# Supplementary material for: Stat5b Regulates Sexually Dimorphic Gene Expression in Zebrafish Liver
Source: Front Physiol. 2018 May 31;9:676. doi: 10.3389/fphys.2018.00676 (PMC5990605; doi:10.3389/fphys.2018.00676)
Supplement: TABLE S4 — List of differentially expressed genes in WFM vs. WM, SFM vs. SM, WFM vs. SFM and WM vs. SM. Wildtype female (WFM), wildtype male (WM), stat5b-mutated female (SFM) and stat5b-mutated male (SM). [file Table_4.XLSX]

## Sheet: SF vs SM
		logFC	logCPM	LR	PValue	Gene name	Ensembl ID
down	MSTRG.15170	-1.34859	1.95667	8.31737	0.00392677	FMC1	ENSDARG00000074266
down	MSTRG.15175	-0.821491	5.04406	7.34988	0.00670674	ndufa6	ENSDARG00000038028
down	MSTRG.5668	-1.44134	0.565757	8.04459	0.00456397
down	MSTRG.3843	-1.17464	4.5254	13.6145	0.000224443	dhrs7	ENSDARG00000003444
down	MSTRG.3840	-1.6575	8.24147	11.6797	0.000631873	pgam1a	ENSDARG00000005423
down	MSTRG.6314	-1.70991	5.16622	21.9821	2.75e-06	gstk1	ENSDARG00000056510
down	MSTRG.9996	-1.55951	5.58439	18.0982	2.1e-05	keap1a	ENSDARG00000016132
down	MSTRG.19847	-1.97522	1.35347	10.903	0.000960066
down	MSTRG.20696	-1.43854	1.99404	11.5284	0.000685393	men1	ENSDARG00000089456
down	MSTRG.20695	-1.1415	6.32014	8.6719	0.00323155	rtn3	ENSDARG00000091348
down	ENSDARG00000024101	-2.42773	0.844781	16.2799	5.46e-05	adra1d	ENSDARG00000024101
down	MSTRG.20524	-2.70524	10.0463	22.6152	1.98e-06	pnp5a	ENSDARG00000078619
down	MSTRG.20523	-3.92441	2.99019	9.50886	0.00204482
down	MSTRG.20522	-1.13833	1.76771	7.59524	0.00585225	zgc:154164	ENSDARG00000105355
down	MSTRG.16058	-1.05776	3.93943	10.3879	0.00126844	gosr2	ENSDARG00000053070
down	ENSDARG00000069185	-1.18186	1.23343	6.83757	0.00892603	celsr1a	ENSDARG00000069185
down	MSTRG.11456	-1.927	3.69023	20.4685	6.06e-06	zgc:92275	ENSDARG00000034048
down	MSTRG.22581	-1.32299	5.4874	9.98394	0.00157911	gpr1	ENSDARG00000101366
down	MSTRG.16588	-1.56962	2.62946	19.9613	7.9e-06	coa6	ENSDARG00000092677
down	MSTRG.16582	-1.01751	2.742	6.76122	0.00931602	rassf3	ENSDARG00000059064
down	MSTRG.10729	-1.87663	2.48175	14.0948	0.000173824	si:dkeyp-55f12.3	ENSDARG00000042345
down	MSTRG.12762	-1.26414	3.54167	12.5297	0.000400528	pla2g6	ENSDARG00000060921
down	MSTRG.10896	-1.27011	3.7545	9.23624	0.00237272	pex3	ENSDARG00000013973
down	MSTRG.12493	-4.46691	0.847214	7.13233	0.00757063	dpp4	ENSDARG00000079420
down	MSTRG.4905	-2.27	4.61459	32.9006	9.7e-09	atp6v0e1	ENSDARG00000101794
down	MSTRG.775	-1.33728	2.77367	9.15758	0.0024769	zfyve27	ENSDARG00000059835
down	MSTRG.1746	-5.3501	2.82303	39.4962	3.29e-10
down	MSTRG.1749	-4.36158	7.47481	37.1591	1.09e-09	sec14l7	ENSDARG00000099633
down	MSTRG.9240	-2.14542	4.25735	19.9145	8.1e-06	pik3r3a	ENSDARG00000103038
down	MSTRG.7744	-1.63474	4.42612	7.57908	0.00590496	chkb	ENSDARG00000063167
down	MSTRG.7747	-2.31597	6.93051	18.6485	1.57e-05	cpt1b	ENSDARG00000058285
down	MSTRG.7746	-2.38426	2.49482	14.3739	0.000149863
down	MSTRG.7749	-3.50514	2.12941	13.218	0.000277276
down	MSTRG.7748	-2.9231	2.92414	36.3589	1.64e-09	sephs1	ENSDARG00000058292
down	MSTRG.8928	-2.04786	-0.11852	6.78167	0.00920988	fam92a1	ENSDARG00000004436
down	MSTRG.8922	-1.13277	8.68329	14.0535	0.00017768	azin1b	ENSDARG00000035869
down	MSTRG.8927	-1.37598	1.21757	8.84172	0.00294421	trib1	ENSDARG00000076142
down	MSTRG.20220	-1.25353	5.49473	11.9776	0.000538435	cox6c	ENSDARG00000038577
down	MSTRG.439	-1.55459	3.35387	19.3083	1.11e-05	dhrsx	ENSDARG00000079280
down	MSTRG.12967	-2.21778	0.369605	8.68684	0.00320516	irf10	ENSDARG00000027658
down	MSTRG.14884	-1.46967	4.69535	11.2545	0.000794315
down	MSTRG.14889	-3.32217	3.20625	38.6947	4.96e-10	ccl39a.10	ENSDARG00000096060
down	MSTRG.16622	-1.41165	2.09383	10.5793	0.00114362	mrps18a	ENSDARG00000024465
down	MSTRG.11937	-1.02581	3.65518	6.65242	0.00990213	CPEB4 (1 of many)	ENSDARG00000100499
down	MSTRG.22173	-1.04539	1.98255	6.96793	0.00829832	slc20a1a	ENSDARG00000020114
down	MSTRG.15512	-1.04743	3.9257	7.65586	0.00565881	pitpnbl	ENSDARG00000015310
down	MSTRG.18567	-1.16415	3.81582	7.2951	0.00691427	prps1a	ENSDARG00000015524
down	MSTRG.18561	-1.06327	5.15012	8.32452	0.00391135	hmgn7	ENSDARG00000062326
down	MSTRG.2446	-1.31922	6.82287	13.4216	0.000248744	errfi1a	ENSDARG00000104039
down	MSTRG.2718	-2.54338	11.8219	30.7618	2.92e-08	rbp4	ENSDARG00000101199
down	MSTRG.2717	-3.26213	1.64565	10.8237	0.00100207
down	MSTRG.9898	-1.07669	4.04019	8.11353	0.00439361	pdcd10b	ENSDARG00000012591
down	MSTRG.20024	-1.38147	4.76209	17.3552	3.1e-05	larp4ab	ENSDARG00000074979
down	MSTRG.632	-0.942409	8.17228	6.99966	0.00815251	mhc1zba	ENSDARG00000036588
down	MSTRG.4715	-3.74454	6.32971	6.72548	0.00950452	elovl6	ENSDARG00000004402
down	MSTRG.20795	-1.53192	3.10263	11.7452	0.00061	ugt5g1	ENSDARG00000032862
down	MSTRG.20791	-5.40974	0.783913	11.2039	0.000816254
down	MSTRG.989	-1.07132	3.64376	7.69824	0.00552746	dscr3	ENSDARG00000075650
down	MSTRG.5398	-1.70358	4.68817	20.6498	5.51e-06	slc6a4a	ENSDARG00000061165
down	MSTRG.21268	-1.44987	3.47587	9.7714	0.00177247	TMEM208	ENSDARG00000068291
down	MSTRG.7533	-1.10355	7.17786	12.8062	0.000345464	dlst	ENSDARG00000014230
down	MSTRG.7538	-1.12142	1.89701	7.30608	0.00687219	meis2a	ENSDARG00000098240
down	MSTRG.3714	-1.52269	2.56384	16.4458	5.01e-05	mmrn2a	ENSDARG00000076135
down	ENSDARG00000076657	-1.80514	2.14574	12.0268	0.000524406	plagl2	ENSDARG00000076657
down	MSTRG.1400	-1.4171	3.81392	10.9861	0.000917958	ufm1	ENSDARG00000043857
down	ENSDARG00000003250	-1.76177	0.999272	9.29649	0.00229594	pik3cd	ENSDARG00000003250
down	MSTRG.23852	-0.925603	3.45946	6.6375	0.00998539
down	MSTRG.21982	-2.60315	8.06857	24.6154	7e-07	aldh9a1a.1	ENSDARG00000069100
down	MSTRG.21986	-2.12678	2.4256	10.609	0.00112541	cpt2	ENSDARG00000038618
down	MSTRG.21987	-1.58258	3.72982	8.57365	0.00341063	spryd4	ENSDARG00000023309
down	MSTRG.21988	-2.41222	4.60729	13.8425	0.000198792	gls2a	ENSDARG00000069095
down	MSTRG.13917	-1.03334	2.58403	7.39431	0.00654306	vps41	ENSDARG00000063573
down	MSTRG.12062	-1.02351	5.28352	7.84874	0.00508562	capzb	ENSDARG00000100252
down	MSTRG.12067	-1.59528	6.32688	24.2563	8.43e-07	slc25a20	ENSDARG00000040401
down	MSTRG.12068	-1.28515	5.32072	9.15908	0.00247488	fbxo42	ENSDARG00000087545
down	MSTRG.3023	-3.06493	6.91102	29.8326	4.71e-08	acsf2	ENSDARG00000061201
down	MSTRG.16290	-1.27186	1.57284	7.71451	0.00547787
down	MSTRG.16296	-0.987504	6.21597	8.56665	0.00342376	tex2	ENSDARG00000078186
down	MSTRG.2861	-1.39903	4.87227	10.4508	0.00122597	pcgf5b	ENSDARG00000052388
down	MSTRG.23074	-0.866754	3.6403	6.78539	0.00919067	appb	ENSDARG00000055543
down	MSTRG.15244	-1.29951	3.58846	6.75143	0.00936725
down	MSTRG.10037	-1.77741	6.27596	17.6112	2.71e-05	itgb1b.1	ENSDARG00000053232
down	MSTRG.14598	-1.11998	4.33686	7.47022	0.00627279	psma4	ENSDARG00000045928
down	MSTRG.18793	-2.02573	1.75881	13.6471	0.000220577	ccbl1	ENSDARG00000023645
down	MSTRG.19532	-1.2914	5.03554	8.04369	0.00456624	si:ch211-114n24.6	ENSDARG00000036700
down	MSTRG.6932	-0.992646	5.11049	6.92088	0.00851952	srp54	ENSDARG00000098367
down	MSTRG.9388	-1.64369	2.5382	7.94391	0.00482494	pcyt1aa	ENSDARG00000011233
down	MSTRG.1994	-1.69438	1.64802	6.77615	0.00923838
down	MSTRG.3348	-1.21097	3.58435	7.10555	0.00768455	acadsb	ENSDARG00000076780
down	MSTRG.20376	-2.4547	5.68179	21.8058	3.02e-06	prelid3b	ENSDARG00000009505
down	MSTRG.281	-1.82556	-0.0148999	9.15949	0.00247432	BX323590.1	ENSDARG00000079250
down	MSTRG.283	-1.33331	2.5263	9.099	0.00255749	UBA6	ENSDARG00000080019
down	MSTRG.23933	-1.3283	9.74021	13.2211	0.000276815	mt-nd1	ENSDARG00000063895
down	MSTRG.5404	-2.68807	3.06357	12.7617	0.000353796	eml2	ENSDARG00000008808
down	MSTRG.21256	-2.86086	2.49981	16.1681	5.8e-05	leap2	ENSDARG00000104654
down	MSTRG.21258	-1.21707	5.75208	9.93754	0.00161942	got2b	ENSDARG00000005840
down	MSTRG.22507	-1.05325	5.76969	10.5231	0.0011789	sult1st4	ENSDARG00000003181
down	MSTRG.6059	-1.29324	4.54518	15.0012	0.000107444	hacl1	ENSDARG00000020529
down	MSTRG.10229	-7.361	2.6274	6.80137	0.00910877
down	MSTRG.11507	-1.13499	4.26175	11.3736	0.000744945	idh3b	ENSDARG00000044753
down	MSTRG.11505	-3.12979	3.56096	38.8951	4.47e-10	gstt1b	ENSDARG00000017388
down	MSTRG.11504	-2.82761	5.74447	38.877	4.51e-10	ddt	ENSDARG00000044751
down	MSTRG.23676	-1.02903	1.71744	7.0475	0.00793758
down	MSTRG.15992	-1.22431	3.2008	6.92982	0.00847702	yipf2	ENSDARG00000021399
down	ENSDARG00000055054	-1.22007	2.59325	7.59911	0.00583972	bcl9l	ENSDARG00000055054
down	MSTRG.20930	-0.975823	4.29098	7.59141	0.00586471	PDE3B	ENSDARG00000062190
down	MSTRG.13834	-2.5273	8.18829	25.3728	4.73e-07	si:ch211-152c8.5	ENSDARG00000104576
down	MSTRG.12546	-2.85278	1.48763	17.4104	3.01e-05
down	MSTRG.13272	-1.27498	2.8346	10.4264	0.00124226	bgnb	ENSDARG00000002945
down	MSTRG.19334	-1.63366	1.33351	7.76558	0.00532511	mtif3	ENSDARG00000039649
down	MSTRG.19333	-1.85094	2.04498	14.7963	0.000119771	abhd10a	ENSDARG00000076435
down	MSTRG.2585	-2.65974	1.58736	13.8156	0.000201653	pts	ENSDARG00000045269
down	MSTRG.13890	-1.79905	4.59575	32.741	1.05e-08	zgc:101569	ENSDARG00000038876
down	MSTRG.13897	-1.85516	0.34217	9.1864	0.0024382
down	MSTRG.13894	-1.51089	0.562167	8.62421	0.00331725
down	MSTRG.1385	-4.96143	1.71184	10.822	0.00100299	si:ch211-214k5.6	ENSDARG00000087709
down	MSTRG.6178	-1.77787	1.39636	10.1745	0.00142393	fbxo32	ENSDARG00000040277
down	MSTRG.1389	-1.85701	3.13805	18.0298	2.17e-05	tmem135	ENSDARG00000069157
down	MSTRG.3180	-1.76583	0.375918	8.09923	0.00442842	unc13d	ENSDARG00000078249
down	MSTRG.14033	-1.3146	4.3447	10.997	0.000912617	csrnp1b	ENSDARG00000038429
down	MSTRG.5747	-8.15836	0.0236587	12.6215	0.000381332
down	MSTRG.5746	-1.7362	4.67262	23.792	1.07e-06	CABZ01052815.1	ENSDARG00000063407
down	MSTRG.18452	-1.84331	3.33735	17.4055	3.02e-05
down	MSTRG.18456	-2.10999	-0.0373511	11.4182	0.000727282
down	ENSDARG00000099985	-1.47675	0.212158	9.59046	0.00195591	cyr61l2	ENSDARG00000099985
down	MSTRG.8307	-1.92893	3.98361	13.1447	0.000288326	gpd1c	ENSDARG00000036942
down	MSTRG.8302	-1.25741	3.15845	7.11405	0.0076482	reln	ENSDARG00000098969
down	MSTRG.21863	-1.26432	1.50869	8.71099	0.00316298	MRPL55	ENSDARG00000043402
down	MSTRG.16515	-3.55378	1.05901	27.5185	1.56e-07
down	MSTRG.16150	-1.4598	0.321244	7.38773	0.00656703
down	MSTRG.16153	-1.34373	3.79476	7.87105	0.00502324	ndel1b	ENSDARG00000104225
down	MSTRG.16152	-0.767189	6.12732	6.92744	0.00848833	atp5h	ENSDARG00000098355
down	MSTRG.5264	-1.29354	4.73314	11.8336	0.000581701	sik2b	ENSDARG00000062315
down	MSTRG.5266	-2.90852	6.76428	29.5295	5.51e-08	zgc:162608	ENSDARG00000069375
down	MSTRG.5260	-1.2023	4.29164	11.2523	0.000795225	sdhdb	ENSDARG00000030139
down	MSTRG.5262	-1.4437	4.03889	12.5114	0.000404477	ppp2r1bb	ENSDARG00000032430
down	MSTRG.22710	-2.43958	5.58273	16.0931	6.03e-05	ugt1a6	ENSDARG00000006220
down	MSTRG.10441	-1.12353	2.44022	6.71117	0.0095811	galca	ENSDARG00000037064
down	MSTRG.15542	-1.17124	5.67142	11.416	0.000728154	arl5c	ENSDARG00000035719
down	MSTRG.10992	-1.42664	5.48047	17.304	3.19e-05	mut	ENSDARG00000060554
down	MSTRG.10990	-1.73233	6.26426	22.1253	2.55e-06	clic5b	ENSDARG00000070584
down	MSTRG.13887	-2.05781	4.13596	7.41362	0.00647318	zgc:56095	ENSDARG00000018461
down	MSTRG.12592	-1.27673	1.12023	6.7768	0.00923501	borcs8	ENSDARG00000071339
down	MSTRG.12597	-0.988311	9.53438	8.6783	0.00322022	cirbpb	ENSDARG00000013351
down	MSTRG.1956	-1.35996	2.39326	13.453	0.000244616	smim7	ENSDARG00000074848
down	MSTRG.19102	-1.20003	2.05121	9.93019	0.0016259	taf6	ENSDARG00000102998
down	MSTRG.18850	-1.07318	4.38074	8.97895	0.00273108	srsf7a	ENSDARG00000035325
down	MSTRG.8143	-1.70259	5.75798	21.2831	3.96e-06	acadl	ENSDARG00000088357
down	MSTRG.9811	-1.18611	4.08069	9.85724	0.00169165	cacybp	ENSDARG00000014731
down	MSTRG.4828	-2.27136	1.6272	21.6134	3.34e-06	cabp2b	ENSDARG00000052277
down	MSTRG.8493	-0.820201	5.61729	6.75194	0.00936457	sdha	ENSDARG00000016721
down	MSTRG.4795	-1.1431	3.51307	8.26954	0.00403157	ubxn1	ENSDARG00000090309
down	MSTRG.1171	-1.26802	1.75272	8.25988	0.00405307	rasgef1bb	ENSDARG00000044251
down	MSTRG.5468	-1.26449	2.38932	6.78355	0.00920017	CR854829.1	ENSDARG00000099796
down	MSTRG.19939	-1.3928	2.43203	10.8939	0.000964834	tie1	ENSDARG00000004105
down	MSTRG.8805	-1.41988	2.57197	9.55299	0.00199624	FP085398.1	ENSDARG00000087611
down	MSTRG.8800	-1.46698	1.68526	9.03301	0.00265147	zgc:100906	ENSDARG00000033599
down	MSTRG.12490	-1.36943	6.25419	13.9112	0.000191651	pcyt2	ENSDARG00000043003
down	MSTRG.379	-3.05509	4.72747	28.0671	1.17e-07	GK3P	ENSDARG00000053456
down	MSTRG.15388	-9.41725	1.46765	54.3053	1.72e-13
down	MSTRG.11875	-1.59687	4.53414	11.5251	0.00068664
down	ENSDARG00000052705	-1.89931	-0.0784079	6.98174	0.00823453	pkp1b	ENSDARG00000052705
down	MSTRG.16473	-1.79786	2.58038	11.5527	0.000676495	tmem181	ENSDARG00000045910
down	MSTRG.22690	-1.26297	3.17396	10.684	0.00108065	col4a1	ENSDARG00000055009
down	MSTRG.22693	-1.30385	1.47958	7.16955	0.00741515
down	MSTRG.22692	-1.17783	1.44917	7.8882	0.00497583	col4a2	ENSDARG00000104110
down	MSTRG.22964	-1.70094	4.78971	16.9026	3.93e-05	tfg	ENSDARG00000003641
down	MSTRG.14519	-2.78248	0.334953	12.3821	0.000433477	BX957346.1	ENSDARG00000096850
down	MSTRG.14518	-2.05703	-0.128358	7.71335	0.0054814
down	MSTRG.10778	-1.28684	3.03975	7.79063	0.00525178	acbd3	ENSDARG00000042623
down	MSTRG.13383	-1.36003	3.71632	8.1823	0.00423011	pfkfb1	ENSDARG00000037140
down	MSTRG.13385	-1.35303	6.54969	17.0598	3.62e-05	rca2.2	ENSDARG00000095512
down	MSTRG.13384	-1.13895	3.1934	6.87352	0.00874819	atp6ap1b	ENSDARG00000037153
down	MSTRG.19607	-0.887417	7.77205	7.76686	0.00532135	itm2ba	ENSDARG00000007098
down	MSTRG.18953	-1.08841	5.96334	8.88677	0.00287244	ubb	ENSDARG00000093313
down	MSTRG.18951	-1.1039	4.79143	6.82816	0.00897314
down	MSTRG.18955	-2.71891	-0.61493	10.8764	0.000973962	cxcl11.5	ENSDARG00000092423
down	MSTRG.16807	-1.32678	2.39756	8.877	0.00288785	cmasa	ENSDARG00000057334
down	ENSDARG00000043821	-1.59011	1.3869	11.1026	0.000862064	klf7b	ENSDARG00000043821
down	MSTRG.572	-0.864976	5.88873	8.45127	0.00364788	ndufs8a	ENSDARG00000051986
down	MSTRG.8757	-2.14819	2.49367	10.0398	0.00153198	si:dkey-79i2.4	ENSDARG00000094710
down	MSTRG.4614	-1.40061	4.28719	9.87543	0.001675	mbnl3	ENSDARG00000016085
down	MSTRG.4615	-1.38708	5.05982	12.7679	0.000352614	gpc4	ENSDARG00000015472
down	MSTRG.8596	-1.35831	3.79783	9.45831	0.00210195	eepd1	ENSDARG00000071116
down	MSTRG.21124	-1.29567	3.66912	9.39113	0.00218038	lmbr1	ENSDARG00000024092
down	MSTRG.6502	-1.12138	1.74184	8.01705	0.00463389	oxr1a	ENSDARG00000101325
down	MSTRG.14775	-1.54694	4.73068	21.7265	3.14e-06	dusp6	ENSDARG00000070914
down	MSTRG.15911	-1.4524	6.2979	16.1877	5.74e-05	aoc2	ENSDARG00000014646
down	MSTRG.23951	-1.38257	9.89748	16.4718	4.94e-05	mt-nd5	ENSDARG00000063921
down	MSTRG.23953	-1.25908	11.3696	11.2674	0.000788792	mt-cyb	ENSDARG00000063924
down	MSTRG.23952	-1.59166	5.31646	17.1958	3.37e-05	AC024175.21	ENSDARG00000083312
down	MSTRG.13810	-1.74369	0.65336	9.23573	0.00237338
down	MSTRG.3104	-1.15846	3.57005	7.45653	0.00632069	zdhhc6	ENSDARG00000075721
down	MSTRG.12852	-2.00675	4.42546	20.4186	6.22e-06	hoga1	ENSDARG00000018944
down	MSTRG.11625	-1.23474	5.00106	12.865	0.000334779	birc2	ENSDARG00000044619
down	MSTRG.23132	-1.61366	2.73612	14.1159	0.000171886	hibch	ENSDARG00000054867
down	MSTRG.18360	-2.12753	5.87783	13.9257	0.000190184	zgc:172315	ENSDARG00000091624
down	MSTRG.14708	-1.57585	2.52066	10.0137	0.00155376	snrkb	ENSDARG00000017665
down	MSTRG.10287	-1.30012	3.2822	9.88963	0.00166212	epb41l3b	ENSDARG00000019917
down	MSTRG.14707	-1.51625	1.54751	8.71996	0.00314744	ldhd	ENSDARG00000038845
down	MSTRG.1249	-1.88869	6.41481	26.0617	3.31e-07	aldh7a1	ENSDARG00000018426
down	MSTRG.13739	-1.45111	10.7768	15.0518	0.000104598	eno3	ENSDARG00000039007
down	MSTRG.1861	-1.05266	2.57965	6.68623	0.00971603	tmem167b	ENSDARG00000059400
down	MSTRG.12462	-1.07398	2.88478	6.95789	0.00834503	rassf1	ENSDARG00000004840
down	MSTRG.7836	-5.24544	2.86561	60.0863	9.08e-15	rassf9	ENSDARG00000074721
down	MSTRG.7835	-4.12424	0.512562	31.2788	2.24e-08
down	MSTRG.9476	-1.24432	3.62155	9.32123	0.00226514
down	MSTRG.20150	-1.49427	4.93338	13.0086	0.000310061	stau1	ENSDARG00000044182
down	MSTRG.22063	-0.913082	7.07518	9.14947	0.0024879	atp5f1	ENSDARG00000011553
down	MSTRG.23896	-1.8152	7.13048	19.7189	8.97e-06
down	MSTRG.13375	-1.56388	2.86895	12.5727	0.000391425	fitm2	ENSDARG00000034568
down	MSTRG.21682	-1.91975	6.31494	11.8992	0.000561595	pptc7a	ENSDARG00000011122
down	ENSDARG00000037030	-1.36563	0.999345	9.11758	0.00253165	casz1	ENSDARG00000037030
down	MSTRG.21358	-1.04148	6.50927	6.68911	0.00970035	sdr16c5b	ENSDARG00000017794
down	MSTRG.21350	-1.75465	2.55768	16.729	4.31e-05	camk2d1	ENSDARG00000043010
down	MSTRG.11396	-0.962253	8.58233	7.76877	0.00531573	olfm1b	ENSDARG00000014053
down	MSTRG.7440	-1.72214	5.89206	18.3871	1.8e-05	gstz1	ENSDARG00000027984
down	MSTRG.23441	-1.27115	1.04104	8.52842	0.00349644
down	MSTRG.135	-1.23108	1.26079	7.7053	0.00550588	CU467110.1	ENSDARG00000093438
down	MSTRG.138	-1.0474	4.29931	6.91814	0.00853259	ndufab1a	ENSDARG00000058463
down	MSTRG.14852	-2.9399	2.70807	9.80135	0.00174384
down	MSTRG.14856	-1.59461	3.46234	16.9434	3.85e-05	hexa	ENSDARG00000052113
down	MSTRG.2469	-1.80717	2.37182	22.0085	2.71e-06	svbp	ENSDARG00000102305
down	MSTRG.2468	-1.40689	4.01002	9.55391	0.00199524	flnbl	ENSDARG00000097351
down	MSTRG.1466	-1.78676	0.384743	7.82924	0.00514077	ift46	ENSDARG00000011240
down	MSTRG.1462	-1.27626	2.42191	10.4657	0.00121613	tmem126a	ENSDARG00000014506
down	MSTRG.22459	-1.31407	4.20679	11.2647	0.000789929
down	MSTRG.4179	-2.0835	-0.037425	9.69952	0.00184316
down	MSTRG.10049	-1.56835	4.87807	11.8205	0.000585807	si:ch211-195h23.3	ENSDARG00000068431
down	MSTRG.8881	-2.86953	0.750253	22.6147	1.98e-06	scin	ENSDARG00000010728
down	MSTRG.8889	-1.12217	6.34045	8.48195	0.00358688	zgc:111986	ENSDARG00000093406
down	MSTRG.8262	-2.05758	1.42681	15.4113	8.65e-05	LTBP4	ENSDARG00000099137
down	MSTRG.8260	-1.02882	2.30441	6.89567	0.00864048	SHKBP1	ENSDARG00000105050
down	MSTRG.8268	-9.51025	0.553997	7.16382	0.00743887
down	MSTRG.20723	-1.43413	5.768	13.7253	0.000211583	AMDHD1	ENSDARG00000007366
down	ENSDARG00000071697	-1.45732	1.53618	9.08391	0.00257868	zgc:66433	ENSDARG00000071697
down	MSTRG.22611	-1.60038	2.80323	17.4118	3.01e-05	scrn3	ENSDARG00000016611
down	MSTRG.4048	-0.966511	4.98128	8.72594	0.00313714	glo1	ENSDARG00000068978
down	MSTRG.13309	-1.11453	4.6704	9.92318	0.0016321	vps13d	ENSDARG00000017986
down	MSTRG.19025	-1.80895	3.34539	7.48453	0.00622312	BX950187.1	ENSDARG00000095282
down	MSTRG.19029	-1.37953	3.49027	7.26117	0.00704614	fbp1a	ENSDARG00000021366
down	MSTRG.2343	-1.58705	2.40902	16.6748	4.44e-05	fam43a	ENSDARG00000043009
down	ENSDARG00000061024	-1.76981	0.515209	7.45977	0.00630931	rabggta	ENSDARG00000061024
down	MSTRG.16227	-2.82281	-0.534228	13.465	0.000243058	tnfsf14	ENSDARG00000076274
down	MSTRG.16226	-1.11252	4.20368	9.07342	0.00259352	ppap2d	ENSDARG00000069940
down	MSTRG.2690	-2.20116	2.64811	17.1798	3.4e-05	vkorc1	ENSDARG00000086183
down	MSTRG.3567	-1.34664	4.74045	6.71317	0.00957035	abcg8	ENSDARG00000063059
down	MSTRG.19875	-1.28435	3.76959	7.21144	0.00724403	phb2b	ENSDARG00000017728
down	MSTRG.19872	-1.0117	4.36465	10.1477	0.00144482	ndufb5	ENSDARG00000070824
down	MSTRG.5639	-1.45757	0.380718	8.39092	0.00377101	chordc1a	ENSDARG00000003973
down	MSTRG.7670	-1.12132	2.74389	8.76652	0.00306811
down	MSTRG.7673	-0.86064	3.88546	6.9669	0.00830313	slc30a4	ENSDARG00000007180
down	MSTRG.7090	-10.8088	1.57966	80.4977	2.91e-19	si:ch73-288o11.5	ENSDARG00000097503
down	MSTRG.239	-1.08285	4.05053	7.43281	0.00640452	mtus1b	ENSDARG00000034105
down	MSTRG.16855	-1.68073	7.99038	15.1233	0.000100715	ldhba	ENSDARG00000019644
down	MSTRG.9944	-1.08918	7.01609	7.53211	0.00606087	hnrnpc	ENSDARG00000053810
down	MSTRG.9943	-1.01945	3.41622	9.49321	0.00206234	dcaf8	ENSDARG00000000324
down	MSTRG.14662	-1.2886	2.73386	14.6898	0.000126733	si:ch211-147g22.5	ENSDARG00000097285
down	MSTRG.21448	-3.37286	-0.0949833	10.4467	0.0012287
down	MSTRG.21441	-2.60361	4.28923	7.76037	0.00534051	bco1l	ENSDARG00000103659
down	MSTRG.21446	-1.20471	3.06096	6.83444	0.00894169	mical2a	ENSDARG00000075608
down	MSTRG.174	-1.15802	1.49414	8.41018	0.00373125	grk4	ENSDARG00000070448
down	MSTRG.14784	-2.66094	4.91993	15.2591	9.37e-05	cpa5	ENSDARG00000021339
down	MSTRG.15785	-1.86541	3.23538	17.4351	2.97e-05	eci1	ENSDARG00000018002
down	MSTRG.15786	-3.47066	0.37029	10.7318	0.00105311	dnase1	ENSDARG00000012539
down	MSTRG.13400	-1.03748	3.53872	6.70348	0.00962247	ptges3a	ENSDARG00000037284
down	ENSDARG00000009014	-8.61707	-0.850939	9.23161	0.00237872	col11a1b	ENSDARG00000009014
down	MSTRG.6873	-1.45826	5.15112	11.9507	0.00054627	ephx2	ENSDARG00000040255
down	MSTRG.6876	-1.10094	2.03853	7.05436	0.00790726	TATDN3	ENSDARG00000044072
down	MSTRG.2551	-2.06367	4.5995	36.3467	1.65e-09	cant1b	ENSDARG00000102977
down	MSTRG.2550	-1.2625	2.65724	8.72545	0.00313798	mgea5l	ENSDARG00000103266
down	ENSDARG00000040230	-2.37224	-0.344956	9.1816	0.0024446	TRIM35 (1 of many)	ENSDARG00000040230
down	ENSDARG00000063509	-2.4043	-0.477194	9.55848	0.00199028	lrrc58b	ENSDARG00000063509
down	MSTRG.12247	-3.25665	3.31393	16.1936	5.72e-05	CELA1 (1 of many)	ENSDARG00000043173
down	ENSDARG00000040610	-4.05245	0.531214	8.8191	0.00298094	si:ch73-352p4.8	ENSDARG00000040610
down	MSTRG.1772	-1.01838	3.16858	7.79899	0.00522755	cdk4	ENSDARG00000087937
down	MSTRG.1774	-0.912883	8.03965	8.60312	0.00335588	tegt	ENSDARG00000077934
down	MSTRG.21605	-1.27142	2.36663	8.46443	0.00362158	mrps27	ENSDARG00000059234
down	MSTRG.9211	-1.38839	4.47257	6.82768	0.00897555	higd1a	ENSDARG00000022303
down	MSTRG.9217	-0.845857	4.40932	7.41079	0.00648338	dsg2l	ENSDARG00000076426
down	MSTRG.80	-2.10854	6.69591	19.809	8.56e-06	tuba8l2	ENSDARG00000031164
down	MSTRG.6796	-2.32738	4.12216	10.0566	0.00151801	gchfr	ENSDARG00000098588
down	MSTRG.15811	-2.07615	2.74951	9.27064	0.00232856	si:ch73-233k15.2	ENSDARG00000073718
down	MSTRG.20217	-1.04195	6.42891	8.51739	0.00351768	ywhaba	ENSDARG00000013078
down	ENSDARG00000061647	-2.20436	1.58126	12.7948	0.000347582	nrxn1a	ENSDARG00000061647
down	MSTRG.22102	-1.68056	7.37938	18.4241	1.77e-05	slc16a1b	ENSDARG00000068572
down	MSTRG.12951	-1.30324	5.01357	15.7243	7.33e-05	zgc:113516	ENSDARG00000008035
down	MSTRG.16675	-1.34967	3.32183	11.3909	0.000738053	nfyba	ENSDARG00000039185
down	MSTRG.4248	-0.959714	3.67365	7.81559	0.00517974	slc35a4	ENSDARG00000062379
down	MSTRG.23768	-1.89333	-0.277451	8.51863	0.0035153
down	MSTRG.23764	-5.41388	0.593995	16.2122	5.66e-05
down	MSTRG.14208	-0.928071	5.22163	6.75345	0.00935664	snx7	ENSDARG00000105185
down	MSTRG.15597	-1.34573	4.8357	17.3338	3.14e-05	ndufb10	ENSDARG00000028889
down	MSTRG.18559	-1.41668	2.9819	12.0954	0.00050545	apool	ENSDARG00000039374
down	MSTRG.18555	-6.37518	-0.61841	16.8669	4.01e-05
down	MSTRG.14423	-1.47007	3.32784	6.94403	0.00840995	xylb	ENSDARG00000043260
down	MSTRG.14428	-8.93663	0.98992	10.4354	0.00123625
down	MSTRG.10943	-1.57485	7.45006	27.5019	1.57e-07	cx28.9	ENSDARG00000041797
down	MSTRG.10944	-1.70158	6.843	25.1437	5.32e-07	cx32.3	ENSDARG00000041787
down	MSTRG.12542	-1.06278	3.87386	9.04188	0.00263864	rc3h1a	ENSDARG00000062550
down	MSTRG.12545	-2.95567	-0.423185	22.0213	2.7e-06	zbtb37	ENSDARG00000042689
down	MSTRG.1986	-2.87129	0.817511	12.2402	0.00046771	b3gnt5a	ENSDARG00000018971
down	MSTRG.7200	-2.01866	1.56882	16.5132	4.83e-05	rtn4ip1	ENSDARG00000031366
down	MSTRG.7206	-1.05273	5.92058	10.4008	0.00125964	ppp1cb	ENSDARG00000044153
down	MSTRG.2185	-1.0573	4.75444	9.61701	0.00192784	atp2b4	ENSDARG00000044902
down	MSTRG.2187	-2.16761	1.67745	29.0373	7.1e-08	golt1a	ENSDARG00000088933
down	MSTRG.22012	-1.1897	8.39183	11.1734	0.0008298	csde1	ENSDARG00000074758
down	ENSDARG00000041776	-9.91129	-1.24258	36.3945	1.61e-09	ndst3	ENSDARG00000041776
down	MSTRG.20050	-1.29927	1.81506	7.34055	0.00674163	crbn	ENSDARG00000054250
down	ENSDARG00000061486	-1.51007	0.414245	9.02162	0.00266805	DNAH10	ENSDARG00000061486
down	MSTRG.954	-2.22433	2.02157	21.673	3.23e-06
down	MSTRG.953	-2.34135	2.53987	24.6883	6.74e-07
down	MSTRG.7565	-1.38339	9.3028	11.9648	0.000542142	slc27a2a	ENSDARG00000036237
down	MSTRG.23560	-10.5997	2.42681	13.7518	0.000208624
down	MSTRG.15583	-1.45174	6.70757	10.1597	0.00143546	si:ch73-141c7.1	ENSDARG00000009040
down	ENSDARG00000060184	-1.62174	1.7015	9.267	0.00233319	pkn1a	ENSDARG00000060184
down	MSTRG.11717	-1.61392	2.7376	7.53113	0.0060642	dpp3	ENSDARG00000020676
down	MSTRG.9737	-1.49815	-0.124382	7.24234	0.00712041	kcnb2	ENSDARG00000038862
down	MSTRG.2853	-1.21701	3.32012	8.84681	0.00293602	si:dkeyp-94b4.1	ENSDARG00000102056
down	MSTRG.3815	-5.14551	-0.322698	13.9808	0.000184685
down	MSTRG.3816	-6.13598	0.489256	16.2308	5.61e-05	rgra	ENSDARG00000054890
down	MSTRG.18748	-1.6183	3.31391	19.2259	1.16e-05	spns2	ENSDARG00000061017
down	MSTRG.12511	-1.73424	8.88851	17.4928	2.88e-05	ftcd	ENSDARG00000007421
down	MSTRG.6366	-1.04722	2.75728	7.05068	0.00792351	ctps1b	ENSDARG00000098386
down	MSTRG.6369	-1.09375	5.22681	7.16366	0.00743953	MAP3K6	ENSDARG00000104760
down	MSTRG.19762	-1.55508	1.18283	8.69613	0.00318887	anapc11	ENSDARG00000102531
down	MSTRG.16012	-1.50795	3.79008	16.5774	4.67e-05	ndufab1b	ENSDARG00000014915
down	MSTRG.19760	-1.01155	8.66731	8.56566	0.00342562	p4hb	ENSDARG00000105116
down	MSTRG.14485	-1.12994	2.27668	7.584	0.00588887	znf609a	ENSDARG00000103388
down	MSTRG.19504	-1.31819	4.41752	10.9069	0.00095808	gorasp2	ENSDARG00000015126
down	MSTRG.6945	-1.74174	0.225313	9.68281	0.00186
down	MSTRG.6946	-1.48321	1.37823	10.5135	0.00118506	jmjd7	ENSDARG00000035546
down	MSTRG.10305	-1.33135	2.38876	10.8675	0.000978677	PRKAB2	ENSDARG00000067817
down	MSTRG.4102	-1.02822	2.47999	6.73281	0.00946556
down	MSTRG.20576	-0.947468	5.81396	7.86027	0.00505328	vimp	ENSDARG00000070097
down	MSTRG.22191	-5.14485	5.6306	82.9434	8.44e-20	angptl2b	ENSDARG00000068369
down	MSTRG.21190	-1.20059	5.86177	11.2652	0.00078972	uqcrfs1	ENSDARG00000007745
down	MSTRG.11557	-2.56208	0.119191	8.53978	0.00347467
down	MSTRG.22551	-1.01039	5.77217	8.15478	0.00429479	pcbp2	ENSDARG00000099039
down	MSTRG.22556	-2.9777	0.478481	14.2482	0.000160212
down	MSTRG.22557	-2.28246	0.414254	8.85556	0.00292197	si:dkey-11f4.14	ENSDARG00000098461
down	MSTRG.22555	-1.88371	6.95651	12.3297	0.000445814	bzw1b	ENSDARG00000099148
down	MSTRG.22887	-1.56639	1.64015	10.1165	0.00146944	col6a3	ENSDARG00000095915
down	MSTRG.22881	-1.39245	2.96894	6.94804	0.00839109	PARP14	ENSDARG00000040445
down	MSTRG.11088	-1.27885	2.16664	7.63349	0.00572942	RIOX1	ENSDARG00000067838
down	MSTRG.11089	-0.935056	2.97331	7.44055	0.00637705	CABZ01076616.1	ENSDARG00000087456
down	MSTRG.20902	-1.99285	3.1405	9.849	0.00169924	mpdu1b	ENSDARG00000040265
down	MSTRG.10752	-1.24027	3.47918	8.43653	0.00367756	si:dkey-11e23.4	ENSDARG00000042510
down	MSTRG.1520	-1.26505	5.7121	8.60416	0.00335397	kl	ENSDARG00000079862
down	MSTRG.2265	-1.20177	1.47278	8.48553	0.00357983	fbln2	ENSDARG00000015156
down	MSTRG.8418	-2.30572	-0.280376	10.7906	0.00102016	lsm10	ENSDARG00000101222
down	MSTRG.16559	-1.32166	0.502452	7.04004	0.00797074
down	MSTRG.4953	-1.05904	3.61603	6.92218	0.0085133	nmd3	ENSDARG00000015676
down	MSTRG.3608	-1.48368	3.93596	8.78918	0.00303022	cfd	ENSDARG00000039579
down	MSTRG.23564	-1.03944	5.51679	7.29027	0.00693292
down	MSTRG.9294	-1.15051	4.94818	12.5377	0.000398818	phb2a	ENSDARG00000045297
down	ENSDARG00000030449	-1.76027	0.506901	12.1337	0.000495193	crabp2b	ENSDARG00000030449
down	MSTRG.10256	-1.26996	5.60878	11.5976	0.000660352	slc25a42	ENSDARG00000099368
down	MSTRG.23889	-1.68017	1.69988	7.59462	0.00585427
down	MSTRG.16529	-1.48628	1.12662	7.00939	0.00810834	nudt4b	ENSDARG00000045878
down	MSTRG.1299	-1.00175	4.67004	8.28652	0.00399405	pbdc1	ENSDARG00000057299
down	MSTRG.1290	-1.58825	3.25169	9.50994	0.00204361	si:ch211-127i16.2	ENSDARG00000092976
down	MSTRG.7195	-1.51516	1.53145	9.89467	0.00165758	zgc:154055	ENSDARG00000103924
down	MSTRG.7192	-2.36999	-0.161378	8.763	0.00307403	lck	ENSDARG00000102525
down	MSTRG.16642	-1.13081	6.98983	10.3414	0.00130078	phyh	ENSDARG00000086740
down	ENSDARG00000091465	-3.13807	-0.676467	10.7504	0.00104256	si:dkey-66a8.7	ENSDARG00000091465
down	MSTRG.462	-2.08259	0.482803	8.2119	0.00416166	BX897691.1	ENSDARG00000105033
down	MSTRG.21522	-1.78127	5.63257	24.333	8.1e-07	sod3a	ENSDARG00000070168
down	MSTRG.20433	-8.25862	0.212138	18.7674	1.48e-05	si:dkey-201l21.2	ENSDARG00000092908
down	MSTRG.16182	-1.90975	1.24845	7.36102	0.0066653	il21r.1	ENSDARG00000069961
down	MSTRG.23279	-3.53265	-0.336095	9.65251	0.00189093	gpm6bb	ENSDARG00000001676
down	ENSDARG00000076586	-1.82446	0.965196	7.79817	0.00522992	csf2rb	ENSDARG00000076586
down	MSTRG.22218	-3.22507	1.3223	8.92139	0.00281849	CABZ01049825.1	ENSDARG00000101243
down	MSTRG.12478	-0.967973	5.11306	6.77932	0.00922201
down	MSTRG.15515	-2.30626	-0.926643	8.6237	0.00331817	BX784026.1	ENSDARG00000100334
down	MSTRG.1904	-3.37148	0.522459	20.9656	4.68e-06
down	MSTRG.1909	-1.4792	4.296	10.9988	0.000911727	pex11g	ENSDARG00000025559
down	MSTRG.18869	-1.71623	1.48747	12.266	0.00046128	myo1ca	ENSDARG00000020924
down	MSTRG.8192	-1.02358	4.96667	7.30773	0.00686585	napab	ENSDARG00000020405
down	MSTRG.660	-1.61087	1.16239	8.69638	0.00318843	gstcd	ENSDARG00000036494
down	MSTRG.19371	-1.15834	1.94548	7.60571	0.00581837	vps33a	ENSDARG00000101116
down	MSTRG.21723	-1.43028	3.08101	7.67868	0.00558772	ssuh2rs1	ENSDARG00000063292
down	MSTRG.1120	-1.10136	3.59279	8.94121	0.00278808	hint1	ENSDARG00000103824
down	MSTRG.21097	-1.51309	0.329035	8.5207	0.0035113
down	MSTRG.21090	-1.3338	4.66844	12.0481	0.000518455	mtch2	ENSDARG00000019732
down	ENSDARG00000075826	-5.19206	-0.551599	21.4242	3.68e-06	msh4	ENSDARG00000075826
down	MSTRG.6697	-1.84665	12.3026	17.6239	2.69e-05	fabp10a	ENSDARG00000038439
down	MSTRG.19909	-1.52537	7.24899	10.8415	0.000992504	pgm1	ENSDARG00000013561
down	MSTRG.13464	-1.10221	4.99692	7.4123	0.00647796
down	MSTRG.8833	-1.74136	1.81755	17.6828	2.61e-05	adcy2b	ENSDARG00000014588
down	MSTRG.23823	-6.35165	4.63335	30.2347	3.83e-08
down	MSTRG.23826	-1.60221	0.339628	7.48761	0.00621251
down	MSTRG.23829	-2.26848	0.293303	13.3146	0.000263342
down	MSTRG.14959	-2.13109	7.17395	30.2764	3.75e-08	si:ch211-93f2.1	ENSDARG00000101726
down	MSTRG.14958	-1.01343	9.02276	7.66288	0.00563683	pdia3	ENSDARG00000102640
down	MSTRG.11821	-1.28685	1.31135	9.16762	0.00246335	wdr55	ENSDARG00000007217
down	MSTRG.11827	-1.38665	0.85213	7.09488	0.00773045	ubtd2	ENSDARG00000069184
down	MSTRG.11829	-1.29412	2.38838	9.39335	0.00217774	si:dkeyp-23e4.3	ENSDARG00000074819
down	MSTRG.22060	-1.62312	3.29769	12.2966	0.000453776	ampd2b	ENSDARG00000029952
down	MSTRG.22061	-1.70737	3.77856	11.9569	0.000544461	gstm.2	ENSDARG00000029473
down	MSTRG.22067	-1.99495	0.926064	12.5726	0.000391439	si:dkey-183p4.10	ENSDARG00000077907
down	MSTRG.4522	-1.23943	4.56723	13.4707	0.000242323	fam13b	ENSDARG00000076779
down	MSTRG.3015	-1.54083	9.81164	10.6964	0.00107344	glud1b	ENSDARG00000101074
down	MSTRG.22394	-1.05955	5.06051	8.27427	0.00402108	mfn2	ENSDARG00000079504
down	MSTRG.22390	-0.99798	3.71592	8.73222	0.00312636	ndufa7	ENSDARG00000036684
down	MSTRG.15497	-1.11089	3.75959	7.94284	0.00482781	elof1	ENSDARG00000099453
down	MSTRG.15492	-2.88733	6.2545	39.7225	2.93e-10	nfil3-6	ENSDARG00000087188
down	MSTRG.18218	-1.85438	2.24901	9.08629	0.00257533
down	MSTRG.14549	-1.18097	3.95645	7.08104	0.00779039	zgc:158398	ENSDARG00000074226
down	MSTRG.3895	-2.22844	2.99627	19.2333	1.16e-05	CABZ01087953.1	ENSDARG00000104106
down	MSTRG.13537	-1.90291	7.25312	21.5077	3.52e-06	klf15	ENSDARG00000091127
down	MSTRG.19670	-1.30658	3.09575	7.06797	0.0078474	GCA	ENSDARG00000020187
down	MSTRG.19491	-1.37673	5.54942	10.2736	0.00134946	hyi	ENSDARG00000030166
down	MSTRG.6678	-3.54643	-0.350219	26.5298	2.6e-07
down	MSTRG.19499	-1.22427	5.70619	10.1881	0.0014135	uqcrh	ENSDARG00000059128
down	MSTRG.19582	-1.0794	3.62173	8.14636	0.00431477	SFT2D2 (1 of many)	ENSDARG00000071159
down	MSTRG.22673	-1.7121	1.44955	7.61315	0.00579443	dnajb2	ENSDARG00000058644
down	MSTRG.3332	-3.65072	4.43669	22.9971	1.62e-06	zgc:92749	ENSDARG00000012632
down	MSTRG.3334	-1.21996	6.53092	17.2677	3.25e-05	anxa11b	ENSDARG00000002632
down	MSTRG.15390	-11.6693	1.41436	79.1394	5.79e-19
down	MSTRG.4643	-1.41825	5.47832	20.4755	6.04e-06	f9a	ENSDARG00000010097
down	MSTRG.20648	-1.25734	4.45539	7.36294	0.00665818	mctp2b	ENSDARG00000073970
down	MSTRG.20641	-1.39835	3.92001	8.21557	0.00415324
down	MSTRG.5064	-1.49934	8.76649	17.9586	2.26e-05	rbp2a	ENSDARG00000070038
down	MSTRG.6240	-1.38896	2.72979	13.3744	0.000255085	si:dkey-12j5.1	ENSDARG00000089480
down	MSTRG.21110	-2.26336	1.97545	10.879	0.000972631	BX908792.2	ENSDARG00000105550
down	MSTRG.5689	-1.42249	1.53363	9.62614	0.00191828
down	MSTRG.5687	-1.31686	4.55867	12.1884	0.000480866	CABZ01044048.1	ENSDARG00000011463
down	MSTRG.7686	-1.43042	3.65845	7.46193	0.00630173	ddx11	ENSDARG00000011072
down	MSTRG.23603	-1.56752	3.27769	18.1223	2.07e-05
down	MSTRG.23602	-1.19004	1.92091	9.89946	0.00165327
down	MSTRG.23604	-1.44048	2.22255	10.9876	0.00091724
down	MSTRG.20986	-1.95306	5.75194	14.143	0.000169429	sord	ENSDARG00000053405
down	MSTRG.20985	-1.22161	2.61517	7.3424	0.00673467	mcee	ENSDARG00000045428
down	MSTRG.3689	-2.46066	1.77769	8.84086	0.00294561
down	MSTRG.4483	-0.840792	6.71757	7.67516	0.00559861	ran	ENSDARG00000057026
down	MSTRG.23166	-1.4835	1.36747	9.98915	0.00157465	col5a2a	ENSDARG00000031678
down	MSTRG.18390	-3.00006	-0.528349	8.46997	0.00361057
down	MSTRG.3915	-1.85099	1.78453	6.77435	0.00924769	psme4a	ENSDARG00000087911
down	MSTRG.14732	-1.8936	-0.500101	6.69515	0.00966756	wt1a	ENSDARG00000031420
down	MSTRG.13707	-3.74175	0.275358	13.4249	0.000248304	si:ch211-149b19.2	ENSDARG00000088882
down	MSTRG.13709	-1.66268	4.32476	8.66563	0.00324268
down	MSTRG.13708	-1.62576	3.15545	7.90442	0.00493141	si:ch211-149b19.3	ENSDARG00000076011
down	MSTRG.6245	-1.42291	4.1954	8.51115	0.00352977	fam171a1	ENSDARG00000079788
down	MSTRG.1217	-3.16079	-0.547118	11.7395	0.000611883
down	MSTRG.6249	-1.28641	5.21748	7.48687	0.00621505	crot	ENSDARG00000040352
down	MSTRG.7803	-1.72954	1.59674	8.39582	0.00376085
down	MSTRG.7800	-1.02677	3.48946	7.48161	0.00623322	cmip	ENSDARG00000062933
down	MSTRG.7804	-1.44981	1.62549	7.62728	0.00574919	mlycd	ENSDARG00000104732
down	MSTRG.178	-1.35302	2.82843	8.26501	0.00404165	saraf	ENSDARG00000070452
down	MSTRG.8357	-1.68682	3.01403	13.7577	0.000207971	zgc:63863	ENSDARG00000099753
down	MSTRG.8355	-1.99966	1.06242	13.0078	0.000310188	cfap20	ENSDARG00000100514
down	MSTRG.8352	-2.3462	1.39478	14.3031	0.000155605	nrm	ENSDARG00000063690
down	MSTRG.8350	-1.20619	2.49539	7.36789	0.00663988	msto1	ENSDARG00000024381
down	MSTRG.9402	-3.70234	9.46011	44.1296	3.07e-11	ahsg2	ENSDARG00000069293
down	ENSDARG00000019529	-2.04896	0.466877	6.70601	0.00960883	parp1	ENSDARG00000019529
down	MSTRG.21831	-0.937378	4.87966	7.19575	0.00730763	lonrf1l	ENSDARG00000078567
down	MSTRG.5187	-1.47909	1.80931	10.0161	0.00155174	txndc17	ENSDARG00000058079
down	MSTRG.21304	-2.1019	-0.0840631	13.1893	0.000281557
down	MSTRG.16101	-1.21162	10.6421	10.1758	0.00142293	actb2	ENSDARG00000037870
down	MSTRG.11455	-3.25873	5.40717	23.3666	1.34e-06	cel.1	ENSDARG00000017490
down	MSTRG.21919	-2.63567	1.18712	10.2247	0.00138574	si:ch211-241d21.5	ENSDARG00000029859
down	MSTRG.6768	-1.30727	2.83917	8.54152	0.00347136	cmc1	ENSDARG00000103670
down	MSTRG.6769	-2.02732	1.27308	8.47196	0.00360662	nr0b2a	ENSDARG00000044685
down	MSTRG.6763	-0.978146	3.78915	7.48098	0.00623541	MALSU1	ENSDARG00000091079
down	MSTRG.22764	-1.52583	1.32558	7.06119	0.00787717	zgc:101559	ENSDARG00000003257
down	MSTRG.22768	-1.55189	0.27725	7.68502	0.00556812
down	MSTRG.21916	-1.80806	6.12337	11.9542	0.000545231	dio1	ENSDARG00000042112
down	MSTRG.8356	-3.08104	4.30233	29.3153	6.15e-08	dgat1a	ENSDARG00000103503
down	MSTRG.20824	-1.1131	3.85507	7.01776	0.00807053	gmpr2	ENSDARG00000061301
down	MSTRG.20825	-1.52954	4.04368	14.849	0.000116471	ajuba	ENSDARG00000077842
down	MSTRG.20826	-1.11241	2.22723	7.1833	0.00735851	mrpl52	ENSDARG00000090568
down	MSTRG.10411	-1.43082	1.86907	13.0639	0.000301049	ppil4	ENSDARG00000043854
down	MSTRG.14249	-1.06986	2.9976	8.14274	0.00432339	nrbp2b	ENSDARG00000009626
down	MSTRG.14248	-1.23043	4.18081	15.0369	0.000105431
down	MSTRG.14247	-1.59478	1.43547	8.58142	0.0033961
down	MSTRG.2458	-2.06795	5.94921	20.8757	4.9e-06	aldh4a1	ENSDARG00000038207
down	MSTRG.2455	-2.21073	3.29911	25.9957	3.42e-07	akr7a3	ENSDARG00000016649
down	MSTRG.8116	-1.07147	3.56436	8.54723	0.00346049	tbcb	ENSDARG00000068404
down	MSTRG.1430	-1.65452	0.728836	6.71227	0.00957519	zgc:193742	ENSDARG00000092387
down	MSTRG.1437	-0.89985	4.70111	8.18086	0.00423346	cxadr	ENSDARG00000043658
down	MSTRG.3491	-2.52079	3.32219	32.9539	9.44e-09	si:dkey-45k15.1	ENSDARG00000061714
down	MSTRG.3490	-1.40233	1.8252	12.9326	0.000322913	AIFM2	ENSDARG00000077549
down	MSTRG.15389	-10.3961	7.09564	116.644	3.43e-27	cyp2k31	ENSDARG00000009874
down	MSTRG.5438	-2.74913	4.54546	21.672	3.23e-06	msi2b	ENSDARG00000032614
down	MSTRG.1394	-1.77144	6.35237	24.7471	6.54e-07	sod1	ENSDARG00000043848
down	MSTRG.1392	-5.33716	2.85583	12.3124	0.000449958	grik1a	ENSDARG00000069139
down	MSTRG.19210	-1.64864	1.56773	7.84563	0.00509436	wbscr16	ENSDARG00000059583
down	MSTRG.8252	-1.27444	2.75903	11.8045	0.000590873	fli1a	ENSDARG00000054632
down	MSTRG.20778	-1.8838	0.869803	12.3988	0.000429611	tmem88b	ENSDARG00000069388
down	MSTRG.20772	-0.995257	3.52547	6.88922	0.00867171	fis1	ENSDARG00000095579
down	ENSDARG00000023508	-1.77691	-0.358311	9.37114	0.00220429	ankrd49	ENSDARG00000023508
down	MSTRG.5377	-1.49256	2.80754	8.95118	0.0027729	brip1	ENSDARG00000074410
down	MSTRG.5375	-1.40802	1.6903	10.4075	0.00125505	AL954322.2	ENSDARG00000097072
down	MSTRG.16736	-2.81276	-0.0572201	8.87974	0.00288353
down	MSTRG.23333	-1.5475	0.745143	8.35748	0.00384102
down	MSTRG.12624	-1.3156	6.65009	15.6941	7.45e-05	oaz1a	ENSDARG00000071403
down	MSTRG.18943	-1.13158	4.44548	9.57168	0.00197602	akr1a1a	ENSDARG00000035257
down	MSTRG.14597	-1.60116	7.85336	17.9133	2.31e-05	oaz2a	ENSDARG00000045929
down	MSTRG.10032	-1.38107	5.90308	10.5539	0.00115946	crema	ENSDARG00000023217
down	MSTRG.14592	-0.87555	6.11438	7.41615	0.0064641	snx1a	ENSDARG00000071031
down	MSTRG.10622	-1.46114	5.27411	15.5059	8.22e-05	zgc:193541	ENSDARG00000092873
down	MSTRG.2397	-3.6764	2.89155	25.8334	3.72e-07	sh2d5	ENSDARG00000014324
down	MSTRG.2391	-0.988189	12.1599	13.2452	0.000273278	ITIH4 (1 of many)	ENSDARG00000100406
down	MSTRG.16814	-1.63726	4.37725	16.7016	4.37e-05	psmc2	ENSDARG00000020101
down	MSTRG.16811	-3.10297	3.58453	51.0026	9.22e-13	akr1b1	ENSDARG00000006215
down	MSTRG.16812	-1.43055	2.62593	8.95786	0.00276278	si:dkey-180p18.9	ENSDARG00000045598
down	MSTRG.4010	-0.924306	6.30566	6.96217	0.00832509	kmo	ENSDARG00000009160
down	MSTRG.12083	-1.29581	3.93323	8.75141	0.00309363	arl8a	ENSDARG00000078686
down	MSTRG.12080	-2.69113	-0.489886	10.8883	0.000967725	cdkn1a	ENSDARG00000076554
down	MSTRG.1076	-2.37011	3.8754	15.3613	8.88e-05	CABZ01073795.1	ENSDARG00000010729
down	MSTRG.18908	-1.71616	1.17866	11.0019	0.000910197	si:dkey-58f10.10	ENSDARG00000094284
down	MSTRG.18909	-2.26749	1.79153	10.1219	0.00146517	BX640512.3	ENSDARG00000103480
down	MSTRG.14620	-1.65819	2.3208	15.1854	9.75e-05	fuk	ENSDARG00000032650
down	MSTRG.18907	-2.17006	-0.333188	8.33739	0.00388374	si:dkey-58f10.13	ENSDARG00000095532
down	MSTRG.18901	-1.74716	2.67982	8.12088	0.00437583	si:ch211-271e10.2	ENSDARG00000092667
down	MSTRG.8098	-1.21214	3.24625	9.21744	0.0023972	hnrnpul1	ENSDARG00000040564
down	MSTRG.8094	-2.04741	5.09002	16.4448	5.01e-05	itpkcb	ENSDARG00000067741
down	MSTRG.2648	-1.58963	1.79507	15.2034	9.65e-05
down	MSTRG.2645	-1.55698	2.24109	12.8397	0.000339344	antxr1c	ENSDARG00000063612
down	MSTRG.9051	-0.972741	4.62586	6.80385	0.00909617	pum1	ENSDARG00000099256
down	MSTRG.9050	-12.1276	6.19722	10.6867	0.0010791
down	MSTRG.19820	-1.8805	1.36024	6.77093	0.00926544	dtymk	ENSDARG00000052103
down	MSTRG.19822	-1.91883	9.02103	25.8177	3.75e-07	agxta	ENSDARG00000052099
down	MSTRG.5606	-8.93269	-0.900003	36.7822	1.32e-09	wu:fb15h11	ENSDARG00000077673
down	MSTRG.5607	-2.57187	2.45759	9.63375	0.00191034	epha4l	ENSDARG00000010767
down	MSTRG.5605	-10.7263	0.698775	69.4192	7.96e-17	si:ch211-191a16.2	ENSDARG00000095665
down	MSTRG.7604	-1.394	3.22583	8.99609	0.00270558	PEPD	ENSDARG00000102249
down	MSTRG.19681	-1.45718	3.70845	11.7859	0.000596825
down	MSTRG.264	-2.22069	0.304759	7.61481	0.00578908
down	MSTRG.9939	-4.44716	4.70899	21.0885	4.39e-06	cbln9	ENSDARG00000030254
down	MSTRG.9934	-5.26096	5.93409	35.1384	3.07e-09	tep1	ENSDARG00000038713
down	MSTRG.9936	-2.69592	9.32678	24.012	9.57e-07	cbln10	ENSDARG00000023157
down	MSTRG.9930	-1.82977	5.75318	17.5334	2.82e-05	cbln13	ENSDARG00000026904
down	MSTRG.9931	-1.71211	6.52631	12.1916	0.000480059	hbl4	ENSDARG00000054202
down	MSTRG.541	-1.35238	2.95204	12.237	0.000468505	bdh2	ENSDARG00000052696
down	MSTRG.21415	-1.36786	6.08336	15.4535	8.46e-05	acox3	ENSDARG00000038865
down	MSTRG.6116	-1.55898	2.6743	10.3386	0.0013028	tuft1a	ENSDARG00000061242
down	MSTRG.16564	-1.72685	3.3266	14.3956	0.000148144	nampta	ENSDARG00000030598
down	MSTRG.16565	-1.26021	2.85319	7.27955	0.00697439
down	MSTRG.16563	-1.23756	4.0068	9.76339	0.00178022	pik3cg	ENSDARG00000017757
down	MSTRG.4407	-1.86354	2.01521	8.23499	0.00410905	fut11	ENSDARG00000102402
down	MSTRG.4406	-1.78092	0.16463	8.47871	0.00359327	rab9b	ENSDARG00000103391
down	MSTRG.4405	-1.80652	4.61365	17.3203	3.16e-05
down	MSTRG.11695	-1.46139	3.53028	10.7085	0.00106643	prdx5	ENSDARG00000055064
down	MSTRG.11693	-1.45527	3.19523	10.0929	0.00148844	stx5al	ENSDARG00000003175
down	MSTRG.11692	-1.04465	4.87513	7.46355	0.00629608	adssl	ENSDARG00000012399
down	MSTRG.22292	-1.64196	1.36098	7.33012	0.00678084	rnf34a	ENSDARG00000038300
down	MSTRG.22871	-1.15584	6.35627	12.9484	0.000320198	acmsd	ENSDARG00000062549
down	MSTRG.3990	-1.83616	6.99337	8.60861	0.00334578	got1	ENSDARG00000039093
down	MSTRG.3994	-1.59618	1.83762	8.81621	0.00298566	hps1	ENSDARG00000026170
down	MSTRG.10783	-1.04302	4.71244	11.2231	0.000807853	sod2	ENSDARG00000042644
down	MSTRG.13478	-2.55583	4.97485	10.254	0.00136388	slc2a12	ENSDARG00000036865
down	ENSDARG00000074184	-1.97691	0.108556	12.0692	0.000512612	arhgap32b	ENSDARG00000074184
down	MSTRG.10875	-1.31521	3.51036	11.3907	0.000738124	vta1	ENSDARG00000013732
down	MSTRG.10873	-1.11981	2.41692	7.02215	0.00805073	srp9	ENSDARG00000042851
down	MSTRG.10878	-1.749	4.93791	23.2632	1.41e-06	ephx1	ENSDARG00000042854
down	MSTRG.13785	-1.70869	2.75368	14.3533	0.000151515
down	MSTRG.12438	-1.40602	0.831475	8.16461	0.00427157	bloc1s1	ENSDARG00000014171
down	MSTRG.2560	-1.15762	4.9929	8.38398	0.00378543	eif4a3	ENSDARG00000102978
down	MSTRG.8684	-1.64067	2.04468	11.6122	0.000655205	nfe2l3	ENSDARG00000019810
down	MSTRG.20121	-1.17877	4.1686	7.02181	0.00805228	edem1	ENSDARG00000025094
down	MSTRG.20125	-1.31409	4.4058	11.3684	0.000747041	glyctk	ENSDARG00000060120
down	MSTRG.713	-0.992711	2.78505	7.3431	0.00673207	glb1	ENSDARG00000036415
down	MSTRG.13140	-1.55996	4.42563	10.8874	0.000968219	PFKFB1 (1 of many)	ENSDARG00000074457
down	MSTRG.21157	-1.0046	7.68302	10.5412	0.00116742	dnaja2	ENSDARG00000104066
down	MSTRG.3343	-1.23769	3.36219	11.7312	0.000614599	CABZ01112656.1	ENSDARG00000098983
down	MSTRG.5103	-0.7972	6.88678	6.77726	0.00923263	slc37a4a	ENSDARG00000038106
down	MSTRG.21380	-0.998934	6.43126	6.93058	0.00847342	etnppl	ENSDARG00000035544
down	MSTRG.6459	-1.51044	7.80821	15.6486	7.63e-05	tp53inp1	ENSDARG00000028017
down	MSTRG.5812	-1.62378	3.31596	13.4364	0.000246793	mrpl51	ENSDARG00000041340
down	MSTRG.8948	-1.1522	4.79348	10.7351	0.0010512	ndufs5	ENSDARG00000006290
down	MSTRG.8947	-0.90862	4.79317	7.68037	0.00558248	macf1a	ENSDARG00000028533
down	MSTRG.15841	-1.76141	6.41235	18.5335	1.67e-05	cox6a2	ENSDARG00000054588
down	MSTRG.15844	-0.979099	5.73873	8.15851	0.00428596	tceb2	ENSDARG00000037980
down	MSTRG.12237	-1.59841	7.60473	15.8911	6.71e-05	gpd1b	ENSDARG00000043180
down	MSTRG.17553	-6.65587	-0.16286	15.2536	9.4e-05
down	MSTRG.3762	-1.57942	1.60467	9.24691	0.00235893	ap3m1	ENSDARG00000029928
down	MSTRG.3768	-1.32537	3.2309	12.1575	0.000488901	bag3	ENSDARG00000039486
down	MSTRG.12906	-1.19329	13.7564	13.7677	0.000206865	cp	ENSDARG00000010312
down	MSTRG.12909	-1.4746	2.03853	6.9505	0.0083796	pex6	ENSDARG00000070958
down	MSTRG.23280	-2.77035	0.629383	20.681	5.43e-06
down	MSTRG.23283	-1.13324	2.31342	6.98621	0.00821402
down	MSTRG.2966	-1.42241	7.74424	12.9707	0.000316411	shbg	ENSDARG00000019492
down	MSTRG.23759	-1.43462	6.03084	12.2387	0.000468072
down	MSTRG.18505	-1.60746	6.02822	14.2994	0.000155912	pxmp2	ENSDARG00000003144
down	MSTRG.14168	-1.42553	2.84609	11.61	0.000655966	nceh1b.1	ENSDARG00000062087
down	MSTRG.1318	-1.27804	5.59436	9.89133	0.00166059	fbxw11b	ENSDARG00000017230
down	MSTRG.7257	-2.21892	6.33784	19.6694	9.21e-06	lpin1	ENSDARG00000020239
down	MSTRG.7254	-1.2982	2.27971	10.2108	0.00139622
down	MSTRG.2151	-1.0793	4.03119	6.78256	0.0092053	psmd6	ENSDARG00000070674
down	MSTRG.7925	-1.43677	2.61721	9.21147	0.00240504	arpin	ENSDARG00000041085
down	MSTRG.3209	-1.42375	2.61655	7.00126	0.00814525
down	MSTRG.3207	-1.64076	1.35651	10.6318	0.0011116	ttyh2	ENSDARG00000016934
down	MSTRG.20088	-1.99662	8.78528	16.1442	5.87e-05	fkbp5	ENSDARG00000028396
down	MSTRG.20089	-2.25855	3.92924	19.9341	8.02e-06	slc6a13	ENSDARG00000000730
down	MSTRG.20083	-1.19233	5.4316	7.89199	0.00496543	AL732567.1	ENSDARG00000102957
down	MSTRG.695	-2.29915	7.98345	22.6759	1.92e-06	prdx2	ENSDARG00000025350
down	MSTRG.967	-1.88169	2.20667	8.10149	0.00442288	zmp:0000001082	ENSDARG00000098899
down	MSTRG.21020	-1.96445	1.28254	13.9591	0.000186836	smad6a	ENSDARG00000053209
down	MSTRG.11244	-1.13342	3.99863	8.35065	0.00385549	NOP14	ENSDARG00000098859
down	MSTRG.11242	-2.22115	1.99581	9.388	0.0021841	stard4	ENSDARG00000102477
down	MSTRG.23511	-2.02875	0.514526	10.8857	0.000969096
down	MSTRG.1912	-2.37376	0.68619	16.4789	4.92e-05
down	ENSDARG00000031343	-2.32338	0.189417	11.5042	0.000694384	rab6bb	ENSDARG00000031343
down	MSTRG.21925	-1.98611	2.6092	22.5222	2.08e-06	tmem47	ENSDARG00000057322
down	MSTRG.14988	-1.06491	4.01898	11.6848	0.000630117
down	MSTRG.14980	-1.09539	4.37487	11.434	0.000721134	cops2	ENSDARG00000004785
down	MSTRG.14985	-1.82759	5.54339	16.0308	6.23e-05	ETFA	ENSDARG00000101631
down	MSTRG.12005	-1.66011	4.10049	8.63906	0.00329032	spry4	ENSDARG00000068732
down	MSTRG.2315	-0.996086	4.72422	7.85056	0.00508051	man2b1	ENSDARG00000001897
down	MSTRG.16274	-1.48664	3.98194	6.77192	0.00926033	si:ch211-74m13.1	ENSDARG00000094952
down	MSTRG.4145	-1.32166	6.03668	16.756	4.25e-05	cox5b2	ENSDARG00000068738
down	MSTRG.9391	-1.51312	3.15018	17.3621	3.09e-05
down	MSTRG.13971	-1.72441	3.9825	9.50276	0.00205163	psme1	ENSDARG00000002165
down	MSTRG.13974	-1.14723	5.97584	10.2228	0.00138718	stau2	ENSDARG00000026801
down	MSTRG.13975	-2.2237	3.33234	41.9427	9.4e-11	rdh10a	ENSDARG00000058730
down	MSTRG.9767	-1.26641	2.32668	9.02827	0.00265836
down	MSTRG.3597	-1.62202	9.74648	10.5745	0.00114656	adh8a	ENSDARG00000091211
down	MSTRG.3593	-1.02497	6.74178	11.5958	0.000661012	metap1	ENSDARG00000033440
down	MSTRG.4063	-0.917778	3.49713	7.40946	0.00648819	tmem50a	ENSDARG00000015757
down	MSTRG.2880	-1.27687	2.30245	8.80601	0.0030024	atad1b	ENSDARG00000056609
down	MSTRG.10093	-2.94751	3.97203	13.7238	0.00021176	mbnl1	ENSDARG00000052978
down	MSTRG.10097	-2.11989	1.38541	14.082	0.000175015
down	ENSDARG00000069473	-1.94276	-0.275913	8.03066	0.00459921	frem1a	ENSDARG00000069473
down	MSTRG.3864	-2.48236	8.53193	14.1644	0.00016751	arg2	ENSDARG00000039269
down	MSTRG.3865	-1.3888	2.93811	8.27989	0.00400865	vti1b	ENSDARG00000039270
down	MSTRG.6335	-3.35019	2.36634	25.0271	5.65e-07
down	MSTRG.6334	-3.21242	0.643591	13.8261	0.000200533
down	MSTRG.19559	-1.57828	2.06832	10.7996	0.00101521	slc44a2	ENSDARG00000037059
down	MSTRG.23948	-0.959728	10.5381	7.80316	0.00521551	mt-nd4	ENSDARG00000063917
down	MSTRG.23949	-1.42443	1.6716	8.6937	0.00319312	AC024175.15	ENSDARG00000082123
down	MSTRG.674	-1.477	6.93495	11.6187	0.000652911	ugp2a	ENSDARG00000005578
down	ENSDARG00000056001	-1.81059	1.90461	16.7653	4.23e-05	fryb	ENSDARG00000056001
down	MSTRG.20549	-2.56089	1.82606	21.8654	2.92e-06	cxcl8b.3	ENSDARG00000099169
down	MSTRG.21497	-0.986307	5.48489	8.40205	0.00374799	gabarapb	ENSDARG00000052082
down	MSTRG.5528	-1.45187	5.62583	11.016	0.000903265	masp1	ENSDARG00000068726
down	MSTRG.16077	-1.07586	3.86741	7.3097	0.00685833	nmt1a	ENSDARG00000052966
down	MSTRG.22565	-1.29107	4.71004	7.96676	0.0047644	ndufb3	ENSDARG00000075709
down	MSTRG.22568	-1.05429	5.54829	8.39229	0.00376817	insig2	ENSDARG00000037203
down	MSTRG.15756	-1.49966	1.27885	9.8809	0.00167003	gdpd3a	ENSDARG00000074466
down	ENSDARG00000033950	-2.24381	-0.231392	7.80974	0.00519652	lamb2l	ENSDARG00000033950
down	MSTRG.6160	-1.57928	4.49572	7.33772	0.00675223	pon3.2	ENSDARG00000040290
down	ENSDARG00000044433	-2.20182	-0.0228178	10.6123	0.00112336	sned1	ENSDARG00000044433
down	MSTRG.18639	-1.70676	5.27306	28.0179	1.2e-07	zfand5a	ENSDARG00000018898
down	MSTRG.1723	-2.45648	3.89076	31.5215	1.97e-08	acads	ENSDARG00000030781
down	MSTRG.9268	-1.65374	4.71184	12.8784	0.000332395	pter	ENSDARG00000063375
down	MSTRG.9262	-1.66565	1.14753	9.54162	0.00200864	FUZ	ENSDARG00000079730
down	MSTRG.9264	-0.986896	9.43963	6.81514	0.00903882	gpt2l	ENSDARG00000019541
down	MSTRG.16381	-3.77828	0.668096	9.34846	0.00223173	si:ch211-120g10.1	ENSDARG00000090930
down	MSTRG.7495	-0.877018	3.49121	7.04121	0.0079655	tmem30aa	ENSDARG00000030236
down	MSTRG.7493	-0.971205	4.03029	7.75359	0.00536059	cox7a2a	ENSDARG00000053217
down	MSTRG.1339	-1.28571	5.48041	10.8088	0.00101021	npm1a	ENSDARG00000014329
down	MSTRG.16602	-1.76478	3.2039	11.4085	0.000731075	slc5a8	ENSDARG00000087120
down	MSTRG.22154	-0.99291	4.50505	6.81157	0.00905689	upb1	ENSDARG00000011521
down	MSTRG.23207	-1.26839	3.05634	9.567	0.00198107
down	MSTRG.23202	-1.91925	4.03262	9.23563	0.00237351	igfbp5b	ENSDARG00000025348
down	MSTRG.5935	-2.04683	0.360729	8.61463	0.00333473
down	ENSDARG00000086369	-1.73024	0.0577892	7.05566	0.0079015	si:ch211-167j9.5	ENSDARG00000086369
down	MSTRG.13893	-2.00452	2.01308	11.759	0.000605513
down	ENSDARG00000039373	-4.33017	1.55795	22.6328	1.96e-06	epha3	ENSDARG00000039373
down	MSTRG.19742	-2.68886	0.575856	9.82319	0.00172326
down	MSTRG.19745	-1.47121	5.80223	16.3888	5.16e-05	uqcrc1	ENSDARG00000052304
down	MSTRG.6800	-3.40084	-0.590716	9.0118	0.00268243
down	MSTRG.2485	-1.47989	3.26907	6.70197	0.00963062	arf4a	ENSDARG00000045989
down	MSTRG.2733	-5.80447	1.15216	11.7095	0.000621805
down	MSTRG.2732	-4.26344	3.31733	17.4066	3.02e-05	si:ch211-131k2.3	ENSDARG00000079462
down	MSTRG.2735	-1.85263	8.39771	25.1903	5.19e-07	g6pca.2	ENSDARG00000013721
down	MSTRG.2734	-2.07117	7.69875	22.027	2.69e-06	g6pca.1	ENSDARG00000031616
down	MSTRG.2739	-1.15136	9.00434	12.1834	0.000482158	a1cf	ENSDARG00000002968
down	MSTRG.6805	-1.39782	4.73876	9.17807	0.00244932	SLC25A29 (1 of many)	ENSDARG00000098849
down	MSTRG.20009	-1.11549	2.82289	8.82438	0.00297233	c1galt1b	ENSDARG00000055561
down	MSTRG.4778	-1.38888	1.67312	11.1126	0.000857454	CABZ01074913.1	ENSDARG00000105401
down	MSTRG.21750	-0.88148	4.41527	7.8353	0.00512357	zgc:86609	ENSDARG00000029479
down	MSTRG.711	-3.57907	1.38716	7.01261	0.00809378	si:ch211-217k17.10	ENSDARG00000079345
down	MSTRG.8867	-1.23603	2.83085	10.1677	0.00142924	mrps18b	ENSDARG00000007065
down	ENSDARG00000078853	-2.0213	0.39092	11.0969	0.000864706	arhgef19	ENSDARG00000078853
down	MSTRG.16901	-1.12444	5.34591	8.27828	0.00401221	slc26a3.2	ENSDARG00000003615
down	MSTRG.14901	-1.32115	4.5686	8.66357	0.00324635
down	MSTRG.14902	-1.19063	5.79996	9.77158	0.0017723	acsbg1	ENSDARG00000062077
down	MSTRG.14905	-1.00561	3.60673	7.36971	0.00663315	ciartb	ENSDARG00000088171
down	MSTRG.23873	-1.16604	3.83392	11.2075	0.000814676
down	MSTRG.23010	-1.07456	4.15169	8.69816	0.00318532	mob4	ENSDARG00000056085
down	MSTRG.10012	-1.71353	1.64036	11.6554	0.000640162	si:ch211-235o23.1	ENSDARG00000079784
down	ENSDARG00000070995	-3.20249	1.07073	23.3901	1.32e-06	inpp4ab	ENSDARG00000070995
down	ENSDARG00000007601	-1.88669	0.482005	14.8406	0.000116991	zmynd8	ENSDARG00000007601
down	MSTRG.3365	-0.996482	6.94393	9.49623	0.00205895	mpc1	ENSDARG00000093448
down	MSTRG.3369	-1.13519	1.06191	7.37544	0.00661206	slc30a6	ENSDARG00000077368
down	MSTRG.16738	-1.34279	4.9191	14.8341	0.000117391	podxl	ENSDARG00000031228
down	MSTRG.18636	-1.30683	2.6778	10.1047	0.00147888	anxa1a	ENSDARG00000026726
down	ENSDARG00000002952	-1.57787	0.474172	7.05487	0.00790502	smo	ENSDARG00000002952
down	MSTRG.806	-0.886291	4.89268	7.04956	0.00792848	ndufb7	ENSDARG00000033789
down	MSTRG.804	-1.75157	0.694398	7.65686	0.00565569
down	MSTRG.805	-1.03405	5.56522	9.3793	0.00219449	tecrb	ENSDARG00000025904
down	MSTRG.761	-1.26556	3.80373	11.9787	0.000538114	TSC2	ENSDARG00000103125
down	MSTRG.767	-1.1364	7.02734	10.5806	0.00114282	exosc1	ENSDARG00000059841
down	MSTRG.8589	-1.15279	3.97948	8.57792	0.00340265
down	MSTRG.21273	-1.28139	2.36346	7.61953	0.00577394	tcf12	ENSDARG00000004714
down	MSTRG.6070	-1.32474	2.50345	8.64414	0.00328115	hibadhb	ENSDARG00000007959
down	MSTRG.11524	-1.13686	3.04786	7.6443	0.0056952	stom	ENSDARG00000003835
down	MSTRG.23659	-1.41948	3.16568	9.78764	0.00175688
down	MSTRG.7308	-8.47919	-1.13395	9.67023	0.00187278	pomca	ENSDARG00000043135
down	MSTRG.7304	-2.35471	6.33353	13.7103	0.000213278	prox1a	ENSDARG00000055158
down	MSTRG.14000	-1.93489	4.13793	12.7978	0.000347018	cmbl	ENSDARG00000073786
down	MSTRG.14005	-1.24454	7.82051	14.5951	0.000133258	c8g	ENSDARG00000032098
down	MSTRG.14006	-1.47296	6.0228	10.2681	0.0013535	msrb2	ENSDARG00000018459
down	MSTRG.2211	-1.65997	1.15676	7.8613	0.00505042	rabif	ENSDARG00000002690
down	MSTRG.11642	-3.62058	2.72556	24.3441	8.06e-07
down	MSTRG.11170	-1.30482	2.2233	8.62277	0.00331986	PSMG4	ENSDARG00000090191
down	MSTRG.9152	-1.44372	4.98208	10.265	0.00135581	CU693379.1	ENSDARG00000098777
down	MSTRG.10198	-1.03249	6.08034	7.72863	0.0054352	hsd11b1lb	ENSDARG00000069043
down	MSTRG.15015	-1.36366	5.391	13.7385	0.000210103	gabarapl2	ENSDARG00000027200
down	MSTRG.3943	-1.42356	8.56222	11.137	0.000846208	pygl	ENSDARG00000002197
down	MSTRG.3948	-2.29962	1.22792	9.11292	0.00253811
down	MSTRG.14769	-1.05701	2.30744	7.38244	0.00658639	PYURF	ENSDARG00000045773
down	MSTRG.18432	-1.0782	2.98245	7.12265	0.0076116	snrnp27	ENSDARG00000035625
down	MSTRG.13754	-0.862834	9.37752	8.21019	0.00416558	si:ch73-361h17.1	ENSDARG00000095963
down	MSTRG.6270	-4.10866	3.89335	24.3137	8.19e-07
down	MSTRG.6402	-10.9789	0.902563	64.0013	1.24e-15
down	MSTRG.23594	-0.921718	5.34636	8.81199	0.00299258
down	MSTRG.21844	-2.90955	0.355646	10.3497	0.00129494	si:dkey-6n6.1	ENSDARG00000062487
down	MSTRG.21847	-1.09038	4.64387	12.5363	0.000399112	ndufb11	ENSDARG00000043467
down	MSTRG.11831	-0.953719	2.65913	6.75793	0.00933319	ndfip1l	ENSDARG00000102367
down	MSTRG.21594	-1.3696	3.06275	10.161	0.00143445	srp19	ENSDARG00000035699
down	MSTRG.19044	-3.50261	1.71309	9.11947	0.00252903	edil3a	ENSDARG00000093413
down	MSTRG.15415	-1.80653	1.20711	8.93211	0.00280201
down	MSTRG.21331	-4.95197	3.46583	39.336	3.57e-10	nqo1	ENSDARG00000010250
down	MSTRG.21337	-1.26203	1.90747	9.58382	0.00196299	enosf1	ENSDARG00000038359
down	ENSDARG00000018587	-2.11091	-0.855245	7.3049	0.00687669	zgc:152658	ENSDARG00000018587
down	MSTRG.20857	-1.85177	8.07065	20.5655	5.76e-06	sb:cb1058	ENSDARG00000099819
down	MSTRG.20851	-1.10272	1.68188	7.17535	0.00739121	METTL12	ENSDARG00000054856
down	MSTRG.2829	-1.8401	2.81379	17.6959	2.59e-05	irf9	ENSDARG00000016457
down	MSTRG.14211	-1.07549	3.41816	7.45488	0.00632647	hccsb	ENSDARG00000099358
down	MSTRG.14212	-1.76539	6.69568	13.4007	0.000251528	tmem56a	ENSDARG00000098451
down	MSTRG.14216	-3.41404	-0.0145565	12.9916	0.000312893	f3a	ENSDARG00000099124
down	MSTRG.14217	-2.56242	0.307807	8.62226	0.0033208
down	MSTRG.14218	-2.17493	-0.697027	6.9802	0.00824163	acp5b	ENSDARG00000101456
down	MSTRG.14219	-1.37728	6.86079	15.0686	0.000103674	abcd3a	ENSDARG00000104085
down	ENSDARG00000089156	-4.19129	-0.77831	11.5949	0.000661344	egr3	ENSDARG00000089156
down	MSTRG.19125	-1.35221	1.34423	8.93672	0.00279494	alad	ENSDARG00000100372
down	MSTRG.19129	-1.20618	4.44871	11.9478	0.000547118	NPR2	ENSDARG00000104393
down	MSTRG.2400	-1.28773	3.3148	9.06111	0.00261103	zgc:158258	ENSDARG00000070229
down	MSTRG.2407	-3.08486	1.70182	13.8872	0.000194116
down	MSTRG.2406	-2.00641	4.95618	11.3064	0.000772397	slc41a1	ENSDARG00000070214
down	MSTRG.9699	-1.39627	1.79924	10.6498	0.00110081	asph	ENSDARG00000055945
down	MSTRG.9698	-1.28658	6.03774	10.3662	0.00128342	ttpa	ENSDARG00000027584
down	MSTRG.3469	-0.970641	7.66984	8.34993	0.00385702	psap	ENSDARG00000013968
down	MSTRG.3462	-1.24973	7.91159	7.68007	0.00558341	pla2g12b	ENSDARG00000015662
down	MSTRG.3463	-1.19603	5.74159	7.25856	0.00705638	oit3	ENSDARG00000087227
down	MSTRG.3466	-1.14601	2.77116	8.81221	0.00299222	micu1	ENSDARG00000063358
down	MSTRG.1194	-1.25849	10.532	15.5016	8.24e-05	ambp	ENSDARG00000004296
down	MSTRG.19956	-1.00937	3.17133	8.2694	0.00403188	rgs5a	ENSDARG00000002644
down	MSTRG.15605	-1.0038	2.88754	7.54848	0.00600607	AL772362.1	ENSDARG00000097552
down	MSTRG.15606	-1.3776	6.44393	20.6456	5.53e-06	hagh	ENSDARG00000025338
down	MSTRG.5998	-1.68156	6.58882	18.5946	1.62e-05	upp1	ENSDARG00000040869
down	MSTRG.12668	-1.08304	11.6716	8.95081	0.00277346	cfhl4	ENSDARG00000102456
down	MSTRG.5991	-1.57735	1.22572	9.84692	0.00170116	mrpl13	ENSDARG00000056903
down	MSTRG.7592	-1.043	4.87653	8.28127	0.00400561	DHDH (1 of many)	ENSDARG00000019081
down	MSTRG.7593	-1.23658	4.0953	10.639	0.00110728	dhdhl	ENSDARG00000028336
down	MSTRG.9753	-1.15949	3.54725	7.22754	0.00717936	atp6v1h	ENSDARG00000006370
down	MSTRG.10075	-2.78272	1.06529	15.9057	6.66e-05	CU929150.1	ENSDARG00000038587
down	MSTRG.318	-1.55447	3.48158	12.979	0.000315007	ugdh	ENSDARG00000019838
down	MSTRG.319	-1.04351	6.08907	8.74928	0.00309725	smim14	ENSDARG00000005799
down	MSTRG.11850	-1.21248	4.66201	8.72808	0.00313346	fgfr4	ENSDARG00000069105
down	MSTRG.11853	-1.45092	6.31582	12.9019	0.00032825	pgrmc1	ENSDARG00000054172
down	MSTRG.11852	-1.13916	5.53239	7.73697	0.00541014	fam114a2	ENSDARG00000079508
down	MSTRG.11854	-0.858025	5.87977	7.14706	0.0075087	cox7b	ENSDARG00000098250
down	MSTRG.23099	-1.92189	7.06936	30.9318	2.67e-08	hacd2	ENSDARG00000014806
down	MSTRG.23095	-1.39044	4.79392	17.6305	2.68e-05	pdia5	ENSDARG00000069242
down	MSTRG.14537	-0.991882	10.1524	7.07726	0.00780684	ldhbb	ENSDARG00000071076
down	MSTRG.12631	-1.15393	3.46994	7.225	0.0071895	fkbp8	ENSDARG00000001734
down	MSTRG.19625	-1.66221	2.50033	14.7295	0.000124092	mtx2	ENSDARG00000029415
down	MSTRG.19621	-1.7937	0.192428	8.61384	0.00333618	lnpb	ENSDARG00000006639
down	MSTRG.6997	-0.89783	4.7389	6.74223	0.00941566	ctage5	ENSDARG00000099973
down	MSTRG.6994	-1.09196	1.98445	6.68643	0.00971493	ppp2r3c	ENSDARG00000043972
down	MSTRG.6990	-1.49588	6.02932	13.9887	0.000183912	nfkbiab	ENSDARG00000007693
down	MSTRG.19081	-1.92861	1.33703	8.94727	0.00277884	mtx3	ENSDARG00000090195
down	MSTRG.554	-1.15827	2.69794	6.66727	0.00981992	timm10	ENSDARG00000069116
down	MSTRG.1653	-1.11017	4.61416	11.3678	0.000747274	ei24	ENSDARG00000053840
down	MSTRG.21145	-1.88756	1.62794	11.2285	0.000805515	abcf2b	ENSDARG00000052331
down	MSTRG.16967	-0.882855	10.5818	9.25473	0.00234888	itih2	ENSDARG00000045516
down	MSTRG.23937	-1.49092	9.40533	22.0417	2.67e-06	AC024175.7	ENSDARG00000080718
down	MSTRG.20379	-1.6404	2.07315	13.2527	0.000272194	MAP3K11	ENSDARG00000091521
down	MSTRG.9058	-1.24838	3.14523	11.36	0.000750447	yrk	ENSDARG00000004378
down	MSTRG.10572	-1.94665	5.10007	28.0104	1.21e-07	prdx6	ENSDARG00000043511
down	MSTRG.10577	-3.20242	3.56957	28.2251	1.08e-07	fam20b	ENSDARG00000008573
down	MSTRG.13835	-1.24033	7.41807	13.503	0.00023818	cyb5a	ENSDARG00000098589
down	MSTRG.13836	-1.96565	6.07694	29.6556	5.16e-08	eci2	ENSDARG00000102412
down	MSTRG.13830	-1.25181	2.0296	9.34567	0.00223513	fars2	ENSDARG00000091247
down	MSTRG.16514	-1.77796	10.2348	23.4374	1.29e-06	slc38a4	ENSDARG00000018149
down	MSTRG.23112	-1.45339	5.31443	15.9036	6.67e-05	cyp27a1.4	ENSDARG00000055159
down	MSTRG.4381	-1.42045	6.25998	11.3678	0.000747287	hspa9	ENSDARG00000003035
down	MSTRG.4382	-1.27725	2.38801	7.9932	0.00469534	rhogd	ENSDARG00000030608
down	MSTRG.4387	-0.967888	5.19695	9.40541	0.00216346	magt1	ENSDARG00000058062
down	MSTRG.18343	-1.11192	5.04232	9.84128	0.00170639	mybbp1a	ENSDARG00000078214
down	MSTRG.1260	-3.77287	8.751	55.8091	7.99e-14
down	MSTRG.1261	-2.85463	4.9037	12.1781	0.000483539	slc27a6	ENSDARG00000046053
down	MSTRG.10805	-1.55511	2.86519	7.46093	0.00630524
down	MSTRG.10801	-0.957494	5.65798	7.46895	0.00627723	snx3	ENSDARG00000008678
down	MSTRG.7145	-1.44417	2.28975	8.13061	0.00435241	pdzd8	ENSDARG00000088699
down	MSTRG.7855	-2.51877	7.67793	8.42434	0.00370231	ces3	ENSDARG00000041595
down	MSTRG.7854	-1.6267	9.78711	20.3114	6.58e-06	ces2	ENSDARG00000041569
down	MSTRG.7852	-1.25449	2.1527	8.16487	0.00427094	zfpm1	ENSDARG00000041572
down	MSTRG.20173	-3.2813	-0.425451	14.1215	0.000171378	tspan2a	ENSDARG00000003754
down	MSTRG.8502	-1.34812	2.4315	11.425	0.000724623	mrpl24	ENSDARG00000019222
down	MSTRG.5173	-2.40476	5.41213	43.0546	5.32e-11	zgc:92630	ENSDARG00000004141
down	MSTRG.5289	-1.14564	2.00614	7.43639	0.0063918	zgc:154093	ENSDARG00000055897
down	MSTRG.5287	-1.54115	1.63507	8.65374	0.0032639	nlrx1	ENSDARG00000073724
down	MSTRG.5284	-0.886131	3.30995	7.0985	0.00771484	ube4a	ENSDARG00000040571
down	MSTRG.5285	-2.02386	2.25573	10.5946	0.00113416	phykpl	ENSDARG00000040566
down	MSTRG.10025	-2.15925	0.423789	15.1551	9.9e-05	dip2cb	ENSDARG00000025513
down	MSTRG.5821	-1.19962	3.74202	9.3762	0.00219821	bckdhb	ENSDARG00000014676
down	MSTRG.5824	-1.10656	2.57422	7.48517	0.00622092	dctn3	ENSDARG00000041363
down	MSTRG.23460	-1.38741	4.58588	12.0287	0.000523862
down	MSTRG.15877	-1.19843	4.7237	7.09556	0.00772753	ap2a1	ENSDARG00000054320
down	MSTRG.15875	-3.49931	3.55949	18.2846	1.9e-05	si:dkey-16p21.8	ENSDARG00000096849
down	MSTRG.13112	-0.945053	3.1122	7.15004	0.00749624	adrm1	ENSDARG00000058560
down	MSTRG.13110	-1.89511	4.24939	23.1535	1.5e-06
down	MSTRG.13111	-2.12518	4.42007	33.4661	7.25e-09	osbpl2b	ENSDARG00000013830
down	MSTRG.12244	-2.5067	7.54836	15.0919	0.000102402	CELA1 (1 of many)	ENSDARG00000095462
down	MSTRG.3752	-1.54103	5.35513	20.3525	6.44e-06	echs1	ENSDARG00000001578
down	MSTRG.3753	-1.3663	1.44585	8.05633	0.00453448	fuom	ENSDARG00000039422
down	MSTRG.22470	-1.1861	5.10935	8.28554	0.00399621	dbnlb	ENSDARG00000016016
down	ENSDARG00000088975	-1.91483	0.358699	10.6366	0.00110869	si:ch211-14k19.8	ENSDARG00000088975
down	MSTRG.12939	-2.71037	-0.367052	14.3465	0.000152062	BX927181.1	ENSDARG00000094527
down	MSTRG.12935	-1.50505	0.401931	6.91197	0.00856204	si:ch211-262h13.3	ENSDARG00000070898
down	MSTRG.4197	-0.988847	3.64951	8.8658	0.00290563	ube2ka	ENSDARG00000089055
down	MSTRG.15683	-2.51889	5.38371	55.3552	1.01e-13	nr1d1	ENSDARG00000033160
down	MSTRG.18683	-1.85967	2.55189	18.4429	1.75e-05
down	MSTRG.18682	-2.19567	1.50146	26.8476	2.2e-07	sfrp1a	ENSDARG00000035521
down	MSTRG.18681	-1.29444	2.1027	7.83893	0.00511328	loxl2b	ENSDARG00000044074
down	MSTRG.18680	-1.77911	7.13084	21.3481	3.83e-06	histh1l	ENSDARG00000035519
down	MSTRG.14153	-1.96286	3.34567	12.6162	0.000382415	skilb	ENSDARG00000022904
down	MSTRG.19791	-1.0903	4.41013	7.07001	0.00783848	sec16b	ENSDARG00000099554
down	MSTRG.7263	-1.61762	9.08087	15.0409	0.000105204	apoba	ENSDARG00000042780
down	MSTRG.7265	-1.46942	4.26678	8.44394	0.00366263	tpp1	ENSDARG00000042793
down	MSTRG.7269	-3.14181	0.752193	7.56859	0.00593941	eml1	ENSDARG00000042840
down	MSTRG.10386	-1.97316	0.386576	6.69286	0.00968	themis	ENSDARG00000010619
down	MSTRG.10384	-2.19926	11.3155	18.3344	1.85e-05	leg1.1	ENSDARG00000090722
down	MSTRG.2164	-2.31839	0.685758	15.0986	0.000102037
down	MSTRG.2162	-1.77723	2.03057	10.2652	0.00135559
down	MSTRG.8204	-1.50649	2.61414	14.4211	0.000146152	pex16	ENSDARG00000058202
down	MSTRG.8207	-2.6892	1.17103	22.8865	1.72e-06
down	MSTRG.8206	-4.22709	0.195733	29.9113	4.52e-08	gyltl1b	ENSDARG00000017058
down	MSTRG.8200	-1.28706	5.30098	12.1311	0.00049587	arfgap2	ENSDARG00000067601
down	MSTRG.9559	-1.28844	5.80102	11.8509	0.00057635	agla	ENSDARG00000103811
down	MSTRG.9551	-2.44524	-0.431065	8.88996	0.00286742
down	MSTRG.1347	-1.09175	4.3138	9.97489	0.00158689	AL807389.1	ENSDARG00000094169
down	MSTRG.20701	-1.53486	3.49961	7.89051	0.00496949	mta2	ENSDARG00000013031
down	MSTRG.20706	-1.07786	2.12272	6.8131	0.00904914	cd248a	ENSDARG00000103713
down	MSTRG.935	-1.3625	4.53533	13.4559	0.000244243	pin1	ENSDARG00000101915
down	MSTRG.5322	-9.37904	4.00648	13.6425	0.000221123
down	MSTRG.16762	-1.53618	8.05743	12.4162	0.000425616	b2m	ENSDARG00000053136
down	MSTRG.22674	-1.39801	3.03394	10.96	0.000931017
down	MSTRG.15442	-1.34672	5.23141	13.8186	0.000201335	dnaja3a	ENSDARG00000058494
down	MSTRG.12527	-2.8073	4.58527	28.4962	9.39e-08	sult3st2	ENSDARG00000093619
down	MSTRG.4827	-2.89435	7.79246	37.4222	9.51e-10	si:ch211-113d11.5	ENSDARG00000105411
down	MSTRG.4826	-2.32931	0.201622	13.8155	0.000201661
down	MSTRG.19004	-1.10594	3.07965	10.1608	0.00143462	grsf1	ENSDARG00000053021
down	MSTRG.2364	-2.41223	1.29714	27.8103	1.34e-07	sema3fb	ENSDARG00000055373
down	MSTRG.3090	-4.13475	0.39661	12.6399	0.000377595	adrb1	ENSDARG00000007490
down	MSTRG.3099	-1.70265	1.62041	8.57641	0.00340547	entpd1	ENSDARG00000045066
down	MSTRG.8043	-1.96383	3.96174	15.4072	8.67e-05	uraha	ENSDARG00000100719
down	MSTRG.8047	-1.00179	3.28564	7.76202	0.00533563	tcf25	ENSDARG00000040861
down	ENSDARG00000010252	-1.78991	0.853339	7.60596	0.00581756	jak3	ENSDARG00000010252
down	MSTRG.3545	-1.99548	1.03988	7.90287	0.00493564	sfxn4	ENSDARG00000069832
down	MSTRG.19852	-0.960457	4.52983	9.12458	0.00252197	tomm70a	ENSDARG00000029639
down	MSTRG.15165	-2.26948	3.5371	9.48535	0.00207119
down	MSTRG.15164	-2.75721	0.869705	10.1078	0.00147646
down	MSTRG.15161	-1.46138	2.53675	10.3095	0.00132344
down	MSTRG.15163	-2.80144	2.80413	10.499	0.00119439
down	MSTRG.15162	-2.53323	5.63218	19.1891	1.18e-05
down	MSTRG.5656	-1.79759	1.23567	14.8253	0.000117943	aasdhppt	ENSDARG00000037501
down	MSTRG.18722	-1.96567	1.91298	10.6132	0.00112283	bco2a	ENSDARG00000055722
down	MSTRG.18723	-1.34125	2.61411	7.36289	0.00665837	timm8b	ENSDARG00000055708
down	MSTRG.6305	-1.82396	3.62919	11.3411	0.00075809	rbp5	ENSDARG00000101481
down	MSTRG.216	-3.78343	2.33114	7.26705	0.00702312	slc34a2a	ENSDARG00000012903
down	MSTRG.9968	-3.03475	6.89429	53.0565	3.24e-13	rbp2b	ENSDARG00000093774
down	MSTRG.1178	-1.39307	2.0562	7.51296	0.00612567	mrrf	ENSDARG00000034174
down	MSTRG.5518	-1.76565	4.33358	16.6362	4.53e-05	agfg1a	ENSDARG00000030020
down	MSTRG.5512	-1.84755	3.06853	24.0403	9.43e-07	sesn3	ENSDARG00000015822
down	MSTRG.5517	-2.05482	0.31143	9.45231	0.00210884	slc19a3a	ENSDARG00000006447
down	MSTRG.16590	-1.05106	3.70626	9.60919	0.00193606	ndufa5	ENSDARG00000039346
down	MSTRG.11064	-2.23323	4.89375	23.9694	9.79e-07	hadhaa	ENSDARG00000057128
down	MSTRG.11063	-1.94108	6.00769	27.4744	1.59e-07	hadhb	ENSDARG00000102055
down	MSTRG.13426	-1.8813	1.01074	10.5183	0.00118199
down	MSTRG.13425	-2.1828	-0.503118	6.68617	0.0097164	nadl1.2	ENSDARG00000007149
down	MSTRG.13429	-0.921776	8.32853	8.76026	0.00307866	masp2	ENSDARG00000007988
down	MSTRG.10886	-1.83656	0.418351	6.65258	0.00990126	heca	ENSDARG00000042877
down	MSTRG.10883	-1.27997	0.832414	7.87927	0.00500046
down	MSTRG.12774	-1.92808	1.77474	16.2594	5.52e-05	si:dkey-286j15.3	ENSDARG00000071036
down	MSTRG.12772	-1.12992	4.23165	7.10214	0.00769918	smc3	ENSDARG00000019000
down	MSTRG.2538	-1.25449	1.68371	9.26532	0.00233533	mfn1b	ENSDARG00000079219
down	MSTRG.3668	-1.38375	10.138	16.5548	4.73e-05	mat1a	ENSDARG00000039605
down	MSTRG.768	-1.20865	3.78859	10.8326	0.000997282	pgam1b	ENSDARG00000014068
down	MSTRG.19938	-1.69181	0.150392	7.4542	0.00632887
down	MSTRG.9230	-1.31658	6.64413	14.9413	0.00011091	serbp1b	ENSDARG00000087421
down	MSTRG.9237	-1.13208	3.84941	9.2461	0.00235997	eif2b5	ENSDARG00000074995
down	MSTRG.9239	-2.14266	0.822903	11.1756	0.000828784	si:ch1073-82l19.1	ENSDARG00000101799
down	MSTRG.4401	-1.22034	2.39449	6.68386	0.00972898	rraga	ENSDARG00000104149
down	MSTRG.6407	-1.49226	3.62761	14.826	0.000117897	selenbp1	ENSDARG00000024717
down	MSTRG.6401	-4.8169	0.145581	15.39	8.75e-05
down	MSTRG.6400	-1.0753	2.96095	7.6737	0.00560315	aldh5a1	ENSDARG00000076544
down	MSTRG.6403	-4.98439	1.82139	45.8276	1.29e-11	si:ch211-208k15.1	ENSDARG00000088650
down	MSTRG.20961	-2.02586	2.27307	11.2665	0.000789204	tmed3	ENSDARG00000028816
down	MSTRG.2118	-1.10722	7.95244	11.0661	0.000879219	suclg2	ENSDARG00000044914
down	MSTRG.8914	-1.89452	7.04929	21.8574	2.94e-06	hrsp12	ENSDARG00000035882
down	MSTRG.403	-0.970623	5.75991	9.04705	0.00263119	tm9sf2	ENSDARG00000003866
down	MSTRG.407	-1.10879	4.31711	12.2368	0.000468557	igf2bp2b	ENSDARG00000099758
down	MSTRG.404	-1.43661	4.50704	14.4709	0.000142339	pcca	ENSDARG00000028982
down	MSTRG.12100	-2.07799	0.156805	6.63939	0.00997479	def6b	ENSDARG00000044524
down	MSTRG.12105	-4.20229	0.750691	12.613	0.000383064	si:ch1073-181h11.2	ENSDARG00000103883
down	MSTRG.21543	-1.19337	2.56044	7.98218	0.00472401	slc35c1	ENSDARG00000104669
down	MSTRG.21546	-1.18556	3.63409	7.02724	0.0080279	tollip	ENSDARG00000098486
down	MSTRG.10770	-1.31025	5.81702	11.8631	0.000572577	allc	ENSDARG00000042562
down	MSTRG.16653	-2.94976	3.0882	16.6452	4.51e-05	si:ch211-240l19.6	ENSDARG00000074613
down	MSTRG.16651	-3.29554	5.79381	24.7761	6.44e-07	si:ch211-240l19.8	ENSDARG00000074547
down	MSTRG.16654	-3.03024	3.40382	19.789	8.65e-06	si:ch211-240l19.5	ENSDARG00000039393
down	MSTRG.11926	-1.86161	0.322219	8.74692	0.00310125	plac8l1	ENSDARG00000069031
down	MSTRG.11920	-1.3648	3.24174	7.85219	0.00507593	pomp	ENSDARG00000032296
down	MSTRG.22167	-1.97026	4.02436	11.2341	0.000803062	derl3	ENSDARG00000033871
down	MSTRG.22162	-2.10866	8.76655	27.548	1.53e-07	gstt1a	ENSDARG00000042428
down	MSTRG.4266	-1.11288	3.93525	7.45954	0.00631013	slc25a51b	ENSDARG00000040463
down	MSTRG.6164	-1.75167	3.8871	8.75839	0.0030818	si:dkey-79d12.5	ENSDARG00000040284
down	MSTRG.18570	-1.18331	2.98823	10.3877	0.00126861	agtr2	ENSDARG00000035552
down	MSTRG.1346	-1.54066	3.73074	19.2483	1.15e-05	pcolcea	ENSDARG00000056913
down	MSTRG.23210	-0.93107	5.09675	8.65899	0.00325451	arpc2	ENSDARG00000075989
down	MSTRG.381	-1.45615	1.21979	8.3596	0.00383654	poglut1	ENSDARG00000053463
down	MSTRG.19711	-1.77431	6.04258	16.8294	4.09e-05	igfbp2a	ENSDARG00000052470
down	MSTRG.20034	-2.65027	0.187126	6.92824	0.00848453	endou	ENSDARG00000044204
down	MSTRG.20735	-0.931687	4.15451	6.65069	0.00991174	tkfc	ENSDARG00000062085
down	MSTRG.23547	-2.4611	-0.653018	12.7209	0.000361594
down	MSTRG.8630	-0.941161	4.51937	6.97162	0.00828125	trnau1apa	ENSDARG00000101323
down	MSTRG.6872	-1.63596	3.22066	7.79668	0.00523422
down	MSTRG.21992	-2.29251	6.75183	15.6252	7.72e-05	ela2l	ENSDARG00000056765
down	MSTRG.21994	-2.17324	4.34975	11.5336	0.000683479	ela2	ENSDARG00000056744
down	MSTRG.16501	-1.40769	1.86809	8.76534	0.00307008	xrcc6bp1	ENSDARG00000063686
down	MSTRG.12059	-1.00873	3.73386	7.13015	0.00757984
down	MSTRG.12051	-1.0565	1.52088	7.7712	0.00530859	galnt10	ENSDARG00000103825
down	MSTRG.11886	-1.12206	9.3937	12.2003	0.000477812	vtnb	ENSDARG00000053831
down	MSTRG.22088	-1.13221	4.209	9.27545	0.00232245	dalrd3	ENSDARG00000068602
down	MSTRG.11776	-2.15656	7.4729	30.6522	3.09e-08	si:dkey-22f5.9	ENSDARG00000092044
down	MSTRG.11771	-1.62695	4.92252	7.93776	0.00484138	slc7a3a	ENSDARG00000020645
down	MSTRG.22336	-2.26559	2.66012	20.4487	6.13e-06	grk5l	ENSDARG00000078815
down	MSTRG.2876	-1.91682	1.86241	9.9739	0.00158775	acta2	ENSDARG00000045180
down	MSTRG.23066	-1.21806	4.47991	6.90176	0.00861108	asmtl	ENSDARG00000021433
down	MSTRG.13596	-1.40485	2.05276	11.8417	0.000579188	cpsf3l	ENSDARG00000025212
down	MSTRG.13597	-2.10397	1.84765	11.5422	0.000680348	ubxn10	ENSDARG00000052535
down	MSTRG.3838	-1.52451	1.89599	7.18176	0.00736484	zdhhc16a	ENSDARG00000007808
down	MSTRG.3837	-1.09504	4.47929	8.37859	0.00379668	rrp12	ENSDARG00000022410
down	MSTRG.1063	-1.59952	1.16248	11.4065	0.000731862	VDAC3 (1 of many)	ENSDARG00000021564
down	MSTRG.14616	-1.63825	10.1544	19.6899	9.11e-06	cat	ENSDARG00000104702
down	MSTRG.13047	-1.38891	5.41241	15.5644	7.97e-05	cnbpa	ENSDARG00000045776
down	MSTRG.13040	-1.47968	0.495876	7.58517	0.00588504	zgc:171857	ENSDARG00000058871
down	MSTRG.19527	-1.86103	6.04338	30.0508	4.21e-08	sec23b	ENSDARG00000019360
down	MSTRG.2001	-1.15769	5.6694	12.7419	0.000357549	krt15	ENSDARG00000036840
down	MSTRG.2009	-2.1474	2.0396	8.09043	0.00444995	NNMT	ENSDARG00000086998
down	MSTRG.13993	-0.953589	4.18272	8.1864	0.00422056	si:dkey-118j18.2	ENSDARG00000096457
down	MSTRG.20595	-1.37502	0.720098	6.64315	0.00995377	mesdc1	ENSDARG00000079017
down	MSTRG.1207	-1.14228	3.73216	8.36867	0.00381745	cops4	ENSDARG00000043732
down	MSTRG.1205	-2.01811	0.154329	16.3702	5.21e-05
down	MSTRG.5590	-1.70905	1.81486	14.043	0.000178674	smco4	ENSDARG00000097824
down	MSTRG.5591	-1.13161	2.42758	7.01774	0.0080706	usp16	ENSDARG00000060633
down	MSTRG.21249	-1.24914	6.70382	10.5506	0.00116151	CR354588.1	ENSDARG00000105693
down	MSTRG.21248	-1.32007	2.39683	7.44278	0.00636913	ankrd46b	ENSDARG00000015780
down	ENSDARG00000063149	-1.97704	-0.419239	7.50624	0.00614856	tmtc1	ENSDARG00000063149
down	MSTRG.11571	-2.15753	1.16697	18.0805	2.12e-05
down	MSTRG.23666	-1.55378	0.981074	8.38675	0.00377966
down	MSTRG.20925	-2.04225	3.81537	8.37052	0.00381356
down	MSTRG.19321	-2.08627	1.12228	11.6716	0.000634627
down	MSTRG.2248	-1.21868	1.0046	7.83478	0.00512505	ppcs	ENSDARG00000061889
down	MSTRG.16365	-1.11292	0.875704	6.69153	0.0096872	prpsap1	ENSDARG00000099222
down	MSTRG.16368	-1.88959	1.41646	17.851	2.39e-05	pecam1	ENSDARG00000060263
down	MSTRG.4973	-2.00393	-0.472609	7.80032	0.0052237	SEPT4 (1 of many)	ENSDARG00000105271
down	MSTRG.3196	-1.19135	2.88418	8.37189	0.0038107	pmp22b	ENSDARG00000060457
down	MSTRG.22277	-1.22915	2.49622	7.79592	0.00523643	si:ch211-170d8.2	ENSDARG00000094887
down	MSTRG.16479	-1.10574	3.36997	8.71827	0.00315036	fbxo7	ENSDARG00000099833
down	MSTRG.10270	-1.49895	3.42573	8.39125	0.00377031	TM6SF2 (1 of many)	ENSDARG00000105208
down	MSTRG.18445	-1.23399	5.28993	10.4148	0.00125011	hspb8	ENSDARG00000058365
down	MSTRG.18440	-1.96992	2.80539	16.7015	4.37e-05	pebp1	ENSDARG00000042069
down	MSTRG.8991	-1.58383	1.60719	9.09984	0.00255632	bet1	ENSDARG00000034885
down	MSTRG.8990	-1.48402	1.66946	6.79495	0.0091416
down	MSTRG.8338	-1.63946	1.87697	7.9516	0.00480448	sema6d	ENSDARG00000002748
down	MSTRG.481	-1.79163	1.25743	9.06412	0.00260674
down	MSTRG.489	-1.48031	1.75933	9.86013	0.00168899	fbxo8	ENSDARG00000007477
down	MSTRG.21894	-1.87322	1.39164	10.8199	0.00100418
down	MSTRG.21895	-1.26604	0.599439	7.06296	0.00786937
down	MSTRG.21892	-1.71364	0.797365	13.1816	0.000282712
down	MSTRG.16164	-1.00108	5.49878	8.62118	0.00332276	prkacaa	ENSDARG00000100349
down	MSTRG.16165	-2.72203	1.86839	20.9341	4.75e-06
down	MSTRG.5253	-1.78344	6.17779	8.5436	0.00346739	ulk2	ENSDARG00000097205
down	MSTRG.22701	-1.75061	7.10035	13.3577	0.000257367	cbsb	ENSDARG00000010946
down	MSTRG.10479	-1.67299	9.75209	14.2535	0.000159765	adcy1a	ENSDARG00000069026
down	MSTRG.15539	-1.06925	6.81312	7.28121	0.00696797	atp6v0ca	ENSDARG00000057853
down	MSTRG.15536	-1.48596	2.563	12.833	0.000340564	mrps34	ENSDARG00000057910
down	MSTRG.1928	-1.46369	1.43954	9.08785	0.00257313	ushbp1	ENSDARG00000089071
down	MSTRG.1924	-2.36873	-0.270429	14.3096	0.000155074	vsg1	ENSDARG00000045003
down	MSTRG.4839	-0.87915	6.15911	7.70166	0.005517	qdpra	ENSDARG00000040190
down	MSTRG.648	-1.39488	1.31838	8.164	0.004273	zgc:175214	ENSDARG00000022891
down	MSTRG.1496	-1.54957	7.16985	10.3283	0.00131003
down	MSTRG.21709	-3.01798	-0.417657	18.3906	1.8e-05
down	MSTRG.9379	-1.53701	4.01536	7.7506	0.00536946	cope	ENSDARG00000018562
down	MSTRG.4540	-4.50685	0.121118	8.84776	0.00293449
down	MSTRG.19920	-1.47464	0.912167	9.03993	0.00264146	cyldl	ENSDARG00000090153
down	MSTRG.16238	-1.20117	0.790638	7.15341	0.00748215	adgre14	ENSDARG00000056062
down	ENSDARG00000018980	-1.95748	-0.365223	7.59332	0.00585849	zgc:91890	ENSDARG00000018980
down	MSTRG.8811	-1.61413	1.80519	10.6959	0.00107373	gtf2h4	ENSDARG00000036071
down	MSTRG.8812	-1.29963	1.01532	6.66431	0.0098363	znrd1	ENSDARG00000036070
down	ENSDARG00000078800	-7.85428	-0.667142	38.7909	4.72e-10	slc26a10	ENSDARG00000078800
down	ENSDARG00000020834	-1.8372	0.889779	10.9232	0.000949676	si:dkey-230p4.1	ENSDARG00000020834
down	MSTRG.14979	-1.69972	6.75211	9.16097	0.00247232	slc27a2b	ENSDARG00000100731
down	MSTRG.14978	-1.59074	5.27017	10.2634	0.00135697	slc27a2b	ENSDARG00000100731
down	MSTRG.22000	-1.39341	1.88322	8.78401	0.00303883
down	MSTRG.11114	-1.25328	5.07251	7.79	0.00525363	CU660013.4	ENSDARG00000096803
down	ENSDARG00000076376	-1.708	-0.159238	9.05145	0.00262487	tmem175	ENSDARG00000076376
down	MSTRG.18237	-1.42133	6.46335	11.8992	0.00056158	gusb	ENSDARG00000063126
down	MSTRG.2081	-1.57765	1.23447	7.05214	0.00791705	si:ch211-1a19.3	ENSDARG00000100968
down	MSTRG.19610	-1.64294	5.68815	10.2856	0.00134076	sucla2	ENSDARG00000005359
down	MSTRG.12396	-2.58631	0.831811	7.13302	0.0075677	si:ch211-213a13.5	ENSDARG00000071618
down	MSTRG.12389	-2.36903	0.33187	7.0804	0.00779316
down	MSTRG.8530	-1.14732	2.22777	6.87292	0.00875114	efna1a	ENSDARG00000030326
down	MSTRG.568	-1.44561	2.35909	10.2854	0.00134085	POLD4	ENSDARG00000079632
down	MSTRG.4660	-1.07963	5.38923	10.9833	0.000919355	kdrl	ENSDARG00000105215
down	MSTRG.20665	-1.34435	2.17399	7.36337	0.00665659	htatip2	ENSDARG00000028386
down	MSTRG.20660	-1.00114	4.81446	8.76839	0.00306495	nav2a	ENSDARG00000073688
down	MSTRG.6535	-0.860902	4.45791	6.96465	0.00831356	mrpl32	ENSDARG00000060489
down	MSTRG.6534	-1.14195	3.73319	7.11264	0.00765425	psma2	ENSDARG00000040121
down	MSTRG.6539	-1.22008	2.4818	8.5442	0.00346624	CABZ01056578.1	ENSDARG00000089665
down	MSTRG.7379	-1.65186	3.90031	9.86036	0.00168878	CABZ01071406.1	ENSDARG00000104306
down	MSTRG.14119	-1.42456	2.50321	9.75818	0.00178527	armc1	ENSDARG00000013861
down	ENSDARG00000045524	-1.66527	0.183446	9.12248	0.00252487	lamb1b	ENSDARG00000045524
down	ENSDARG00000055592	-1.52943	0.412332	8.57407	0.00340985	capn2b	ENSDARG00000055592
down	MSTRG.15900	-1.47205	5.56082	10.0912	0.00148977	hsd3b7	ENSDARG00000036966
down	MSTRG.20302	-1.30821	3.36291	7.44224	0.00637107	ddx27	ENSDARG00000091831
down	MSTRG.570	-1.21295	2.72133	10.4786	0.00120767	tmem187	ENSDARG00000051989
down	MSTRG.571	-1.23548	2.78799	6.67321	0.00978727
down	MSTRG.15158	-2.96341	2.09231	8.22974	0.00412095
down	MSTRG.15159	-1.73292	9.51655	26.1494	3.16e-07	zgc:153921	ENSDARG00000038405
down	MSTRG.3112	-1.14703	1.96268	7.51192	0.0061292	nat9	ENSDARG00000071425
down	MSTRG.7030	-2.43399	0.21718	6.686	0.00971727	fabp7a	ENSDARG00000007697
down	MSTRG.10145	-6.53854	2.75875	38.06	6.86e-10
down	MSTRG.13492	-1.51269	0.742572	6.78701	0.00918234	letmd1	ENSDARG00000030641
down	MSTRG.19404	-2.03194	0.50418	7.45993	0.00630875
down	MSTRG.7179	-1.36301	4.87949	17.3876	3.05e-05	hmgcl	ENSDARG00000021220
down	MSTRG.7828	-1.11416	5.82637	8.9084	0.00283862	nudt4a	ENSDARG00000057767
down	MSTRG.7820	-1.29627	3.06516	9.92137	0.00163371	polr3b	ENSDARG00000062915
down	MSTRG.154	-2.26513	-0.352045	7.61374	0.00579252
down	MSTRG.155	-2.60309	-0.122239	11.5186	0.000689048	pdia2	ENSDARG00000018263
down	MSTRG.152	-1.76106	4.331	14.8605	0.000115762	ugt5b1	ENSDARG00000104995
down	MSTRG.153	-1.8624	0.694274	9.68118	0.00186165
down	MSTRG.9468	-6.10542	0.639055	8.09685	0.00443423
down	MSTRG.20149	-1.51241	4.3856	12.4289	0.000422735	pbrm1l	ENSDARG00000077038
down	MSTRG.21366	-0.978645	4.22175	6.83739	0.00892691	chmp5b	ENSDARG00000103718
down	MSTRG.14230	-1.54828	3.31288	6.71708	0.00954937	rsu1	ENSDARG00000102885
down	MSTRG.11434	-1.32541	5.96996	11.5835	0.000665385	ptpn13	ENSDARG00000103699
down	MSTRG.11389	-1.80019	3.44671	16.0964	6.02e-05	si:dkey-93m18.6	ENSDARG00000093173
down	MSTRG.14263	-5.46599	0.979124	19.0039	1.3e-05	dnah5l	ENSDARG00000056888
down	MSTRG.13128	-0.991796	5.30225	7.54343	0.00602292	eif4e3	ENSDARG00000005078
down	MSTRG.19174	-1.68776	2.01621	8.63201	0.00330307	ufc1	ENSDARG00000022340
down	MSTRG.19170	-1.1381	5.67428	8.16031	0.00428171	si:ch211-202f5.3	ENSDARG00000092998
down	MSTRG.19179	-1.86783	3.884	13.3862	0.000253489	sik2a	ENSDARG00000079618
down	MSTRG.2470	-2.65176	2.50508	21.9466	2.8e-06	zgc:175088	ENSDARG00000099306
down	MSTRG.2476	-1.40741	3.59491	9.21974	0.00239419	FLNB	ENSDARG00000098374
down	MSTRG.9660	-1.1278	5.04797	8.31853	0.00392427	pccb	ENSDARG00000038910
down	MSTRG.4165	-1.18553	5.50808	12.6818	0.000369242	lclat1	ENSDARG00000103320
down	MSTRG.4166	-1.28314	5.28086	14.6931	0.000126508	tmem254	ENSDARG00000100710
down	MSTRG.5412	-1.42913	6.63325	17.5323	2.82e-05	tsku	ENSDARG00000040815
down	MSTRG.5411	-3.92953	2.29096	9.78853	0.00175603	si:dkey-52l18.4	ENSDARG00000075092
down	MSTRG.18650	-2.22235	6.00019	12.7721	0.00035182	ela3l	ENSDARG00000007276
down	MSTRG.14102	-0.98574	3.34294	7.34864	0.00671134	hnf4g	ENSDARG00000071565
down	MSTRG.14104	-1.4677	4.66019	7.18077	0.00736891
down	MSTRG.6149	-1.5134	14.1654	17.18	3.4e-05	apoa2	ENSDARG00000015866
down	MSTRG.14107	-1.88284	8.86237	19.0418	1.28e-05	hgd	ENSDARG00000058005
down	MSTRG.8897	-2.16732	0.29691	7.56042	0.0059664	tpd52	ENSDARG00000061713
down	MSTRG.8275	-1.25902	1.50902	6.81978	0.00901536	sb:cb81	ENSDARG00000040503
down	MSTRG.8271	-1.87719	-0.00511311	9.14852	0.00248919
down	MSTRG.8272	-1.79589	0.751882	9.45234	0.0021088
down	MSTRG.20751	-1.65661	6.84556	17.099	3.55e-05	acadvl	ENSDARG00000016687
down	MSTRG.20756	-2.90663	1.08564	15.088	0.000102616	zgc:103586	ENSDARG00000036426
down	MSTRG.20757	-1.29743	3.98418	8.88646	0.00287293	slc3a2a	ENSDARG00000036427
down	MSTRG.20755	-1.31689	3.13041	12.5906	0.000387699	ponzr1	ENSDARG00000090444
down	MSTRG.5354	-1.84911	7.078	9.19756	0.00242338	hif1al	ENSDARG00000100826
down	MSTRG.5356	-12.7445	1.7432	14.2108	0.000163433	mmp20a	ENSDARG00000089887
down	MSTRG.5353	-1.79464	1.53169	7.10537	0.00768532	zgc:152863	ENSDARG00000099969
down	ENSDARG00000076484	-1.86035	0.306309	13.8012	0.000203206	stab1	ENSDARG00000076484
down	ENSDARG00000105307	-6.13748	-0.849185	14.2833	0.000157258	BX005331.1	ENSDARG00000105307
down	MSTRG.22623	-0.876288	4.35366	6.6684	0.00981373	dync1i2a	ENSDARG00000078386
down	MSTRG.1420	-1.08888	3.43548	6.91513	0.00854693	sssca1	ENSDARG00000069109
down	MSTRG.10649	-1.52196	2.81312	11.2898	0.000779352	dcun1d4	ENSDARG00000092394
down	MSTRG.10648	-4.8798	1.19123	8.76965	0.00306284
down	MSTRG.10647	-1.77974	0.0952239	11.0024	0.000909947	sgcb	ENSDARG00000052341
down	MSTRG.12645	-1.0797	2.53738	6.73299	0.00946457
down	MSTRG.19036	-0.904736	4.59979	8.02904	0.00460333	smarca2	ENSDARG00000008904
down	MSTRG.19038	-2.01558	8.89144	23.3393	1.36e-06	gc	ENSDARG00000089310
down	MSTRG.18927	-1.31528	4.91396	11.9789	0.000538066	rasgef1ba	ENSDARG00000033614
down	MSTRG.18929	-1.54999	1.92623	6.85076	0.00886037	cds1	ENSDARG00000019549
down	MSTRG.7994	-1.37299	3.07457	8.09278	0.00444418	sec11a	ENSDARG00000008936
down	MSTRG.14162	-3.89912	4.79812	12.356	0.000439568	FQ378040.1	ENSDARG00000099179
down	ENSDARG00000075964	-3.01446	0.158314	12.7189	0.000361975	plekhg4	ENSDARG00000075964
down	MSTRG.9757	-2.03864	2.51689	22.99	1.63e-06	emilin2a	ENSDARG00000061196
down	MSTRG.19806	-2.06743	3.42458	8.75043	0.00309528	ccbl2	ENSDARG00000098222
down	MSTRG.19805	-1.96764	0.177321	7.43488	0.00639716	lrrc8c	ENSDARG00000099911
down	MSTRG.7669	-1.15965	3.30314	9.31512	0.0022727	bloc1s6	ENSDARG00000042933
down	MSTRG.7089	-1.43678	3.44794	15.2879	9.23e-05	si:ch73-288o11.4	ENSDARG00000097398
down	MSTRG.240	-0.99211	2.72518	7.1157	0.00764116	frg1	ENSDARG00000056504
down	MSTRG.242	-1.09913	5.07075	9.07252	0.0025948	asah1b	ENSDARG00000034817
down	MSTRG.249	-1.1999	3.50109	9.37848	0.00219548	tlr3	ENSDARG00000016065
down	MSTRG.9955	-1.94385	5.44329	25.6131	4.17e-07	dhrs1	ENSDARG00000054300
down	MSTRG.20389	-8.94341	-1.11089	14.7658	0.000121725
down	MSTRG.13866	-0.975961	7.60051	7.855	0.00506804	acbd5a	ENSDARG00000034883
down	MSTRG.21472	-1.67169	3.54221	9.98009	0.00158242	CU469577.1	ENSDARG00000102850
down	MSTRG.19976	-1.97771	3.00938	12.5152	0.000403659	nit2	ENSDARG00000017590
down	ENSDARG00000038879	-1.98169	-0.421668	7.21641	0.007224	ift80	ENSDARG00000038879
down	MSTRG.19975	-1.47	5.40352	9.91535	0.00163906	cth	ENSDARG00000074301
down	MSTRG.19971	-1.52821	-0.135663	8.36289	0.00382961
down	MSTRG.16094	-1.15495	3.61133	7.99975	0.00467838	pdap1b	ENSDARG00000002967
down	MSTRG.16095	-1.01724	3.00784	6.77559	0.00924131	bud31	ENSDARG00000017084
down	MSTRG.16093	-1.44836	8.43027	14.4945	0.00014057	shmt1	ENSDARG00000052816
down	MSTRG.9596	-0.930494	3.33358	7.01325	0.00809088	gtf2b	ENSDARG00000103578
down	MSTRG.9592	-4.53019	3.79697	13.1035	0.000294739	cyp7a1	ENSDARG00000069018
down	MSTRG.2154	-1.24032	4.79493	11.3871	0.000739548	namptb	ENSDARG00000027183
down	MSTRG.14799	-1.24869	0.830282	6.84785	0.00887479	si:ch211-68a17.7	ENSDARG00000045797
down	MSTRG.13418	-1.36679	1.54203	7.73623	0.00541238	acvrl1	ENSDARG00000018179
down	MSTRG.13416	-1.28766	1.79356	7.62406	0.00575946	dhh	ENSDARG00000037062
down	MSTRG.6849	-1.15434	2.14928	9.04584	0.00263293	crls1	ENSDARG00000038000
down	MSTRG.1817	-1.56486	0.450577	7.67463	0.00560026	ift52	ENSDARG00000045025
down	MSTRG.2544	-0.793665	5.73139	6.80923	0.00906881	tomm20b	ENSDARG00000103566
down	MSTRG.11077	-1.25745	2.8859	7.37181	0.00662544	naa20	ENSDARG00000039493
down	MSTRG.23748	-2.1703	1.96625	6.96642	0.00830537
down	MSTRG.738	-2.53455	-0.523585	8.27868	0.00401133
down	MSTRG.739	-1.17645	3.94237	6.8464	0.00888203	elmod2	ENSDARG00000101669
down	MSTRG.733	-3.33595	6.28538	10.1615	0.00143407
down	MSTRG.735	-1.26139	2.23839	8.78105	0.00304376	commd1	ENSDARG00000031203
down	MSTRG.737	-1.91988	12.1148	27.282	1.76e-07	ucp1	ENSDARG00000023151
down	MSTRG.8554	-1.5999	6.59881	11.5202	0.000688429	si:rp71-15k1.1	ENSDARG00000070964
down	MSTRG.8557	-1.44948	8.78385	16.2137	5.66e-05	si:ch73-15n24.1	ENSDARG00000079901
down	MSTRG.8551	-0.894904	6.10929	7.97478	0.00474334	ndufv1	ENSDARG00000036438
down	MSTRG.8559	-1.31353	9.00011	17.8409	2.4e-05	si:ch211-288g17.4	ENSDARG00000070960
down	MSTRG.5122	-1.40743	4.89381	10.0176	0.00155051	ndufc2	ENSDARG00000102115
down	MSTRG.98	-1.20178	3.31038	8.32133	0.00391822	gtf3c3	ENSDARG00000043247
down	MSTRG.5870	-5.93219	1.5486	14.9841	0.000108423	ddc	ENSDARG00000016494
down	MSTRG.5878	-1.0958	2.70081	6.64109	0.00996527	taf2	ENSDARG00000102307
down	MSTRG.3109	-1.08988	8.33382	14.1552	0.000168333	habp2	ENSDARG00000057498
down	MSTRG.7783	-5.53068	1.75327	20.4696	6.06e-06
down	MSTRG.7782	-3.7025	1.82302	17.3028	3.19e-05
down	MSTRG.7439	-1.333	8.83446	14.0416	0.000178813	aldh6a1	ENSDARG00000053485
down	MSTRG.7438	-1.14933	2.46674	7.8729	0.0050181	coq6	ENSDARG00000060380
down	MSTRG.2192	-1.08509	3.13307	6.96482	0.00831276
down	MSTRG.8961	-1.54599	0.326069	6.97284	0.00827561	cx39.4	ENSDARG00000070357
down	MSTRG.20880	-0.894954	4.78309	6.73805	0.00943779	arrb2b	ENSDARG00000011545
down	MSTRG.20888	-1.354	3.02359	11.2286	0.000805453	ache	ENSDARG00000031796
down	MSTRG.16531	-1.32946	2.19224	8.83554	0.00295421	mrpl42	ENSDARG00000079391
down	MSTRG.22130	-4.03837	3.08537	6.75509	0.00934809	grid2	ENSDARG00000055302
down	MSTRG.22131	-6.13111	0.323096	26.6357	2.46e-07	AL807792.2	ENSDARG00000096836
down	MSTRG.22138	-6.0422	4.65713	96.8293	7.56e-23	hsd17b3	ENSDARG00000023287
down	MSTRG.16665	-1.50849	4.64342	13.8431	0.000198724	adipor2	ENSDARG00000101849
down	MSTRG.12962	-1.18339	5.12209	7.05143	0.00792021	hm13	ENSDARG00000037846
down	MSTRG.4255	-1.59777	5.98168	11.3883	0.000739094	gstp1	ENSDARG00000104068
down	ENSDARG00000001712	-2.30889	-0.356302	15.4665	8.4e-05	si:ch211-247n2.1	ENSDARG00000001712
down	MSTRG.2948	-1.52082	3.98916	10.2725	0.00135028	calcoco2	ENSDARG00000052515
down	MSTRG.15587	-1.41024	1.7692	10.1502	0.00144285
down	MSTRG.15584	-2.0579	1.7594	12.9519	0.000319594	mettl26	ENSDARG00000027461
down	MSTRG.18526	-0.958434	3.52512	7.12533	0.00760024	cds2	ENSDARG00000035577
down	MSTRG.18524	-1.05367	4.00123	8.6106	0.00334212	camk2b1	ENSDARG00000011065
down	MSTRG.14186	-3.44017	4.12488	20.5426	5.83e-06	prkag2a	ENSDARG00000012625
down	MSTRG.13608	-1.39619	3.29969	8.74025	0.00311262	pink1	ENSDARG00000001929
down	MSTRG.19720	-1.01294	2.34944	7.70536	0.00550571	ppp1r12c	ENSDARG00000052423
down	MSTRG.18894	-2.63385	2.43855	16.4774	4.92e-05	chrne	ENSDARG00000034307
down	MSTRG.18899	-1.80466	3.58498	17.6898	2.6e-05	mogat3b	ENSDARG00000003635
down	MSTRG.9506	-1.44711	4.6341	10.011	0.00155609	gk5	ENSDARG00000062864
down	MSTRG.9500	-0.940176	4.13969	6.75214	0.00936355	selj	ENSDARG00000087277
down	MSTRG.20067	-1.11164	6.57216	11.1472	0.000841585	h1fx	ENSDARG00000054058
down	MSTRG.21008	-3.75559	1.23653	20.4814	6.02e-06
down	MSTRG.21005	-1.18995	4.24106	12.4289	0.000422742	cd81a	ENSDARG00000036080
down	MSTRG.21004	-1.02145	4.46501	9.63956	0.00190431	pkp3b	ENSDARG00000079438
down	MSTRG.21007	-1.99359	5.69614	10.8222	0.00100292	si:ch211-194p6.12	ENSDARG00000095082
down	MSTRG.20889	-2.91589	2.96739	7.84696	0.00509063	si:ch211-196f2.3	ENSDARG00000105522
down	MSTRG.6171	-2.70601	7.07982	14.7354	0.000123703	try	ENSDARG00000042993
down	MSTRG.11266	-2.42957	1.16163	8.79356	0.00302295
down	MSTRG.23573	-1.2032	2.16383	9.07939	0.00258507
down	MSTRG.23572	-0.808954	4.85365	7.04108	0.00796611
down	MSTRG.16919	-1.38458	2.59143	9.78358	0.00176077	fam3c	ENSDARG00000056152
down	MSTRG.14345	-1.20403	1.10484	8.46113	0.00362817	si:ch211-231f6.6	ENSDARG00000100025
down	MSTRG.14343	-1.25936	2.34469	8.23308	0.00411336	wdr24	ENSDARG00000025507
down	MSTRG.14340	-1.77401	5.96158	15.2408	9.46e-05	h1f0	ENSDARG00000038559
down	MSTRG.14348	-1.18733	5.02619	9.36474	0.002212	rab11fip3	ENSDARG00000016490
down	MSTRG.21945	-1.21609	4.06676	10.6847	0.00108022	npl	ENSDARG00000009390
down	MSTRG.21941	-1.75847	2.28322	15.9865	6.38e-05	rgl1	ENSDARG00000005989
down	MSTRG.14706	-2.03194	2.30096	20.7758	5.16e-06	znrf1	ENSDARG00000020475
down	MSTRG.13372	-1.40041	2.78482	7.16252	0.00744423	rbms2b	ENSDARG00000056150
down	MSTRG.13378	-1.17143	3.03149	7.30649	0.00687059
down	MSTRG.12022	-0.936533	5.62135	7.06709	0.00785125	skp1	ENSDARG00000003151
down	MSTRG.2332	-1.26358	1.46247	7.71089	0.00548886	col6a2	ENSDARG00000061436
down	MSTRG.2339	-2.3838	9.05811	26.6896	2.39e-07	tdo2b	ENSDARG00000023176
down	MSTRG.3067	-1.16319	3.70153	7.46885	0.00627756	cdk5rap3	ENSDARG00000045092
down	MSTRG.4595	-1.35433	2.12601	7.32004	0.00681899	mrpl11	ENSDARG00000013075
down	MSTRG.1518	-0.891045	7.95588	7.06174	0.00787474	mdh2	ENSDARG00000043371
down	MSTRG.22302	-1.5617	3.93565	12.6215	0.000381344	fahd2a	ENSDARG00000103759
down	MSTRG.22300	-5.21539	4.3185	38.4223	5.7e-10	dusp2	ENSDARG00000098108
down	MSTRG.9743	-1.43906	3.64252	14.4175	0.000146434	tceb1b	ENSDARG00000045359
down	MSTRG.9747	-1.51702	4.81479	18.488	1.71e-05	2017-03-06	ENSDARG00000076066
down	MSTRG.18289	-1.58983	1.81732	8.94164	0.00278743	cst14b.1	ENSDARG00000045980
down	MSTRG.19721	-1.4865	4.21556	22.9671	1.65e-06	rhebl1	ENSDARG00000039162
down	MSTRG.13035	-0.953385	4.29971	6.95735	0.00834756
down	MSTRG.19575	-1.19313	4.04176	11.2245	0.000807231	sdprb	ENSDARG00000071196
down	MSTRG.6971	-0.955505	4.18175	7.83045	0.00513733	tfb2m	ENSDARG00000074756
down	MSTRG.19579	-1.12493	5.29167	7.79904	0.00522741	rgn	ENSDARG00000098645
down	MSTRG.6974	-1.28966	5.32421	8.22339	0.00413538	sccpdha	ENSDARG00000075766
down	MSTRG.7002	-1.11724	3.77355	8.70027	0.00318163
down	MSTRG.7000	-2.79809	2.69013	19.0106	1.3e-05	egr2a	ENSDARG00000098502
down	MSTRG.7009	-1.1124	5.09229	9.88633	0.00166511	daam1a	ENSDARG00000015059
down	MSTRG.2072	-1.22065	8.96622	15.839	6.9e-05	atp5b	ENSDARG00000070083
down	MSTRG.1862	-1.4771	4.2581	19.1742	1.19e-05	mapk14b	ENSDARG00000028721
down	MSTRG.23809	-1.02341	2.55421	6.79464	0.00914319
down	MSTRG.8579	-2.2015	1.45983	14.1837	0.0001658	tomm40l	ENSDARG00000036721
down	MSTRG.753	-1.43029	2.4875	10.0236	0.00154547	rfx1b	ENSDARG00000075904
down	MSTRG.750	-1.6809	3.74321	20.1278	7.24e-06	smdt1b	ENSDARG00000098852
down	MSTRG.21217	-1.38489	4.15967	12.4937	0.000408327	cpt1aa	ENSDARG00000059770
down	MSTRG.16017	-1.70446	3.72057	12.484	0.000410452	crlf3	ENSDARG00000070261
down	MSTRG.11547	-1.28022	1.26474	7.24346	0.00711598	amacr	ENSDARG00000057435
down	MSTRG.6014	-1.34252	11.8142	10.7581	0.00103826	gapdh	ENSDARG00000043457
down	MSTRG.22899	-1.2116	2.17172	8.82227	0.00297577	sdpra	ENSDARG00000027611
down	MSTRG.673	-2.09098	9.97933	22.3695	2.25e-06	mdh1aa	ENSDARG00000017772
down	MSTRG.20972	-2.04765	1.1764	9.93338	0.00162309	aldh1a2	ENSDARG00000053493
down	MSTRG.20974	-4.45806	4.96483	19.2801	1.13e-05	aqp9b	ENSDARG00000053480
down	MSTRG.9193	-1.31705	1.24758	7.41192	0.00647933	wrnip1	ENSDARG00000005218
down	MSTRG.14061	-1.10421	3.83028	7.07406	0.00782077	naa50	ENSDARG00000027825
down	MSTRG.13233	-1.60139	3.25386	15.1273	0.000100501	hsd17b10	ENSDARG00000017781
down	MSTRG.13231	-1.12507	4.56125	8.24229	0.00409256	nucks1b	ENSDARG00000012777
down	MSTRG.13237	-1.77636	5.43584	18.3801	1.81e-05	sps2	ENSDARG00000017659
down	MSTRG.13235	-2.06814	0.92235	9.78094	0.0017633
down	MSTRG.13238	-1.43475	3.66753	11.0494	0.000887181	ikbkg	ENSDARG00000017037
down	MSTRG.12726	-1.49365	2.30289	9.26646	0.00233388	xpnpep1	ENSDARG00000029011
down	MSTRG.17009	-3.49275	-0.478266	11.7063	0.000622889
down	MSTRG.1897	-1.40958	1.67456	7.7194	0.00546305
down	MSTRG.1895	-1.00852	3.16231	6.76901	0.00927543	spcs1	ENSDARG00000059298
down	MSTRG.19370	-1.49973	7.68714	18.2996	1.89e-05	aldh2.2	ENSDARG00000028087
down	MSTRG.19372	-1.40125	1.39545	6.79142	0.0091597	eif2b1	ENSDARG00000091402
down	MSTRG.19375	-1.03282	4.0333	7.454	0.00632955	mob1a	ENSDARG00000102320
down	MSTRG.2272	-1.1746	3.88568	8.57489	0.00340831	eif4g3a	ENSDARG00000077215
down	MSTRG.2278	-1.98381	0.489476	8.17239	0.00425329	dhrs3b	ENSDARG00000044803
down	ENSDARG00000087369	-2.33208	-0.00374137	13.2031	0.000279487	cep162	ENSDARG00000087369
down	MSTRG.8621	-1.59984	2.35566	12.3322	0.000445213	fam210aa	ENSDARG00000035985
down	MSTRG.8625	-1.84427	2.74064	9.10047	0.00255544	rims2b	ENSDARG00000102690
down	MSTRG.9287	-1.0813	3.3787	7.75458	0.00535764	si:ch211-162e15.3	ENSDARG00000104726
down	MSTRG.13	-0.960794	8.50544	11.2275	0.000805938	f10	ENSDARG00000088581
down	MSTRG.16	-0.943121	3.89948	7.89835	0.00494799	LAMP1	ENSDARG00000100181
down	MSTRG.5705	-1.35222	2.90373	12.9436	0.000321016	inppl1a	ENSDARG00000104222
down	MSTRG.6415	-1.00389	2.8091	7.12725	0.00759211	cdc42se1	ENSDARG00000023724
down	ENSDARG00000013057	-1.52268	-0.409555	6.66782	0.0098169	hoxb5a	ENSDARG00000013057
down	MSTRG.479	-1.19223	3.07759	8.78287	0.00304073	arhgap10	ENSDARG00000078326
down	MSTRG.470	-1.41113	5.75694	16.9748	3.79e-05	hhip	ENSDARG00000060397
down	MSTRG.21538	-1.01005	4.77435	7.3424	0.0067347	ywhae2	ENSDARG00000017014
down	MSTRG.16197	-1.52847	0.745755	8.06202	0.00452027	si:ch211-66e2.3	ENSDARG00000078824
down	MSTRG.12002	-1.36625	2.87851	7.05467	0.00790587	fundc2	ENSDARG00000103740
down	MSTRG.11357	-0.822474	8.67316	7.68516	0.00556766	atp5a1	ENSDARG00000010149
down	MSTRG.15503	-1.09686	3.73936	7.25765	0.00705996	nfixb	ENSDARG00000061836
down	MSTRG.15502	-1.20985	2.86478	8.24862	0.0040783	gadd45gip1	ENSDARG00000039338
down	MSTRG.15505	-1.84465	8.62122	25.0543	5.57e-07	nme4	ENSDARG00000088390
down	MSTRG.13689	-1.18294	2.69106	8.20226	0.00418383	rprd1b	ENSDARG00000038113
down	MSTRG.1910	-2.06858	3.35308	15.6235	7.73e-05	APBA3	ENSDARG00000090675
down	MSTRG.1914	-1.45775	1.13911	7.92744	0.00486906
down	MSTRG.1919	-1.08319	5.02377	11.261	0.000791512	ndufs7	ENSDARG00000074552
down	MSTRG.2752	-1.76154	0.476895	7.62588	0.00575367	FAM13C	ENSDARG00000096601
down	MSTRG.8189	-1.51527	1.76603	11.551	0.000677132	ehd2b	ENSDARG00000040362
down	MSTRG.7980	-2.06157	0.554166	16.1639	5.81e-05
down	MSTRG.8459	-1.40181	5.43396	12.2044	0.000476774	krt91	ENSDARG00000036830
down	MSTRG.675	-1.4029	2.49632	10.2338	0.00137893	dpy30	ENSDARG00000004427
down	MSTRG.672	-1.74389	6.1466	11.8083	0.000589683	spast	ENSDARG00000024933
down	MSTRG.21730	-1.86692	2.88037	13.2691	0.00026982	fgd1	ENSDARG00000100402
down	MSTRG.9321	-1.32229	9.5718	11.017	0.000902815	scp2a	ENSDARG00000012194
down	MSTRG.9325	-1.23799	4.76285	9.43511	0.0021287	aldh9a1b	ENSDARG00000037061
down	MSTRG.1130	-1.59725	5.45387	9.28362	0.00231212	mat2aa	ENSDARG00000040334
down	MSTRG.21083	-1.18718	4.12904	10.8257	0.00100102	ndufs3	ENSDARG00000015385
down	MSTRG.21085	-2.59992	2.39152	13.6406	0.000221352	c6ast3	ENSDARG00000024503
down	MSTRG.12610	-1.75024	6.80214	11.6981	0.000625652	creb3l3a	ENSDARG00000056226
down	MSTRG.5936	-1.75733	3.95082	11.7313	0.000614589	lpcat3	ENSDARG00000075178
down	MSTRG.5937	-1.72728	8.75335	20.8551	4.95e-06	tpi1b	ENSDARG00000040988
down	MSTRG.8844	-2.09747	0.772874	11.0904	0.000867743	sox4a	ENSDARG00000004588
down	MSTRG.23817	-3.66423	2.79989	22.0624	2.64e-06
down	MSTRG.4062	-1.0296	4.56022	9.70175	0.00184093	mgst3b	ENSDARG00000033364
down	MSTRG.1683	-1.41991	0.498989	6.94535	0.00840374	kdm2bb	ENSDARG00000100575
down	MSTRG.14921	-4.18833	2.87613	16.8458	4.05e-05	hyal4	ENSDARG00000051823
down	MSTRG.4518	-1.39725	5.72087	10.0499	0.00152359	cpeb4	ENSDARG00000056691
down	MSTRG.11781	-1.53006	1.7262	11.4185	0.000727162	stim1b	ENSDARG00000061560
down	MSTRG.11780	-1.86901	0.74402	8.74697	0.00310118
down	MSTRG.22387	-1.43474	0.521221	7.17905	0.00737596	pex10	ENSDARG00000041511
down	MSTRG.23035	-1.01872	4.09978	7.33517	0.00676184	dopey2	ENSDARG00000055857
down	MSTRG.18209	-1.25725	3.85608	9.53739	0.00201328	rnf185	ENSDARG00000032997
down	MSTRG.18202	-1.06547	3.44871	9.77234	0.00177157	fubp3	ENSDARG00000086896
down	MSTRG.3884	-1.89417	4.46922	15.5621	7.98e-05	ephx5	ENSDARG00000103298
down	MSTRG.3885	-1.32885	3.92224	17.5489	2.8e-05	macrod2	ENSDARG00000032601
down	MSTRG.1037	-1.76229	0.497316	7.35146	0.00670082	pdxp	ENSDARG00000038315
down	MSTRG.1036	-1.99938	-0.452035	9.8653	0.00168425
down	MSTRG.13529	-1.26747	4.21166	15.1143	0.000101195	prosc	ENSDARG00000060288
down	MSTRG.16849	-1.65706	7.13617	12.2249	0.000471549	gys2	ENSDARG00000004904
down	MSTRG.4655	-2.33775	3.78015	22.5331	2.07e-06	slc25a43	ENSDARG00000102048
down	MSTRG.21292	-1.25232	2.64876	6.90928	0.00857494	csnk1g1	ENSDARG00000104342
down	MSTRG.21293	-1.43072	5.98119	16.9338	3.87e-05	pacsin3	ENSDARG00000099339
down	MSTRG.21556	-4.23846	4.84775	10.7628	0.00103558	cbln6	ENSDARG00000035718
down	MSTRG.22704	-1.81394	5.24098	8.55941	0.00343742	nr1i2	ENSDARG00000029766
down	MSTRG.3143	-5.06169	5.80043	67.3903	2.23e-16	timp2a	ENSDARG00000061226
down	MSTRG.3144	-1.3205	1.56053	9.05208	0.00262396	cyth1b	ENSDARG00000021488
down	MSTRG.12815	-1.23414	2.65768	10.7767	0.00102786	si:dkey-49n23.1	ENSDARG00000040920
down	MSTRG.23171	-1.32962	4.35543	11.7686	0.000602389	ube2e3	ENSDARG00000012244
down	MSTRG.3447	-1.09253	4.1007	10.8733	0.000975619	yipf3	ENSDARG00000020449
down	MSTRG.14744	-3.29476	0.709969	13.7283	0.000211251	cpa4	ENSDARG00000043722
down	MSTRG.14748	-0.813577	4.84965	6.8736	0.0087478	ndufa9a	ENSDARG00000070723
down	MSTRG.1204	-1.75886	5.7991	24.936	5.93e-07	hsdl2	ENSDARG00000002523
down	MSTRG.7129	-1.36854	8.54601	6.9485	0.00838896	ppp1r3ca	ENSDARG00000071005
down	MSTRG.8349	-1.67284	7.34164	11.8802	0.000567339	gstr	ENSDARG00000042620
down	MSTRG.160	-1.39387	3.40866	10.0641	0.0015119	tnrc5	ENSDARG00000070512
down	MSTRG.9435	-0.923918	4.64227	6.75138	0.00936752	sdr16c5a	ENSDARG00000016233
down	MSTRG.16647	-1.38764	2.22007	8.30722	0.00394879	cdc123	ENSDARG00000075025
down	MSTRG.12943	-1.33181	1.58111	8.53506	0.00348371	ncbp2	ENSDARG00000014898
down	MSTRG.20196	-0.832127	11.6921	8.12527	0.00436524	ahcy	ENSDARG00000005191
down	MSTRG.20191	-0.862144	5.32023	7.32901	0.00678505	atp5e	ENSDARG00000095897
down	MSTRG.20198	-1.28137	6.37287	10.9502	0.000935951	eif2s2	ENSDARG00000053047
down	MSTRG.20443	-1.17562	6.31853	7.9852	0.00471612	ndrg2	ENSDARG00000011170
down	MSTRG.5197	-1.36757	3.44633	7.13634	0.0075537	relb	ENSDARG00000086173
down	MSTRG.5192	-1.13484	3.45995	8.33981	0.00387856	hip1	ENSDARG00000062972
down	MSTRG.5193	-4.02523	3.34276	21.3914	3.74e-06	plin2	ENSDARG00000042332
down	MSTRG.5190	-3.08166	3.04262	49.0279	2.52e-12	TMEM120A (1 of many)	ENSDARG00000042379
down	MSTRG.5198	-1.22162	2.16272	6.83847	0.00892154	mrpl28	ENSDARG00000057805
down	MSTRG.5229	-2.39667	4.32596	22.5451	2.05e-06	acad8	ENSDARG00000042658
down	MSTRG.21311	-1.64503	1.3534	11.7332	0.000613934	galns	ENSDARG00000051853
down	MSTRG.11463	-1.2983	4.26116	11.3114	0.000770341	glrx	ENSDARG00000028106
down	MSTRG.11465	-1.12784	2.17526	7.93729	0.00484264	nudt2	ENSDARG00000058728
down	MSTRG.11468	-1.01775	4.67833	10.3458	0.00129771	dcaf12	ENSDARG00000063155
down	MSTRG.22754	-2.08531	9.14229	16.8895	3.96e-05	myo1b	ENSDARG00000024694
down	MSTRG.20837	-2.19788	5.74798	6.90286	0.00860579	txn	ENSDARG00000044125
down	MSTRG.13171	-2.94559	0.318129	17.2997	3.19e-05	sla2	ENSDARG00000020788
down	MSTRG.13172	-1.58731	3.06286	11.4592	0.000711408	ndrg3b	ENSDARG00000010052
down	MSTRG.2426	-1.86774	5.42499	25.2341	5.08e-07	per3	ENSDARG00000010519
down	MSTRG.4869	-1.1097	4.47184	8.61358	0.00333667	rmnd5b	ENSDARG00000043359
down	MSTRG.8103	-1.91568	4.47093	29.2468	6.37e-08	bckdha	ENSDARG00000040555
down	MSTRG.4281	-1.84554	4.28911	26.2495	3e-07	nipsnap3a	ENSDARG00000020387
down	MSTRG.4284	-3.95026	-0.340332	11.8462	0.000577804
down	MSTRG.1429	-1.39921	4.00505	9.85796	0.00169099	faub	ENSDARG00000043663
down	MSTRG.3482	-1.36174	6.5476	9.61656	0.00192831	apmap	ENSDARG00000017422
down	MSTRG.3480	-1.02299	4.4258	7.69582	0.00553488	ppm1g	ENSDARG00000075559
down	MSTRG.4137	-1.0745	7.83497	9.33987	0.00224221	nid1a	ENSDARG00000068710
down	MSTRG.4136	-2.16357	1.85	12.0326	0.000522768
down	MSTRG.18597	-1.10738	5.02133	8.01915	0.00462852	gabarapa	ENSDARG00000035557
down	MSTRG.18595	-1.10578	5.68573	8.89801	0.00285482	pdha1a	ENSDARG00000012387
down	MSTRG.6193	-1.16364	4.19138	6.73375	0.00946055	derl1	ENSDARG00000021905
down	MSTRG.1926	-2.25629	1.27645	13.0243	0.000307477	CT573239.1	ENSDARG00000105292
down	MSTRG.20768	-0.999153	3.38599	6.91688	0.00853861	chd3	ENSDARG00000021405
down	ENSDARG00000056111	-3.89001	0.023995	8.82662	0.00296868	lmod1a	ENSDARG00000056111
down	MSTRG.16704	-2.67532	2.60059	17.4438	2.96e-05	adm2a	ENSDARG00000045708
down	MSTRG.11539	-1.54745	2.12685	7.61623	0.00578454	pgam2	ENSDARG00000057571
down	MSTRG.10617	-1.72234	2.07875	14.6749	0.000127735	si:ch211-212g7.6	ENSDARG00000079369
down	MSTRG.10619	-1.09024	4.36177	10.3809	0.00127327	hif1ab	ENSDARG00000034293
down	MSTRG.12533	-1.56293	9.99886	16.1016	6e-05	lpl	ENSDARG00000087697
down	MSTRG.3389	-3.02945	2.25731	20.0885	7.39e-06
down	MSTRG.3387	-1.39758	8.03045	7.76601	0.00532384	nrxn1b	ENSDARG00000063635
down	MSTRG.18917	-1.10561	6.43262	8.9239	0.00281462	cnot6l	ENSDARG00000054597
down	MSTRG.18912	-2.17519	2.50364	10.6343	0.00111008	si:dkey-58f10.7	ENSDARG00000091972
down	MSTRG.538	-1.22818	8.26282	14.0127	0.000181577	suclg1	ENSDARG00000052712
down	MSTRG.1670	-1.29964	7.91723	13.6246	0.000223243	anxa4	ENSDARG00000036456
down	MSTRG.1677	-2.01367	0.0543797	9.9337	0.0016228
down	MSTRG.1675	-1.36261	1.61426	8.52774	0.00349773	GGT5 (1 of many)	ENSDARG00000078258
down	MSTRG.21163	-3.02996	0.455518	6.84053	0.00891123
down	MSTRG.21169	-1.44156	3.70365	16.7813	4.19e-05	cdh5	ENSDARG00000075549
down	MSTRG.14076	-0.971014	4.62566	6.86754	0.00877753	urad	ENSDARG00000071579
down	MSTRG.6542	-2.77745	5.4391	26.9712	2.07e-07	dpys	ENSDARG00000079543
down	MSTRG.6543	-2.7475	3.19263	11.4366	0.000720124	CU695177.1	ENSDARG00000078347
down	MSTRG.19833	-2.96298	3.06647	24.024	9.51e-07	im:7152348	ENSDARG00000097082
down	MSTRG.18646	-1.68553	5.34204	8.11563	0.00438853	klf9	ENSDARG00000068194
down	MSTRG.279	-1.32003	9.71042	12.9257	0.000324093	grhprb	ENSDARG00000019986
down	MSTRG.9903	-1.33611	4.95657	11.046	0.000888784	REEP6	ENSDARG00000038694
down	MSTRG.9902	-1.35257	1.24988	9.04782	0.00263008	gng7	ENSDARG00000038693
down	MSTRG.9905	-1.31066	4.3914	11.6366	0.000646666	pex19	ENSDARG00000004891
down	MSTRG.9904	-1.06567	3.74216	7.88748	0.00497781	elavl1	ENSDARG00000038695
down	MSTRG.9907	-1.1337	5.39276	6.93438	0.00845542	copa	ENSDARG00000004173
down	MSTRG.20356	-1.16152	1.4435	8.01778	0.00463204	zgc:65895	ENSDARG00000034086
down	MSTRG.23911	-1.29069	3.84348	10.4124	0.00125169
down	MSTRG.9377	-14.3333	4.02624	11.9894	0.00053505
down	MSTRG.6153	-1.44607	9.63094	17.5745	2.76e-05	apoc2	ENSDARG00000092155
down	MSTRG.13854	-3.04521	5.68523	20.165	7.1e-06	cpb1	ENSDARG00000045442
down	MSTRG.12891	-1.01845	6.46748	7.26627	0.00702615	acy1	ENSDARG00000038475
down	MSTRG.12897	-1.56642	2.88922	17.7683	2.5e-05	dnajc19	ENSDARG00000044420
down	MSTRG.8293	-0.857332	6.32681	7.46718	0.00628339	PDPR	ENSDARG00000103288
down	MSTRG.22848	-1.00935	5.13571	10.3644	0.00128467	txndc9	ENSDARG00000069853
down	MSTRG.22844	-1.10549	3.30511	11.2934	0.000777836	cryl1	ENSDARG00000003675
down	MSTRG.18492	-1.83794	0.466951	9.09639	0.00256114	mmab	ENSDARG00000068344
down	MSTRG.10794	-0.967644	6.50515	8.44712	0.00365622	cd164	ENSDARG00000013628
down	MSTRG.13442	-1.33286	2.16968	9.95429	0.00160475	nmnat1	ENSDARG00000105748
down	MSTRG.13448	-2.59677	6.20687	19.202	1.18e-05	slc25a33	ENSDARG00000039931
down	MSTRG.10860	-2.82375	2.58156	9.7126	0.00183009	cdc42bpab	ENSDARG00000016464
down	MSTRG.6839	-4.30387	-1.00057	6.64694	0.0099326
down	MSTRG.7872	-1.10364	5.52831	8.58965	0.00338079	lonp2	ENSDARG00000101438
down	MSTRG.8695	-5.11859	3.73324	18.8205	1.44e-05	SNORA3	ENSDARG00000102089
down	MSTRG.4991	-1.25941	2.97676	8.85569	0.00292177	wbscr22	ENSDARG00000063596
down	MSTRG.4990	-0.891191	3.95617	8.09152	0.00444728	stx1a	ENSDARG00000058994
down	MSTRG.4992	-0.915198	4.65741	7.04981	0.00792738	cul3b	ENSDARG00000100108
down	MSTRG.20112	-1.67131	3.44263	12.8967	0.000329164	mst1ra	ENSDARG00000060235
down	MSTRG.707	-3.40263	0.732143	7.72057	0.0054595
down	MSTRG.709	-2.87862	2.82492	9.25065	0.00235411	si:ch211-217k17.11	ENSDARG00000093748
down	MSTRG.21643	-1.18363	7.37781	13.5509	0.000232177	vdac3	ENSDARG00000003695
down	MSTRG.21648	-1.36111	1.06536	7.25068	0.00708742	mrpl40	ENSDARG00000043554
down	MSTRG.7405	-1.0318	4.19675	6.74998	0.00937486	gskip	ENSDARG00000038099
down	MSTRG.7403	-1.40297	2.62245	7.10816	0.0076734
down	MSTRG.11758	-1.26903	2.52938	9.28276	0.00231321	ttc1	ENSDARG00000044567
down	MSTRG.15857	-1.23523	5.05632	7.56363	0.00595579	mylk5	ENSDARG00000075164
down	MSTRG.20257	-0.948724	5.42292	7.60846	0.0058095	zgc:101577	ENSDARG00000078075
down	MSTRG.10702	-1.08036	1.9187	6.83929	0.00891742	churc1	ENSDARG00000010831
down	MSTRG.14080	-1.05338	5.68881	7.78761	0.00526058	spata13	ENSDARG00000062837
down	MSTRG.10706	-1.45758	0.51164	9.53317	0.00201791	myct1a	ENSDARG00000056125
down	MSTRG.3775	-1.47936	5.67057	15.1122	0.000101308	pcbd1	ENSDARG00000031981
down	MSTRG.3776	-1.32608	4.78933	16.6717	4.44e-05	sgpl1	ENSDARG00000061375
down	MSTRG.23727	-1.44537	1.56092	7.82998	0.00513867
down	MSTRG.18514	-1.14587	3.58097	8.50304	0.00354554	ISCU (1 of many)	ENSDARG00000035596
down	MSTRG.14175	-2.0544	1.15892	9.25727	0.00234562	vipr2	ENSDARG00000012353
down	ENSDARG00000017338	-1.83924	0.962413	10.0147	0.00155299	kidins220b	ENSDARG00000017338
down	MSTRG.7245	-1.17204	2.56362	7.33253	0.00677178	ehd4	ENSDARG00000054302
down	MSTRG.7240	-1.5023	2.1174	14.909	0.000112824	ap4s1	ENSDARG00000054220
down	MSTRG.7241	-0.981843	5.03939	7.74755	0.00537856	strn3	ENSDARG00000001729
down	MSTRG.7243	-1.21182	4.17607	9.37247	0.00220268	scfd1	ENSDARG00000000779
down	MSTRG.19266	-1.92447	1.8749	7.70762	0.00549883	surf4l	ENSDARG00000035131
down	MSTRG.19265	-2.14382	2.81848	11.0852	0.000870184
down	MSTRG.19262	-1.21207	10.0464	12.3997	0.000429413	c5	ENSDARG00000021004
down	MSTRG.2144	-1.30532	2.94307	7.99286	0.00469622	id1	ENSDARG00000040764
down	MSTRG.7930	-1.94172	6.8072	22.2171	2.43e-06	got2a	ENSDARG00000041068
down	MSTRG.7934	-0.993919	5.03394	8.00932	0.00465372	mbtps1	ENSDARG00000014634
down	MSTRG.20090	-1.39598	6.47214	10.9701	0.000925958	slc6a13l	ENSDARG00000001354
down	MSTRG.20092	-1.95866	2.55828	7.90054	0.00494202	cadpsb	ENSDARG00000070567
down	MSTRG.5309	-2.36911	-0.0984853	7.33274	0.00677097	usp2a	ENSDARG00000020107
down	MSTRG.5308	-1.26576	11.8573	9.5655	0.00198269	si:dkey-105h12.2	ENSDARG00000041685
down	MSTRG.5303	-1.36437	3.35392	10.2321	0.00138014	myo18ab	ENSDARG00000061862
down	MSTRG.21051	-1.60623	2.45415	12.433	0.000421822	CU464124.1	ENSDARG00000103315
down	MSTRG.6655	-1.67459	7.09646	8.5047	0.0035423	nr1d2a	ENSDARG00000003820
down	MSTRG.6657	-1.71885	7.00885	29.0909	6.91e-08	etfb	ENSDARG00000009250
down	MSTRG.11258	-1.32473	4.46324	12.2035	0.000476999
down	MSTRG.11250	-0.931639	5.45249	8.29978	0.00396499	rad23b	ENSDARG00000021550
down	MSTRG.21935	-1.63313	4.96201	11.108	0.000859559	PLIN3	ENSDARG00000013711
down	MSTRG.14999	-2.74249	-0.681142	9.04198	0.0026385
down	MSTRG.14996	-1.37821	2.68314	8.77675	0.00305095	anxa2a	ENSDARG00000003216
down	MSTRG.13345	-1.11642	5.71165	8.14679	0.00431376	sult1st5	ENSDARG00000003475
down	MSTRG.19063	-0.804856	3.99103	6.72686	0.00949716	fam172a	ENSDARG00000052697
down	MSTRG.2302	-1.31745	3.31947	9.19749	0.00242347	cflara	ENSDARG00000055966
down	MSTRG.2303	-1.4115	3.24947	10.2362	0.0013771	pecr	ENSDARG00000055976
down	MSTRG.2300	-1.65234	4.85448	12.1377	0.000494132	ugt1b1	ENSDARG00000097491
down	MSTRG.16267	-1.75461	2.25489	18.2008	1.99e-05	angptl6	ENSDARG00000020265
down	MSTRG.13969	-1.5958	9.13268	15.0569	0.00010432	pck2	ENSDARG00000020956
down	MSTRG.13967	-7.91185	0.900008	7.85485	0.00506846	si:dkeyp-28d2.4	ENSDARG00000041828
down	MSTRG.9775	-3.18158	5.56698	18.1392	2.05e-05	mycb	ENSDARG00000007241
down	MSTRG.9778	-1.05096	2.53637	8.26708	0.00403704	ubtfl	ENSDARG00000038780
down	MSTRG.1544	-1.82273	2.15862	7.96398	0.00477175	smad9	ENSDARG00000021938
down	MSTRG.22352	-0.969832	5.60776	7.28803	0.00694155	ywhabb	ENSDARG00000075758
down	MSTRG.4075	-1.20611	4.60751	12.0786	0.000510042	fgfr2	ENSDARG00000058115
down	MSTRG.18707	-0.89045	5.49204	7.52001	0.00610174	dpp7	ENSDARG00000027750
down	MSTRG.6322	-1.10597	3.47497	7.53206	0.00606107	sphk2	ENSDARG00000069893
down	MSTRG.19547	-0.954564	3.07024	6.84373	0.00889527	palm3	ENSDARG00000071215
down	MSTRG.19544	-1.06057	5.02755	8.36364	0.00382804	pa2g4a	ENSDARG00000039578
down	MSTRG.16965	-0.841031	7.02583	6.69038	0.00969344	atp5c1	ENSDARG00000045514
down	MSTRG.18406	-1.52991	-0.50932	7.48764	0.0062124	wsb2	ENSDARG00000058608
down	MSTRG.14754	-1.78577	7.01639	14.2836	0.000157233
down	MSTRG.13986	-1.01405	5.13068	6.65788	0.00987185	pabpn1	ENSDARG00000045373
down	MSTRG.21488	-1.09814	3.10739	8.33163	0.00389608
down	MSTRG.6148	-1.19788	8.78784	9.49119	0.00206461	apoa4b.2	ENSDARG00000020866
down	ENSDARG00000012763	-2.11515	0.785619	14.1926	0.000165017	arl13b	ENSDARG00000012763
down	MSTRG.20534	-1.38116	1.30948	8.27323	0.00402339
down	MSTRG.5534	-1.26885	7.02473	15.348	8.94e-05	aplp1	ENSDARG00000098368
down	MSTRG.11043	-1.52281	3.59396	8.5984	0.00336459	si:ch73-21k16.5	ENSDARG00000078770
down	MSTRG.15740	-2.26392	5.5861	20.9705	4.66e-06	gcat	ENSDARG00000005643
down	MSTRG.10715	-1.32948	4.28939	14.0618	0.0001769	gmds	ENSDARG00000026629
down	MSTRG.10716	-1.6142	4.67701	6.81325	0.00904838	serpinb1	ENSDARG00000055416
down	MSTRG.20946	-1.20924	1.40153	6.69413	0.00967306	ogfod1	ENSDARG00000036061
down	MSTRG.19385	-0.905854	5.95753	7.21202	0.00724169	ugt2a4	ENSDARG00000051940
down	MSTRG.8615	-0.943496	3.18647	7.64184	0.00570298	psmg2	ENSDARG00000035987
down	MSTRG.3644	-6.83034	0.187365	19.154	1.21e-05
down	MSTRG.3640	-1.30474	3.75665	9.0255	0.00266239	mocos	ENSDARG00000057148
down	MSTRG.18163	-1.00899	2.91871	9.14501	0.00249397
down	MSTRG.18166	-1.41729	-0.199368	7.35905	0.00667262
down	MSTRG.708	-3.10784	1.38935	8.84017	0.00294672	si:ch211-217k17.12	ENSDARG00000088234
down	MSTRG.1732	-1.11179	3.07586	7.63701	0.00571828	denr	ENSDARG00000037229
down	MSTRG.9257	-1.8164	6.51654	25.8268	3.73e-07	cyp8b1	ENSDARG00000053068
down	MSTRG.15468	-1.03353	2.03158	6.95778	0.00834557	ccdc137	ENSDARG00000104024
down	ENSDARG00000077329	-10.6781	0.725855	62.9341	2.14e-15	nlgn2a	ENSDARG00000077329
down	MSTRG.6422	-1.07008	4.07039	9.76999	0.00177383	emc2	ENSDARG00000003308
down	MSTRG.40	-0.829855	5.92671	7.43241	0.00640596	atp5j	ENSDARG00000014313
down	MSTRG.5739	-2.60692	0.642983	10.1931	0.00140964
down	MSTRG.6287	-1.40264	4.38764	6.77631	0.00923754	dgat1b	ENSDARG00000054914
down	MSTRG.7778	-1.57109	4.74528	19.0455	1.28e-05
down	MSTRG.5885	-1.63874	5.27437	10.6924	0.00107574	ecm1b	ENSDARG00000105239
down	MSTRG.5883	-1.52458	3.00955	10.2631	0.00135719	COLEC10	ENSDARG00000104752
down	MSTRG.5888	-1.94746	2.03623	13.7791	0.000205607	tapbpl	ENSDARG00000058351
down	MSTRG.7486	-1.32197	6.17448	14.6231	0.000131296	mthfd1b	ENSDARG00000040492
down	MSTRG.7482	-1.48615	7.32395	18.7576	1.48e-05	gnmt	ENSDARG00000006840
down	MSTRG.8932	-1.34769	1.81033	8.12754	0.00435977	pex1	ENSDARG00000098904
down	MSTRG.8930	-1.477	2.2269	8.79717	0.00301698
down	ENSDARG00000061603	-3.38021	0.0873123	12.5528	0.000395621	sorbs2b	ENSDARG00000061603
down	MSTRG.14892	-4.06512	-0.0882837	7.36666	0.00664444	zgc:123278	ENSDARG00000096110
down	MSTRG.19274	-1.02831	2.9005	8.05232	0.00454454	zgc:101858	ENSDARG00000035129
down	MSTRG.10659	-1.40329	4.21839	10.1917	0.00141077	cbr4	ENSDARG00000009074
down	MSTRG.11945	-1.13955	4.62825	11.747	0.000609422	ppp2r2bb	ENSDARG00000099221
down	MSTRG.22148	-1.03427	5.09405	6.80131	0.00910911	dock8	ENSDARG00000055225
down	MSTRG.14468	-2.25856	-0.289499	9.93921	0.00161795	srpk2	ENSDARG00000029368
down	MSTRG.14287	-1.44934	5.23998	13.0749	0.000299279	ube2v2	ENSDARG00000028198
down	MSTRG.10909	-1.41329	5.94694	9.49663	0.0020585	adck3	ENSDARG00000020123
down	MSTRG.12508	-1.46517	2.62514	10.339	0.00130251	CR847870.2	ENSDARG00000093061
down	MSTRG.18825	-1.29837	2.55102	9.18692	0.00243751	tnpo1	ENSDARG00000035390
down	MSTRG.2492	-1.70399	-0.241789	7.68238	0.00557626	zgc:194981	ENSDARG00000104758
down	MSTRG.2496	-2.86664	1.58974	24.1245	9.03e-07	si:ch73-106k19.5	ENSDARG00000087099
down	MSTRG.2494	-4.32889	0.652897	8.29156	0.00398297	CU459094.3	ENSDARG00000095666
down	MSTRG.2724	-1.13888	4.62016	8.73628	0.0031194	plce1	ENSDARG00000087921
down	MSTRG.2723	-1.04461	3.91709	7.38558	0.00657488
down	MSTRG.4890	-1.40888	0.659674	8.26624	0.00403891
down	MSTRG.4893	-0.924521	3.61696	7.1544	0.00747803	igfbp7	ENSDARG00000104138
down	MSTRG.20012	-2.15072	4.7036	8.15715	0.00428918	krt4	ENSDARG00000017624
down	MSTRG.20014	-1.43121	4.39741	11.8943	0.000563068	KRT18 (1 of many)	ENSDARG00000028618
down	MSTRG.20017	-2.30087	0.954528	15.0423	0.000105131	CR388364.1	ENSDARG00000096269
down	MSTRG.20018	-2.36599	5.32647	25.194	5.18e-07	si:ch211-173n18.4	ENSDARG00000060889
down	MSTRG.622	-2.03374	6.60185	36.4925	1.53e-09	agpat3	ENSDARG00000036549
down	MSTRG.628	-1.21726	1.15219	7.37807	0.00660241	cryzl1	ENSDARG00000026902
down	MSTRG.4765	-8.3935	1.81594	34.4392	4.4e-09
down	MSTRG.993	-1.2295	1.37961	7.14571	0.00751434	erg	ENSDARG00000077304
down	MSTRG.5384	-1.07468	3.881	7.63185	0.00573463
down	MSTRG.5389	-3.31872	-0.0844979	8.2327	0.00411423
down	MSTRG.7526	-1.10321	3.7114	7.26325	0.00703797	numb	ENSDARG00000027279
down	MSTRG.7521	-1.8425	1.38272	14.1764	0.000166446
down	MSTRG.8878	-1.71463	5.24924	12.3001	0.00045293	arl4ab	ENSDARG00000033182
down	MSTRG.8874	-3.73497	6.5781	30.5005	3.34e-08	mfsd2ab	ENSDARG00000035909
down	MSTRG.7407	-1.12272	3.86292	9.64478	0.00189891	isca2	ENSDARG00000038154
down	MSTRG.14913	-0.96586	6.93951	11.334	0.000760997	dldh	ENSDARG00000008785
down	MSTRG.14912	-2.14607	1.04281	16.1927	5.72e-05
down	MSTRG.14911	-1.88532	0.240639	8.42778	0.00369531	sema7a	ENSDARG00000078707
down	MSTRG.23863	-10.967	2.0413	23.7213	1.11e-06
down	MSTRG.23862	-9.19078	0.159342	21.4775	3.58e-06
down	MSTRG.12074	-0.990937	4.23588	9.3204	0.00226617	ssu72	ENSDARG00000031216
down	MSTRG.12073	-1.25765	4.10793	11.3829	0.000741246	necap2	ENSDARG00000046002
down	MSTRG.4568	-2.13515	7.12459	18.0951	2.1e-05	acsl4a	ENSDARG00000004078
down	MSTRG.2816	-0.977109	2.58949	6.79172	0.00915817	zgc:163107	ENSDARG00000020041
down	MSTRG.23009	-2.04162	4.30881	23.8206	1.06e-06	hspe1	ENSDARG00000056167
down	MSTRG.23008	-1.81373	4.62148	8.3666	0.00382181	hspd1	ENSDARG00000056160
down	MSTRG.18250	-1.64685	11.5738	22.8382	1.76e-06	hpda	ENSDARG00000018351
down	MSTRG.10005	-2.18017	4.10162	27.6574	1.45e-07	adhfe1	ENSDARG00000053518
down	MSTRG.10000	-1.88112	5.39521	30.1473	4e-08	ebi3	ENSDARG00000053620
down	MSTRG.10003	-1.7047	3.65486	15.9069	6.65e-05	gbp1	ENSDARG00000038668
down	MSTRG.1046	-1.39424	3.09923	11.0145	0.000904013	erap1a	ENSDARG00000013024
down	MSTRG.14637	-1.7065	5.58546	17.5006	2.87e-05	dhtkd1	ENSDARG00000016415
down	MSTRG.7059	-1.33418	1.91999	9.37485	0.00219983	slirp	ENSDARG00000097753
down	MSTRG.7058	-2.52072	6.3745	8.66719	0.00323991	dio2	ENSDARG00000094857
down	MSTRG.16877	-2.25637	-0.0664483	11.972	0.00054005	CT868708.1	ENSDARG00000097601
down	MSTRG.320	-1.15452	3.15579	9.07605	0.00258978	ube2kb	ENSDARG00000013505
down	MSTRG.16698	-1.18418	2.421	8.78365	0.00303942	tspan9b	ENSDARG00000045706
down	MSTRG.21261	-1.21283	2.83702	7.83791	0.00511618	si:ch211-122f10.4	ENSDARG00000052074
down	MSTRG.21265	-2.68009	5.6242	7.61526	0.00578764	cyp2x10.2	ENSDARG00000068283
down	MSTRG.22513	-1.36507	5.96124	10.2918	0.00133622	chdh	ENSDARG00000100304
down	MSTRG.11518	-1.01027	3.71078	7.08141	0.00778875	ube2g1b	ENSDARG00000069527
down	MSTRG.2223	-1.32026	3.79157	6.74292	0.00941203	si:ch211-232b12.5	ENSDARG00000087186
down	MSTRG.16306	-1.23486	3.7987	7.21681	0.0072224	rac1b	ENSDARG00000087954
down	MSTRG.16309	-1.34436	4.17643	10.3615	0.00128668	rnf213a	ENSDARG00000099465
down	MSTRG.2597	-2.39428	-0.854586	9.38617	0.00218629	dhrs7cb	ENSDARG00000071877
down	MSTRG.13883	-2.04986	0.159907	10.8763	0.000974045	ptrfb	ENSDARG00000059362
down	MSTRG.13884	-1.99206	0.98064	13.5358	0.000234052
down	MSTRG.11656	-2.80362	2.45341	11.8944	0.000563032	sycn.2	ENSDARG00000103687
down	MSTRG.22258	-0.978241	3.05453	6.75299	0.00935908
down	ENSDARG00000068650	-1.66612	0.856186	10.5843	0.00114053	fam214b	ENSDARG00000068650
down	MSTRG.15026	-2.34822	1.88455	20.1109	7.31e-06	CU302436.5	ENSDARG00000092743
down	MSTRG.10219	-1.00704	4.66338	10.3996	0.00126045	ndufv2	ENSDARG00000013044
down	ENSDARG00000031751	-2.01289	-0.0467544	8.47837	0.00359394	npr1a	ENSDARG00000031751
down	MSTRG.3955	-1.63694	1.95771	7.22596	0.00718567	sgpp1	ENSDARG00000060534
down	MSTRG.3956	-1.3478	1.54446	8.00311	0.00466971	snapc1b	ENSDARG00000003827
down	MSTRG.18423	-1.13174	4.69239	7.14864	0.0075021	ube2l3b	ENSDARG00000027141
down	MSTRG.13749	-1.56065	3.38647	12.8788	0.00033233	CU682777.2	ENSDARG00000095832
down	MSTRG.13745	-1.08585	5.99386	7.72546	0.00544476	mogat3a	ENSDARG00000086481
down	MSTRG.6201	-5.74094	0.790457	28.611	8.85e-08
down	MSTRG.6200	-2.87625	7.70528	17.3084	3.18e-05	prss59.2	ENSDARG00000073742
down	MSTRG.8451	-1.27076	4.00101	9.75195	0.00179133	ppp1r1b	ENSDARG00000076280
down	MSTRG.19469	-1.33497	3.68515	15.7041	7.41e-05	chchd6b	ENSDARG00000045978
down	MSTRG.134	-1.31674	1.93257	6.89056	0.00866523
down	ENSDARG00000061687	-2.04823	0.146529	9.00618	0.00269069	atxn1a	ENSDARG00000061687
down	MSTRG.21136	-1.3549	8.15312	7.80874	0.0051994	si:dkey-86l18.10	ENSDARG00000105528
down	MSTRG.5271	-1.15302	4.01672	8.92444	0.0028138	oafa	ENSDARG00000075851
down	MSTRG.5278	-1.30671	1.87825	8.22973	0.00412098	mcamb	ENSDARG00000005368
down	MSTRG.22725	-1.11003	1.6391	7.3615	0.00666351	tmem41aa	ENSDARG00000070028
down	MSTRG.22724	-1.40562	5.58986	15.217	9.58e-05	ehhadh	ENSDARG00000070029
down	MSTRG.20864	-1.46296	1.35953	9.53696	0.00201375	arl2	ENSDARG00000069496
down	MSTRG.15558	-1.03967	4.48998	7.97881	0.0047328	atp6v0a1a	ENSDARG00000020847
down	MSTRG.15555	-1.59637	4.07755	19.9803	7.82e-06	aspdh	ENSDARG00000038297
down	MSTRG.15556	-1.35127	3.6806	10.2982	0.00133163	tmem86b	ENSDARG00000038296
down	MSTRG.10607	-2.87705	8.94013	23.0522	1.58e-06	tdh	ENSDARG00000002745
down	MSTRG.14203	-1.22643	2.28874	7.64103	0.00570553	FRRS1 (1 of many)	ENSDARG00000077605
down	MSTRG.12586	-1.31583	11.0617	7.12631	0.0075961	gpx4a	ENSDARG00000068478
down	MSTRG.1940	-0.984437	3.93289	8.80108	0.00301052	ndufa11	ENSDARG00000042777
down	MSTRG.2416	-2.71113	1.17217	9.13449	0.00250836	p3h1	ENSDARG00000071212
down	MSTRG.2418	-1.48952	4.20879	17.1871	3.39e-05	zgc:112255	ENSDARG00000071211
down	MSTRG.8151	-1.25588	6.16626	9.75184	0.00179143	ugt5c2	ENSDARG00000006372
down	MSTRG.4814	-2.99152	4.69207	30.7945	2.87e-08	nocta	ENSDARG00000077726
down	MSTRG.4816	-1.25578	6.33275	8.0113	0.00464863	si:ch211-235e9.8	ENSDARG00000071353
down	MSTRG.4817	-1.4083	1.67113	9.58748	0.00195908	NDUFC1	ENSDARG00000103101
down	MSTRG.4819	-1.32902	6.60887	14.651	0.000129364	zmp:0000000758	ENSDARG00000074684
down	MSTRG.9689	-1.66582	7.64895	18.8545	1.41e-05	acadm	ENSDARG00000038900
down	MSTRG.8489	-1.27799	2.28407	8.2163	0.00415157	hsd17b8	ENSDARG00000001169
down	MSTRG.8480	-1.37326	2.67746	8.77173	0.00305936	tapbp.2	ENSDARG00000045011
down	MSTRG.9356	-1.42155	4.23689	11.616	0.000653883	eif4a2	ENSDARG00000016477
down	MSTRG.5471	-1.78085	1.21996	7.99434	0.00469238	postnb	ENSDARG00000104267
down	MSTRG.19946	-1.45296	3.68306	8.66278	0.00324775	il23r	ENSDARG00000052158
down	MSTRG.15617	-3.71265	3.06883	61.4569	4.53e-15
down	MSTRG.15616	-2.69002	6.65454	28.4227	9.75e-08	ldlra	ENSDARG00000029476
down	MSTRG.19949	-2.12327	2.59682	10.28	0.00134476	uap1	ENSDARG00000052170
down	MSTRG.14291	-1.99989	8.01392	33.3944	7.52e-09	cebpd	ENSDARG00000087303
down	MSTRG.5566	-2.8075	5.30489	17.0549	3.63e-05	ctrl	ENSDARG00000068680
down	MSTRG.11866	-2.12152	-0.246248	8.9704	0.00274389	CR735102.1	ENSDARG00000033089
down	MSTRG.22026	-1.35746	4.1639	10.3924	0.00126538	nt5dc2	ENSDARG00000059646
down	MSTRG.11286	-1.3006	3.25537	9.42032	0.00214594
down	MSTRG.22689	-2.42223	5.39806	19.048	1.27e-05	irs2b	ENSDARG00000075282
down	MSTRG.22977	-1.15859	2.80378	7.29355	0.00692025	si:dkey-229b18.3	ENSDARG00000095912
down	MSTRG.22978	-1.22786	1.89786	6.65304	0.00989866	morc3a	ENSDARG00000056679
down	MSTRG.18831	-1.46736	4.07335	6.89302	0.00865331	si:dkey-204l11.1	ENSDARG00000079403
down	MSTRG.13393	-2.44484	2.21078	15.385	8.77e-05	TMEM269	ENSDARG00000079307
down	MSTRG.13396	-1.21659	5.40548	11.4081	0.000731258	adcy6b	ENSDARG00000027797
down	MSTRG.19639	-1.71605	0.574643	13.018	0.000308518
down	MSTRG.19638	-1.08205	4.45429	6.63646	0.00999121	baz2ba	ENSDARG00000057782
down	MSTRG.18949	-1.40724	5.3514	13.415	0.000249627	ncor1	ENSDARG00000035285
down	MSTRG.2600	-2.0317	4.49264	22.1309	2.55e-06	sult2st2	ENSDARG00000103785
down	MSTRG.2607	-1.12128	8.25002	7.7165	0.00547185	tob1b	ENSDARG00000021372
down	MSTRG.19096	-1.28087	2.64589	9.6478	0.00189579	mrps30	ENSDARG00000104111
down	MSTRG.8728	-2.17301	2.46504	7.76158	0.00533692	oxnad1	ENSDARG00000062664
down	ENSDARG00000079972	-2.53822	-0.666224	9.66873	0.00187431	nfatc2b	ENSDARG00000079972
down	MSTRG.4606	-1.46737	4.51094	12.6879	0.000368027	ubl3b	ENSDARG00000021556
down	MSTRG.894	-2.08156	1.9248	11.8445	0.00057833
down	MSTRG.892	-2.0466	1.63443	9.23838	0.00236994	si:ch211-114l13.9	ENSDARG00000092894
down	MSTRG.1641	-1.21506	2.678	10.1178	0.00146844
down	MSTRG.1644	-2.48706	7.53056	38.7268	4.87e-10	acat1	ENSDARG00000045888
down	MSTRG.21159	-1.2457	3.53202	10.334	0.00130598	phkb	ENSDARG00000078284
down	MSTRG.7397	-1.15925	5.25679	12.7059	0.000364508	foxa2	ENSDARG00000003411
down	MSTRG.15929	-2.09573	3.58531	8.54211	0.00347022	ier2	ENSDARG00000099195
down	MSTRG.23943	-1.8281	-0.637298	8.46004	0.00363034	AC024175.24	ENSDARG00000083519
down	MSTRG.23941	-0.952627	13.2052	8.31162	0.00393923	mt-co1	ENSDARG00000063905
down	MSTRG.23947	-0.951023	7.95942	7.68878	0.00555652	AC024175.3	ENSDARG00000080329
down	MSTRG.612	-1.22063	3.15258	6.94644	0.0083986	mcf2la	ENSDARG00000075859
down	MSTRG.19962	-1.58602	4.51038	18.4854	1.71e-05	opa1	ENSDARG00000070801
down	MSTRG.16528	-1.65831	0.879564	13.2219	0.000276692
down	MSTRG.12863	-0.92308	3.38977	6.82211	0.0090036	tsc22d2	ENSDARG00000041839
down	MSTRG.16523	-1.09959	3.95665	8.41107	0.00372943	fgfr1op2	ENSDARG00000009657
down	MSTRG.4449	-2.17753	3.75956	15.0762	0.000103256	slc43a3b	ENSDARG00000057949
down	MSTRG.4440	-2.63071	0.432113	7.56638	0.00594671	ltc4s	ENSDARG00000062598
down	MSTRG.4447	-1.5987	2.21769	10.352	0.00129336	limch1b	ENSDARG00000103774
down	MSTRG.4772	-3.07764	0.491789	18.6678	1.56e-05
down	ENSDARG00000039850	-1.87962	0.20569	11.5503	0.000677376	dusp22b	ENSDARG00000039850
down	MSTRG.18350	-1.194	5.4877	11.9397	0.000549514	atp5ib	ENSDARG00000068940
down	MSTRG.10160	-0.980236	4.81627	7.91294	0.00490824	pigr	ENSDARG00000101890
down	MSTRG.10295	-1.88441	-0.303749	10.168	0.00142896
down	MSTRG.1259	-2.46372	3.43969	17.2059	3.35e-05	SLC27A3	ENSDARG00000046054
down	MSTRG.1254	-1.87235	1.77115	12.8036	0.000345956	megf10	ENSDARG00000017229
down	MSTRG.10832	-1.41693	3.39676	7.18873	0.00733628	sele	ENSDARG00000009123
down	MSTRG.12475	-2.36492	4.96019	23.9612	9.83e-07	enc3	ENSDARG00000058322
down	MSTRG.7152	-1.55582	4.56851	6.79769	0.00912757	b3gnt2b	ENSDARG00000091902
down	MSTRG.7840	-1.66217	3.12547	8.79972	0.00301277	ampd3b	ENSDARG00000032469
down	MSTRG.7841	-1.92654	3.16326	11.7338	0.000613735	swap70b	ENSDARG00000057286
down	MSTRG.20169	-3.56441	1.26928	7.3684	0.00663801	sycp1	ENSDARG00000003904
down	MSTRG.9442	-1.32511	4.10985	12.3488	0.000441262	greb1l	ENSDARG00000039196
down	MSTRG.9443	-2.10034	1.89262	12.3344	0.000444687
down	MSTRG.9445	-4.15187	2.69393	25.3836	4.7e-07	abhd3	ENSDARG00000018809
down	MSTRG.14042	-1.62391	5.91552	23.7897	1.07e-06	acaa1	ENSDARG00000004687
down	MSTRG.21697	-1.54445	4.40274	6.81562	0.0090364
down	MSTRG.21693	-1.2538	3.72154	10.2148	0.00139315	ufd1l	ENSDARG00000010051
down	MSTRG.8226	-1.37389	3.65733	7.90344	0.00493409	blvrb	ENSDARG00000096829
down	MSTRG.21344	-2.28954	3.07559	13.2415	0.000273822	sirt3	ENSDARG00000035819
down	MSTRG.6499	-1.03225	4.66601	7.5597	0.00596881	dyrk1b	ENSDARG00000070187
down	MSTRG.7458	-1.24901	5.40174	9.51793	0.00203474	2017-03-02	ENSDARG00000070487
down	MSTRG.7450	-1.94272	2.26431	17.3618	3.09e-05	si:dkeyp-47f9.4	ENSDARG00000096961
down	MSTRG.23452	-2.83932	4.07392	14.1048	0.000172901
down	MSTRG.15880	-1.65004	0.685555	8.15305	0.00429887	prr12b	ENSDARG00000075849
down	MSTRG.13101	-1.10933	1.7524	7.13044	0.00757861	sox18	ENSDARG00000058598
down	MSTRG.13108	-1.65477	3.09629	15.5049	8.23e-05	acss2	ENSDARG00000037781
down	MSTRG.14783	-2.06908	2.95014	9.51215	0.00204116	cpa1	ENSDARG00000030915
down	MSTRG.14824	-1.07963	3.66513	8.95789	0.00276274	dnm1l	ENSDARG00000015006
down	MSTRG.11998	-3.09693	2.87129	11.601	0.000659176	oatx	ENSDARG00000019713
down	MSTRG.11990	-2.39362	0.0460446	13.0025	0.000311083
down	MSTRG.11993	-0.959526	3.43748	6.97463	0.00826733	ndufa2	ENSDARG00000021984
down	MSTRG.3722	-1.77389	0.843348	6.76618	0.00929014	tspan15	ENSDARG00000039455
down	MSTRG.3727	-1.11394	4.46977	9.85525	0.00169348	srgn	ENSDARG00000077069
down	MSTRG.1472	-2.49158	-0.29798	6.81895	0.00901955	BX120005.1	ENSDARG00000089327
down	MSTRG.22441	-1.20448	5.984	10.1274	0.00146082	ido1	ENSDARG00000033594
down	MSTRG.9609	-3.06371	4.63599	29.1796	6.6e-08	mknk2a	ENSDARG00000011373
down	MSTRG.9604	-1.43162	2.80394	7.76059	0.00533986	amotl2b	ENSDARG00000061948
down	MSTRG.9602	-2.97969	2.85364	14.239	0.000161002	FBXO15 (1 of many)	ENSDARG00000029848
down	MSTRG.9603	-2.0778	10.0721	26.7999	2.26e-07	agxtb	ENSDARG00000018478
down	MSTRG.23718	-2.50475	1.62213	28.0934	1.16e-07
down	MSTRG.2929	-1.32948	1.56195	6.83357	0.00894603	snx29	ENSDARG00000077317
down	MSTRG.4180	-1.75535	1.37723	14.2762	0.00015785	tmem107	ENSDARG00000059150
down	MSTRG.15695	-1.78629	1.34415	10.7028	0.00106971	TMEM150B	ENSDARG00000056144
down	MSTRG.10314	-1.3165	1.76653	8.99253	0.00271086	ftr36	ENSDARG00000095678
down	MSTRG.13668	-1.44641	4.23332	9.88686	0.00166463	scp2b	ENSDARG00000102356
down	MSTRG.13669	-1.65004	2.85722	13.4009	0.000251507
down	MSTRG.6127	-1.40308	3.38548	8.55937	0.00343748	pbxip1b	ENSDARG00000011824
down	MSTRG.14120	-1.34235	2.82713	12.1224	0.00049821	mtfr1	ENSDARG00000045304
down	MSTRG.19788	-0.957329	2.49553	7.37539	0.00661226	ntn1a	ENSDARG00000105112
down	ENSDARG00000043416	-2.24742	-0.0679693	8.08854	0.00445461	tnfaip2a	ENSDARG00000043416
down	MSTRG.7294	-2.04861	4.44085	8.68088	0.00321565	klf11b	ENSDARG00000013794
down	ENSDARG00000055305	-3.99245	-0.226821	9.60228	0.00194336	ret	ENSDARG00000055305
down	MSTRG.385	-2.15581	6.92538	25.7292	3.93e-07	cbsa	ENSDARG00000053500
down	MSTRG.380	-1.32276	3.304	8.5934	0.00337383	timmdc1	ENSDARG00000053466
down	MSTRG.924	-1.70176	3.16983	8.32192	0.00391694	tmed1b	ENSDARG00000017255
down	MSTRG.5337	-1.73124	1.72507	12.6791	0.000369769
down	MSTRG.21063	-0.9893	5.37307	10.5685	0.0011503	abcc12	ENSDARG00000013050
down	MSTRG.11205	-1.1436	3.36662	8.22376	0.00413454	yy1b	ENSDARG00000027978
down	MSTRG.22604	-1.06198	5.68087	8.18366	0.00422694	atp5g3a	ENSDARG00000017775
down	MSTRG.13498	-1.90339	0.399456	6.81575	0.00903572	dgkaa	ENSDARG00000060626
down	MSTRG.8640	-5.15864	1.53373	9.11574	0.0025342	fam46bb	ENSDARG00000011797
down	MSTRG.9116	-0.987536	8.20427	10.1171	0.00146898	sdc2	ENSDARG00000002731
down	MSTRG.9118	-1.10199	3.42619	6.75828	0.00933137	tpmt.2	ENSDARG00000028012
down	MSTRG.16892	-1.31947	3.65284	8.59389	0.00337292	socs2	ENSDARG00000045557
down	MSTRG.19017	-1.59253	5.14497	19.0817	1.25e-05	mccc2	ENSDARG00000017571
down	MSTRG.19010	-1.80742	0.0726316	9.04069	0.00264036	si:dkey-40c11.2	ENSDARG00000032482
down	MSTRG.2355	-1.4271	0.745712	6.89605	0.00863864	chchd4a	ENSDARG00000033376
down	MSTRG.4683	-1.28884	2.66621	8.3078	0.00394752	mcts1	ENSDARG00000025972
down	MSTRG.4682	-1.04161	5.5912	8.87061	0.00289798	cul4b	ENSDARG00000060510
down	MSTRG.18052	-2.8208	0.90915	14.1746	0.000166602	si:cabz01069012.2	ENSDARG00000086576
down	MSTRG.18053	-4.86947	0.575896	27.7318	1.39e-07
down	MSTRG.4026	-1.23517	3.3256	10.7226	0.00105838	capn1a	ENSDARG00000052702
down	MSTRG.11346	-1.47431	0.389244	8.31965	0.00392184	dnlz	ENSDARG00000068655
down	MSTRG.19863	-1.18083	7.18678	9.52269	0.00202947	atp1b1a	ENSDARG00000013144
down	MSTRG.15157	-3.17501	1.4707	11.3621	0.0007496
down	MSTRG.10505	-1.61835	7.84079	13.9526	0.000187481	zfp36l1b	ENSDARG00000021443
down	MSTRG.5641	-1.40722	3.6726	9.05407	0.00262111
down	MSTRG.7640	-1.86566	4.87606	13.514	0.000236784	serp1	ENSDARG00000099439
down	MSTRG.18738	-1.294	2.87901	8.13597	0.00433956	dpagt1	ENSDARG00000061061
down	MSTRG.18734	-1.71267	1.2094	9.50341	0.00205091	hmbsa	ENSDARG00000008840
down	ENSDARG00000098644	-1.35476	0.483341	6.97588	0.00826154	si:ch211-126j24.1	ENSDARG00000098644
down	ENSDARG00000040291	-1.70597	0.422707	6.79715	0.00913034	cadm4	ENSDARG00000040291
down	MSTRG.9976	-1.46816	5.75197	7.5941	0.00585596	slc25a36a	ENSDARG00000038731
down	MSTRG.21458	-1.27329	2.44332	8.34847	0.00386013	adma	ENSDARG00000015263
down	MSTRG.8564	-1.61271	3.0827	11.1223	0.000852951
down	MSTRG.8565	-1.21284	2.76198	7.33594	0.00675894	dbpa	ENSDARG00000063014
down	MSTRG.6861	-1.42917	1.55666	7.83538	0.00512333
down	MSTRG.2528	-2.26469	1.26612	7.91827	0.0048938	CABZ01078098.1	ENSDARG00000103158
down	MSTRG.23317	-1.11527	2.71975	7.54639	0.00601306
down	MSTRG.18151	-1.99697	8.30656	25.4419	4.56e-07	slco1d1	ENSDARG00000104108
down	MSTRG.9191	-1.10245	3.75008	7.6103	0.00580359	sharpin	ENSDARG00000076995
down	MSTRG.1769	-2.04973	0.0726632	12.8876	0.00033077	elmo2	ENSDARG00000063527
down	MSTRG.1765	-1.0951	3.95719	11.4324	0.000721728	myg1	ENSDARG00000069977
down	MSTRG.21614	-1.15234	3.82434	6.6627	0.00984517	cdc14b	ENSDARG00000021483
down	MSTRG.9221	-0.956988	9.1013	9.27239	0.00232634	c8a	ENSDARG00000039516
down	MSTRG.9222	-1.34	8.50342	15.3985	8.71e-05	c8b	ENSDARG00000039517
down	MSTRG.22054	-1.75624	1.57873	14.7725	0.000121289	sort1b	ENSDARG00000056252
down	MSTRG.6418	-4.05493	-0.592696	7.94049	0.00483408	zgc:113232	ENSDARG00000040118
down	MSTRG.6419	-3.07303	3.75867	6.82233	0.00900251	cd83	ENSDARG00000079553
down	MSTRG.6413	-1.30678	3.04121	11.3585	0.000751018
down	MSTRG.78	-1.07085	2.34904	7.05346	0.00791123	spry2	ENSDARG00000078308
down	MSTRG.79	-1.02997	5.81574	9.92492	0.00163055	ndfip2	ENSDARG00000033928
down	MSTRG.8901	-2.28988	0.0422893	13.1876	0.00028181	pag1	ENSDARG00000055875
down	MSTRG.8908	-1.18975	2.42231	6.88979	0.00866894	zgc:91944	ENSDARG00000035887
down	MSTRG.15802	-2.53672	0.656666	12.204	0.000476859	lgals2a	ENSDARG00000054942
down	MSTRG.20205	-0.962246	7.68386	9.55958	0.00198908	romo1	ENSDARG00000038076
down	MSTRG.20203	-0.867762	6.49476	7.61726	0.00578124	cyc1	ENSDARG00000038075
down	MSTRG.14993	-1.75164	0.189984	8.49523	0.00356078	roraa	ENSDARG00000031768
down	MSTRG.21557	-1.72728	10.252	24.3379	8.08e-07	cbln8	ENSDARG00000019294
down	MSTRG.19993	-1.3934	1.89527	9.00895	0.00268661	slc48a1b	ENSDARG00000026109
down	MSTRG.12941	-1.44282	8.09382	24.3234	8.14e-07	si:ch211-262h13.5	ENSDARG00000070892
down	MSTRG.22119	-1.22223	3.83312	9.09025	0.00256976	ptpn1	ENSDARG00000007923
down	MSTRG.11916	-1.17493	3.7708	6.93981	0.0084298	CU929119.1	ENSDARG00000099229
down	MSTRG.22116	-1.80286	4.18349	10.2424	0.00137246	tuba8l	ENSDARG00000042708
down	MSTRG.4277	-1.03638	3.34217	8.10738	0.00440853	ikbkap	ENSDARG00000094204
down	MSTRG.14384	-1.34671	2.02912	6.80154	0.00910794	nubp2	ENSDARG00000055653
down	ENSDARG00000004377	-1.33172	1.00201	6.66992	0.00980538	ppp1r13ba	ENSDARG00000004377
down	MSTRG.18548	-1.23974	4.50437	10.6418	0.00110561	aifm1	ENSDARG00000058088
down	MSTRG.10399	-1.91706	2.05103	7.264	0.00703505
down	MSTRG.10398	-1.57292	4.95712	10.8659	0.000979535	akap7	ENSDARG00000043843
down	MSTRG.19707	-1.41386	6.99138	17.51	2.86e-05	acox1	ENSDARG00000014727
down	MSTRG.19706	-1.42946	-0.000105598	7.31577	0.0068352	ten1	ENSDARG00000097346
down	MSTRG.7210	-3.07399	6.95342	14.423	0.000146004	acss1	ENSDARG00000044142
down	MSTRG.7969	-1.3718	1.99393	10.2942	0.00133448	lysmd4	ENSDARG00000068702
down	MSTRG.3245	-0.788628	5.61843	6.65804	0.00987095	bccip	ENSDARG00000004948
down	MSTRG.20040	-1.90512	7.66347	22.6772	1.92e-06	uroc1	ENSDARG00000070394
down	MSTRG.20044	-1.39869	5.60609	20.5698	5.75e-06	ip6k2b	ENSDARG00000019613
down	MSTRG.4738	-2.05007	2.75503	9.9575	0.00160195	SIL1	ENSDARG00000100564
down	MSTRG.9522	-1.59968	2.04339	8.23624	0.00410621
down	MSTRG.5951	-1.00864	6.73686	10.12	0.00146666	cox6b2	ENSDARG00000037860
down	MSTRG.5955	-1.68017	4.69884	13.971	0.000185651	isoc2	ENSDARG00000013371
down	MSTRG.6600	-2.10973	-0.226179	13.7671	0.000206929	rpz3	ENSDARG00000069728
down	MSTRG.7550	-0.891071	8.48513	6.84884	0.0088699	SERPINA10	ENSDARG00000036968
down	MSTRG.12600	-0.963276	5.96489	9.13319	0.00251014	atp5d	ENSDARG00000019404
down	MSTRG.20289	-1.21274	3.16351	10.0455	0.00152718	rtfdc1	ENSDARG00000040607
down	MSTRG.16831	-0.917484	3.4126	7.20469	0.00727135	mest	ENSDARG00000032319
down	MSTRG.21966	-1.15065	3.44999	11.0956	0.000865306
down	MSTRG.11892	-2.31243	1.75778	8.76499	0.00307067
down	MSTRG.22091	-1.77828	4.63301	13.1396	0.000289122	mgll	ENSDARG00000036820
down	MSTRG.3007	-1.14887	3.23317	8.10378	0.0044173	mta3	ENSDARG00000054903
down	MSTRG.3004	-1.03227	6.36705	10.8896	0.000967079	cox7a3	ENSDARG00000054907
down	MSTRG.3001	-1.16498	2.64827	10.07	0.00150704	cript	ENSDARG00000102511
down	MSTRG.1537	-2.44767	-0.668336	16.9662	3.81e-05	dclk1a	ENSDARG00000018856
down	MSTRG.22325	-1.13305	4.44812	7.05084	0.0079228	ncor2	ENSDARG00000000966
down	MSTRG.9729	-1.9872	3.77279	24.8337	6.25e-07	si:ch211-207d6.2	ENSDARG00000031658
down	MSTRG.9728	-11.1254	-0.0602697	16.193	5.72e-05
down	MSTRG.2846	-1.5955	3.60141	14.6801	0.000127387	sult1st6	ENSDARG00000006811
down	MSTRG.23055	-2.31487	5.6949	39.9431	2.61e-10	mpc2	ENSDARG00000024478
down	MSTRG.9099	-2.09796	1.13561	12.9804	0.000314762	grinaa	ENSDARG00000101317
down	MSTRG.9098	-1.05031	3.41839	7.12657	0.007595	vps28	ENSDARG00000103203
down	MSTRG.3821	-2.0021	4.69126	10.1972	0.00140657	ppa1b	ENSDARG00000030441
down	MSTRG.1098	-0.992112	3.22503	7.14024	0.00753729	auh	ENSDARG00000042975
down	MSTRG.1094	-2.07105	3.03073	12.5564	0.000394853	sec31a	ENSDARG00000021082
down	MSTRG.10582	-1.40225	1.88857	12.8966	0.000329177	coa7	ENSDARG00000019355
down	MSTRG.6376	-2.01465	0.525531	13.21	0.00027846	eva1ba	ENSDARG00000102701
down	MSTRG.21236	-1.28456	1.53191	8.42406	0.00370288	vps33b	ENSDARG00000044813
down	MSTRG.6951	-1.56675	4.77761	8.95458	0.00276775	lgals3b	ENSDARG00000044001
down	MSTRG.19517	-0.855326	7.28373	7.80187	0.00521921	rtn4a	ENSDARG00000044601
down	MSTRG.11381	-1.27958	4.46191	12.7713	0.00035197	uqcr10	ENSDARG00000104517
down	MSTRG.7024	-3.45308	4.71874	24.6661	6.82e-07	CU464134.1	ENSDARG00000097924
down	MSTRG.7022	-1.72862	7.04445	12.3283	0.000446133	gch1	ENSDARG00000070453
down	MSTRG.2011	-1.09032	2.64392	6.85155	0.00885646	mrpl45	ENSDARG00000044942
down	ENSDARG00000041621	-1.93437	0.00160284	10.0608	0.0015146	bbs2	ENSDARG00000041621
down	MSTRG.20586	-2.08812	5.87228	15.1041	0.000101744	fah	ENSDARG00000101762
down	MSTRG.20585	-2.24279	3.96418	29.5632	5.41e-08
down	MSTRG.21233	-0.878275	4.06318	6.68494	0.0097231	hsd17b12b	ENSDARG00000035872
down	MSTRG.21234	-0.963939	3.33209	6.95139	0.00837543	TTC17	ENSDARG00000044812
down	MSTRG.11565	-1.96964	8.20534	28.5188	9.28e-08	oxct1b	ENSDARG00000054319
down	MSTRG.11564	-1.74844	4.76062	6.79689	0.00913167	ghrb	ENSDARG00000007671
down	MSTRG.11560	-1.72272	2.08421	8.27507	0.00401932	dusp4	ENSDARG00000044688
down	MSTRG.15712	-1.74664	3.91699	28.0044	1.21e-07	slc25a17	ENSDARG00000061684
down	MSTRG.13210	-1.07973	4.06769	8.03547	0.004587	tpd52l2b	ENSDARG00000013655
down	MSTRG.13213	-1.4795	3.4343	9.01896	0.00267193	slc17a9b	ENSDARG00000011049
down	MSTRG.13212	-1.21417	3.62965	6.6792	0.00975444	gid8b	ENSDARG00000037589
down	MSTRG.19353	-1.83627	2.3698	8.49296	0.00356522	sftpbb	ENSDARG00000067566
down	MSTRG.16372	-1.07134	5.19595	8.25919	0.00405462	arhgdia	ENSDARG00000043795
down	MSTRG.4960	-1.62425	1.9068	8.74071	0.00311184	si:zfos-411a11.2	ENSDARG00000068493
down	MSTRG.3610	-1.06794	4.33555	9.1916	0.00243128	rpia	ENSDARG00000056640
down	MSTRG.5761	-1.71062	3.51418	14.2551	0.00015963	preb	ENSDARG00000101602
down	MSTRG.5762	-1.71039	0.644281	11.0454	0.000889068	lyplal1	ENSDARG00000088764
down	ENSDARG00000038446	-2.36454	0.606752	20.7465	5.24e-06	nrp2b	ENSDARG00000038446
down	MSTRG.8989	-1.50608	6.1999	23.5113	1.24e-06	zgc:85777	ENSDARG00000027009
down	MSTRG.8329	-1.36279	1.42384	10.8046	0.00101247
down	MSTRG.21885	-2.11196	1.92712	11.758	0.000605835	si:ch211-198n5.11	ENSDARG00000054400
down	MSTRG.12952	-1.16074	3.53979	9.47269	0.00208554
down	MSTRG.20285	-1.58111	9.80309	6.68884	0.00970183	cyp24a1	ENSDARG00000103277
down	MSTRG.11901	-1.53745	3.28359	15.7344	7.29e-05	slc47a1	ENSDARG00000046012
down	MSTRG.3891	-1.02277	6.77688	8.86426	0.00290808	cst3	ENSDARG00000007795
down	MSTRG.11337	-2.42644	4.01984	13.211	0.000278317	dolpp1	ENSDARG00000036915
down	MSTRG.809	-1.50614	4.03612	17.0692	3.6e-05	slc25a10	ENSDARG00000025074
down	MSTRG.11338	-2.90348	5.01876	23.6392	1.16e-06
down	MSTRG.23249	-1.49782	5.17747	13.0662	0.000300671	dap1b	ENSDARG00000036895
down	MSTRG.15528	-1.15418	4.80039	7.03992	0.00797127	phb	ENSDARG00000057414
down	MSTRG.10463	-0.977021	6.73227	7.68259	0.0055756	ttr	ENSDARG00000037191
down	MSTRG.10466	-0.933453	3.28898	6.84153	0.00890626	TRAPPC8	ENSDARG00000038866
down	MSTRG.2951	-1.91459	0.619133	7.06456	0.00786236	mxra7	ENSDARG00000095300
down	ENSDARG00000098233	-2.51825	-0.630585	8.84973	0.00293133	tiam2b	ENSDARG00000098233
down	MSTRG.18878	-1.87426	11.3832	43.4462	4.36e-11	apoa1a	ENSDARG00000012076
down	MSTRG.3796	-1.22608	2.96071	9.07276	0.00259445	fbxw4	ENSDARG00000033551
down	MSTRG.653	-1.11524	2.4611	7.4473	0.00635318	slkb	ENSDARG00000012574
down	MSTRG.657	-1.37369	4.50043	10.5794	0.00114354	hadh	ENSDARG00000030765
down	MSTRG.3421	-0.929362	3.44607	6.76128	0.00931571	gclc	ENSDARG00000013095
down	MSTRG.1488	-1.29749	0.535103	7.73986	0.00540149
down	MSTRG.21718	-1.11606	2.63657	7.39232	0.0065503	wdr13	ENSDARG00000022974
down	MSTRG.1151	-1.8825	3.27715	16.6456	4.51e-05
down	MSTRG.1158	-1.33339	2.6999	8.7584	0.00308179	RABGAP1	ENSDARG00000098967
down	MSTRG.19914	-1.32328	6.86443	12.0116	0.000528718	angptl3	ENSDARG00000044365
down	MSTRG.9663	-3.12318	0.110326	15.8757	6.76e-05	nceh1a	ENSDARG00000020427
down	MSTRG.9668	-0.980918	4.69171	8.91007	0.00283602	pld1a	ENSDARG00000056228
down	MSTRG.352	-4.05819	3.97364	15.7729	7.14e-05	fabp2	ENSDARG00000006427
down	MSTRG.353	-1.11236	1.86132	6.71345	0.00956886	si:ch211-145b13.6	ENSDARG00000069998
down	MSTRG.357	-0.985491	3.68974	7.76368	0.00533072	ndufb6	ENSDARG00000037259
down	MSTRG.14944	-2.54495	2.5323	10.6683	0.00108986	CU469568.3	ENSDARG00000097642
down	MSTRG.14946	-2.19014	5.14347	11.6699	0.000635192	ugt5a1	ENSDARG00000016479
down	MSTRG.14947	-1.76897	0.428343	8.27927	0.00401002
down	MSTRG.12444	-1.41784	6.53119	18.8188	1.44e-05	pdhb	ENSDARG00000021346
down	MSTRG.11812	-1.3426	2.57805	7.57807	0.00590825	si:ch73-42p12.2	ENSDARG00000100354
down	MSTRG.4537	-1.84591	5.02143	15.9945	6.35e-05	atox1	ENSDARG00000087693
down	MSTRG.4536	-0.936999	2.92792	7.11307	0.0076524	sparc	ENSDARG00000019353
down	MSTRG.4533	-1.9696	3.32041	14.9231	0.000111983
down	MSTRG.4530	-1.88048	5.67595	15.0484	0.000104787	slc26a2	ENSDARG00000011618
down	MSTRG.4539	-3.16653	-0.339213	17.3063	3.18e-05
down	MSTRG.4538	-1.20919	1.62064	7.16322	0.00744136	slc36a1	ENSDARG00000075618
down	ENSDARG00000062790	-1.60219	0.817048	11.2765	0.00078493	CU639469.1	ENSDARG00000062790
down	MSTRG.11103	-1.05468	3.66732	7.15672	0.00746835	atp6v1d	ENSDARG00000011175
down	MSTRG.22904	-2.04892	3.5643	25.1403	5.33e-07	esd	ENSDARG00000019496
down	MSTRG.15489	-1.31844	4.6735	15.4569	8.44e-05	gcdhb	ENSDARG00000098831
down	MSTRG.14573	-1.80848	4.40897	20.6231	5.59e-06	pnpla2	ENSDARG00000089390
down	MSTRG.14684	-1.7383	5.91536	7.19509	0.00731031	ca5a	ENSDARG00000101778
down	MSTRG.14683	-1.72024	7.31748	8.20324	0.00418156
down	MSTRG.14682	-1.42438	2.38426	9.30177	0.00228932	klhdc4	ENSDARG00000100206
down	MSTRG.12543	-1.15009	10.4394	14.5908	0.000133565	serpinc1	ENSDARG00000042684
down	MSTRG.12540	-1.3427	2.45843	8.49561	0.00356004	klf2a	ENSDARG00000042667
down	MSTRG.2093	-4.23442	0.0803507	10.2257	0.001385	CR550302.3	ENSDARG00000103446
down	MSTRG.19661	-1.36196	5.76924	16.7031	4.37e-05	ndufs1	ENSDARG00000028546
down	MSTRG.4163	-2.47788	0.536774	7.22507	0.00718926
down	MSTRG.16868	-1.53962	10.4854	16.0832	6.06e-05	pah	ENSDARG00000020143
down	MSTRG.4737	-2.07459	0.0378184	6.72412	0.00951177	si:ch211-195b11.3	ENSDARG00000100582
down	MSTRG.3326	-3.07906	4.46074	11.7785	0.000599195
down	MSTRG.3324	-0.910605	5.28382	7.23784	0.00713828	ndufb8	ENSDARG00000010113
down	MSTRG.5076	-2.0794	5.0335	23.4971	1.25e-06	mrps22	ENSDARG00000018073
down	MSTRG.21107	-1.23704	4.50676	13.5303	0.000234737	slc22a18	ENSDARG00000052271
down	MSTRG.5699	-1.30305	0.662807	7.15782	0.0074638	anapc15	ENSDARG00000101285
down	MSTRG.6529	-1.49758	1.93614	9.42069	0.00214551	slc25a40	ENSDARG00000015856
down	MSTRG.7345	-1.56613	4.97705	10.6604	0.00109455	hadhab	ENSDARG00000060594
down	MSTRG.7341	-1.27553	3.91824	8.06025	0.00452469	colec11	ENSDARG00000013266
down	MSTRG.11599	-2.85726	-0.254783	8.68548	0.00320755	neu3.3	ENSDARG00000058327
down	MSTRG.14108	-1.05119	4.8669	9.76162	0.00178193	ndufb4	ENSDARG00000019332
down	MSTRG.18652	-1.82654	2.7974	9.23337	0.00237644	dhfr	ENSDARG00000004251
down	MSTRG.12832	-1.3732	3.44138	8.90887	0.00283788
down	MSTRG.4473	-1.69985	13.369	22.4743	2.13e-06	aldob	ENSDARG00000053684
down	MSTRG.4477	-1.33859	3.6565	9.25181	0.00235263	si:ch211-175m2.5	ENSDARG00000089019
down	MSTRG.4474	-3.23494	1.73567	16.2417	5.58e-05	si:dkey-74k8.4	ENSDARG00000104037
down	ENSDARG00000069260	-8.67568	-0.840836	16.8471	4.05e-05	rec8b	ENSDARG00000069260
down	MSTRG.14725	-1.12598	4.18302	7.94219	0.00482954	coq9	ENSDARG00000023583
down	MSTRG.13716	-1.74223	2.02039	9.1902	0.00243314	tec	ENSDARG00000098477
down	MSTRG.12442	-2.02037	1.77542	11.0223	0.000900232	rpp14	ENSDARG00000011152
down	MSTRG.7109	-1.56086	4.19261	14.6322	0.000130665	crip3	ENSDARG00000043395
down	MSTRG.7819	-1.26623	2.51457	9.24751	0.00235815	ric8b	ENSDARG00000005972
down	MSTRG.7817	-4.81034	4.49756	43.284	4.73e-11	zgc:153031	ENSDARG00000068876
down	MSTRG.19910	-1.04245	2.62539	7.62199	0.00576608	efcab7	ENSDARG00000020279
down	MSTRG.5485	-1.23451	2.05671	7.0686	0.00784467	inpp5ka	ENSDARG00000099563
down	MSTRG.21802	-6.11053	0.292059	7.68295	0.00557448	ntng2a	ENSDARG00000077367
down	MSTRG.21806	-2.91404	2.12046	6.96511	0.00831145	phf19	ENSDARG00000078050
down	MSTRG.4721	-1.2456	9.40253	13.0213	0.000307968	tdo2a	ENSDARG00000071429
down	MSTRG.20948	-1.15279	2.17028	7.22634	0.00718413	tradd	ENSDARG00000036057
down	MSTRG.21375	-1.71859	-0.300459	7.56029	0.00596683	CABZ01043646.1	ENSDARG00000100428
down	MSTRG.11440	-1.49649	2.07119	9.88525	0.00166609	ccbe1	ENSDARG00000086158
down	MSTRG.20814	-1.02172	4.77319	11.0722	0.00087631	cideb	ENSDARG00000012640
down	MSTRG.20817	-2.05286	4.34053	10.8237	0.00100209	dhrs4	ENSDARG00000021135
down	MSTRG.14250	-1.53306	3.86216	10.5991	0.00113143
down	MSTRG.14251	-1.25476	6.92249	13.6753	0.00021729	zgc:195173	ENSDARG00000077138
down	MSTRG.13153	-1.05024	4.62039	11.0353	0.000893941	naa10	ENSDARG00000071060
down	MSTRG.13150	-1.24066	2.22457	6.84867	0.00887071	uckl1b	ENSDARG00000078973
down	MSTRG.14878	-1.19609	3.57449	10.3378	0.00130332	mrpl23	ENSDARG00000045696
down	MSTRG.14872	-1.37136	1.59775	8.65887	0.00325473	osbpl5	ENSDARG00000076002
down	MSTRG.2445	-5.72138	2.01997	18.6438	1.58e-05
down	MSTRG.2447	-5.47129	-0.146009	6.93268	0.00846349
down	MSTRG.4845	-1.46414	4.78716	14.8206	0.000118239	etfdh	ENSDARG00000038834
down	MSTRG.3719	-1.48763	3.86999	8.8138	0.0029896	pbld2	ENSDARG00000026359
down	MSTRG.22431	-1.05016	3.45383	10.2503	0.00136662	naa35	ENSDARG00000012378
down	MSTRG.22430	-1.63985	-0.219287	8.21871	0.00414606	CU694202.1	ENSDARG00000097014
down	MSTRG.22433	-1.83115	0.428413	6.66821	0.00981478	gfpt1	ENSDARG00000057465
down	MSTRG.4154	-1.15626	1.81236	8.7562	0.00308552
down	MSTRG.3168	-2.77421	1.46943	10.3963	0.00126266	syt15	ENSDARG00000079926
down	MSTRG.15391	-2.61196	-0.31162	12.3731	0.000435574	trim35-10	ENSDARG00000033071
down	MSTRG.15396	-2.63347	0.103908	12.2199	0.00047283
down	MSTRG.15395	-2.37035	0.111698	12.0272	0.000524286
down	MSTRG.12713	-1.32259	2.82571	7.66761	0.00562209	MCRIP2	ENSDARG00000061256
down	MSTRG.5409	-1.23334	2.78991	6.68435	0.00972629	xaf1	ENSDARG00000068939
down	MSTRG.18647	-1.845	1.92375	7.46654	0.00628563	si:dkey-201c13.2	ENSDARG00000094696
down	MSTRG.18640	-1.55849	5.31731	14.7688	0.000121531	gda	ENSDARG00000002986
down	MSTRG.20744	-1.90674	-0.615904	9.3633	0.00221373	zgc:114045	ENSDARG00000069334
down	MSTRG.20743	-1.507	0.907796	7.6082	0.00581035	acap1	ENSDARG00000056346
down	MSTRG.16728	-0.975522	6.85845	8.46839	0.00361371	gdi2	ENSDARG00000005451
down	MSTRG.11181	-3.32828	7.03275	7.96092	0.00477982	CT573065.1	ENSDARG00000095767
down	MSTRG.22987	-1.32071	1.15949	9.59074	0.00195561	dachd	ENSDARG00000069440
down	MSTRG.15401	-6.57018	0.10688	9.73545	0.00180748	rnps1	ENSDARG00000015853
down	MSTRG.4306	-1.40469	3.26267	10.2632	0.00135714	zgc:110843	ENSDARG00000073845
down	MSTRG.3648	-1.97737	7.35348	25.57	4.27e-07	comtd1	ENSDARG00000078918
down	MSTRG.12090	-1.59414	1.71529	7.19948	0.00729245	zgc:153675	ENSDARG00000071555
down	MSTRG.18933	-0.998418	3.46421	7.60589	0.0058178	ndufs4	ENSDARG00000052840
down	MSTRG.3507	-1.24001	3.76091	13.8089	0.000202379	galm	ENSDARG00000057630
down	MSTRG.3506	-0.948548	4.24217	7.53834	0.00603997	atl2	ENSDARG00000057719
down	MSTRG.3509	-1.35045	5.29251	15.0451	0.000104972	epas1b	ENSDARG00000057671
down	MSTRG.18065	-1.00005	3.92322	7.55052	0.00599926	RAB21	ENSDARG00000100752
down	MSTRG.18069	-1.04157	4.34492	10.5662	0.00115174	ptprb	ENSDARG00000076624
down	MSTRG.9025	-1.13285	4.12714	7.14047	0.00753632	psmb4	ENSDARG00000054696
down	MSTRG.9029	-1.25307	11.3076	12.0193	0.000526528	zgc:103438	ENSDARG00000035663
down	MSTRG.1614	-2.08817	3.48587	16.0334	6.22e-05	rab6a	ENSDARG00000103714
down	MSTRG.1613	-1.38772	1.64314	7.46462	0.00629234	mrpl48	ENSDARG00000035167
down	MSTRG.19818	-1.73704	1.04983	8.25763	0.00405811
down	MSTRG.5615	-1.21918	5.1003	11.7971	0.000593235	farsb	ENSDARG00000016864
down	MSTRG.7618	-1.31659	5.02644	15.2074	9.63e-05	aqp11	ENSDARG00000100555
down	MSTRG.16758	-1.23677	3.76716	9.71999	0.00182274	dera	ENSDARG00000005897
down	MSTRG.6953	-1.19347	2.26563	9.44638	0.00211566	timm9	ENSDARG00000043865
down	MSTRG.259	-1.95518	2.72793	11.5385	0.000681711	fam114a1	ENSDARG00000008287
down	MSTRG.250	-2.516	6.90001	29.8881	4.58e-08	cyp4v8	ENSDARG00000062132
down	MSTRG.13874	-1.63023	0.839946	9.85541	0.00169334	THNSL1	ENSDARG00000103637
down	MSTRG.21466	-1.01902	5.27823	8.46599	0.00361848	gcshb	ENSDARG00000105187
down	MSTRG.21464	-1.25571	3.32242	7.46498	0.00629108
down	MSTRG.16558	-1.54487	1.29004	10.4491	0.00122712
down	MSTRG.22866	-1.16582	4.44767	7.96194	0.00477712	si:dkey-91i10.3	ENSDARG00000057262
down	MSTRG.22869	-1.1806	4.2943	11.0774	0.000873841	mmadhc	ENSDARG00000005870
down	MSTRG.3983	-2.1313	0.15635	11.0484	0.000887654	sfrp5	ENSDARG00000039041
down	MSTRG.3988	-1.04253	5.60432	6.79213	0.00915603	slc25a28	ENSDARG00000052994
down	MSTRG.13467	-1.70585	2.64311	8.18844	0.00421583	si:dkey-261l7.2	ENSDARG00000094345
down	MSTRG.13798	-1.03859	3.38361	8.79	0.00302886	reck	ENSDARG00000090039
down	MSTRG.1806	-1.13984	2.21091	8.82148	0.00297705	atg7	ENSDARG00000102893
down	MSTRG.7891	-1.8765	1.72118	12.9289	0.000323543	hacd3	ENSDARG00000016038
down	MSTRG.20139	-10.5343	-0.193671	19.4298	1.04e-05	rbp7b	ENSDARG00000070486
down	MSTRG.8542	-1.13388	5.63579	9.04805	0.00262976	ciarta	ENSDARG00000058094
down	MSTRG.9499	-2.48228	4.38236	21.6601	3.25e-06	amy2a	ENSDARG00000013856
down	MSTRG.5134	-1.36728	8.301	13.984	0.000184377	zgc:162730	ENSDARG00000103720
down	MSTRG.5792	-1.30367	3.26058	9.70374	0.00183894
down	MSTRG.6444	-1.39573	1.3826	7.00035	0.00814938	rspo3	ENSDARG00000070081
down	MSTRG.4532	-2.4147	8.53139	19.5765	9.67e-06	slc25a48	ENSDARG00000021250
down	MSTRG.7794	-3.07475	11.1829	36.3318	1.66e-09	tat	ENSDARG00000069630
down	MSTRG.7791	-1.61661	-0.325837	7.45545	0.00632445	tmem5	ENSDARG00000063414
down	MSTRG.7421	-2.79856	2.66894	18.989	1.31e-05	egr2a	ENSDARG00000044098
down	MSTRG.7427	-0.952361	3.63843	6.97609	0.00826059	peli2	ENSDARG00000029045
down	MSTRG.8951	-1.52146	2.64027	8.90081	0.00285044
down	MSTRG.8953	-0.838156	6.89989	8.53657	0.00348082	ak2	ENSDARG00000005926
down	MSTRG.20893	-7.96768	1.88846	20.7732	5.17e-06
down	MSTRG.20892	-0.95454	5.43213	9.08455	0.00257777	serpine1	ENSDARG00000056795
down	MSTRG.20894	-3.0522	8.39588	54.0339	1.97e-13	zgc:77439	ENSDARG00000039211
down	MSTRG.15838	-1.22392	7.99195	10.5798	0.00114329	ppp1caa	ENSDARG00000003486
down	MSTRG.20270	-4.32114	0.136979	10.8932	0.000965204	mybphb	ENSDARG00000003081
down	MSTRG.22123	-1.68211	2.06108	10.9258	0.000948355	tmem189	ENSDARG00000042732
down	MSTRG.4220	-2.33117	3.84594	19.9948	7.77e-06	SLC16A2	ENSDARG00000098694
down	MSTRG.4227	-1.76526	2.68121	10.1069	0.00147713	TBC1D9B	ENSDARG00000043627
down	MSTRG.4224	-1.68913	1.96818	12.8894	0.000330451	cetn4	ENSDARG00000041215
down	MSTRG.2978	-6.10362	0.478795	9.69381	0.0018489	mkxa	ENSDARG00000075450
down	MSTRG.18530	-1.33976	2.79491	9.45111	0.00211021	smarca1	ENSDARG00000012776
down	MSTRG.11718	-4.47482	2.476	18.0933	2.1e-05	rin1a	ENSDARG00000079095
down	MSTRG.14570	-2.00349	0.439428	8.04235	0.00456962
[truncated: 410 more rows]

## Sheet: SFM vs WFM
		logFC	logCPM	LR	PValue	Gene name	Ensembl ID
down	MSTRG.18716	4.21649	1.35561	10.8666	0.00097915	thy1	ENSDARG00000035018
down	MSTRG.11456	2.4815	3.69023	32.7204	1.06e-08	zgc:92275	ENSDARG00000034048
down	MSTRG.16581	1.63439	1.85752	7.09624	0.0077246	zgc:194209	ENSDARG00000039356
down	MSTRG.17046	10.1487	1.08944	14.0276	0.000180151
down	MSTRG.777	1.13882	3.80453	7.21404	0.00723356	khsrp	ENSDARG00000026489
down	MSTRG.779	5.04949	0.240201	7.69555	0.00553572	si:ch211-196h16.12	ENSDARG00000028276
down	MSTRG.1746	3.2237	2.82303	17.0802	3.58e-05
down	MSTRG.1749	2.45631	7.47481	13.9572	0.000187017	sec14l7	ENSDARG00000099633
down	MSTRG.21633	1.98585	0.177875	8.80416	0.00300544
down	MSTRG.8927	2.3104	1.21757	24.0749	9.27e-07	trib1	ENSDARG00000076142
down	MSTRG.20224	1.17822	3.16553	6.88569	0.00868885	eif6	ENSDARG00000020232
down	MSTRG.14889	1.83074	3.20625	13.0516	0.000303028	ccl39a.10	ENSDARG00000096060
down	MSTRG.10917	1.76516	4.98269	9.57392	0.00197361	cad	ENSDARG00000041895
down	MSTRG.10919	4.15371	0.79714	7.45066	0.00634133	cyp39a1	ENSDARG00000017982
down	MSTRG.17916	10.0524	-0.575378	16.1096	5.98e-05
down	MSTRG.19769	1.35434	2.19562	7.64866	0.00568144	utp6	ENSDARG00000098433
down	MSTRG.981	1.36907	4.3375	13.7887	0.000204558	minal	ENSDARG00000036359
down	MSTRG.8127	1.37299	2.64724	10.1292	0.00145937	nat10	ENSDARG00000054259
down	MSTRG.21982	1.64924	8.06857	10.5663	0.00115167	aldh9a1a.1	ENSDARG00000069100
down	MSTRG.12060	1.26295	3.38043	7.3078	0.00686558	atad3	ENSDARG00000086848
down	MSTRG.3023	1.81043	6.91102	11.454	0.000713416	acsf2	ENSDARG00000061201
down	MSTRG.23071	1.32077	2.27484	7.85311	0.00507334	tfdp1a	ENSDARG00000019293
down	MSTRG.17986	8.87601	-0.18731	9.76558	0.00177809
down	MSTRG.19999	0.889961	5.68326	7.67955	0.00558502	eif4bb	ENSDARG00000010194
down	MSTRG.6057	6.37417	0.844307	7.22493	0.0071898	ahr1a	ENSDARG00000020046
down	MSTRG.23670	9.88157	1.49004	10.6964	0.00107345
down	MSTRG.23671	7.38045	3.70267	8.9837	0.00272398
down	MSTRG.19335	2.02368	1.19954	17.6334	2.68e-05	gtf3aa	ENSDARG00000030267
down	MSTRG.1385	10.9943	1.71184	79.521	4.77e-19	si:ch211-214k5.6	ENSDARG00000087709
down	MSTRG.12548	2.10619	1.50415	22.2082	2.45e-06	dph5	ENSDARG00000100242
down	MSTRG.9134	1.25337	1.40722	7.65003	0.00567715	c19h1orf109	ENSDARG00000012113
down	MSTRG.4328	1.83115	-0.147329	9.88553	0.00166583	polr1d	ENSDARG00000037570
down	MSTRG.10206	8.67173	0.62726	9.49125	0.00206455
down	MSTRG.5747	8.63514	0.0236587	13.7409	0.000209833
down	MSTRG.3961	4.18175	1.83219	8.02925	0.0046028	si:dkey-188i13.8	ENSDARG00000092725
down	MSTRG.18452	1.1946	3.33735	7.54318	0.00602375
down	MSTRG.18450	1.84647	1.09655	7.29567	0.00691211
down	MSTRG.18456	2.21716	-0.0373511	12.5161	0.000403451
down	MSTRG.18455	1.69659	1.18399	8.13519	0.00434143	CABZ01088700.1	ENSDARG00000101452
down	MSTRG.21866	1.59557	4.45324	13.823	0.000200858	dnttip2	ENSDARG00000057648
down	MSTRG.11312	4.66392	4.20411	8.67002	0.00323487
down	MSTRG.15549	3.33221	-0.0726048	10.1428	0.00144867	slc6a16a	ENSDARG00000007129
down	MSTRG.1952	1.32503	2.30991	6.96779	0.00829899	SNORD12	ENSDARG00000081946
down	MSTRG.1951	1.43911	1.77465	9.09327	0.00256552	ddx49	ENSDARG00000012899
down	MSTRG.11654	2.2883	3.16709	9.16049	0.00247297	sycn.1	ENSDARG00000090469
down	MSTRG.15388	4.56015	1.46765	8.33481	0.00388924
down	MSTRG.13998	1.35204	1.80684	8.27602	0.00401722	mtrr	ENSDARG00000045398
down	ENSDARG00000038615	1.75889	0.846536	11.9381	0.000549964	tmem55ba	ENSDARG00000038615
down	MSTRG.14511	1.37868	0.680171	7.04911	0.00793044	yars2	ENSDARG00000077299
down	MSTRG.14510	1.85956	1.42326	10.5792	0.00114366
down	MSTRG.6503	1.57292	4.03662	11.8831	0.000566463	fbl	ENSDARG00000053912
down	MSTRG.16390	9.28411	-0.680465	45.6839	1.39e-11	si:ch211-214b16.2	ENSDARG00000102593
down	MSTRG.16532	1.59031	2.20205	13.488	0.000240097	pwp1	ENSDARG00000015921
down	MSTRG.12852	1.82691	4.42546	17.1127	3.52e-05	hoga1	ENSDARG00000018944
down	MSTRG.4452	3.47845	1.85933	17.4108	3.01e-05	fgfrl1a	ENSDARG00000032617
down	MSTRG.23130	5.37766	-0.604423	15.0527	0.000104552	si:dkey-95p16.1	ENSDARG00000092452
down	MSTRG.1864	1.72916	1.70758	9.63026	0.00191398	srpk1b	ENSDARG00000031560
down	MSTRG.8384	1.58634	3.15911	13.4363	0.000246807	twistnb	ENSDARG00000024416
down	MSTRG.14272	8.03111	-0.810821	8.34867	0.0038597
down	MSTRG.11982	1.8703	3.22082	14.4327	0.000145256	dkc1	ENSDARG00000016484
down	MSTRG.1462	1.06813	2.42191	7.36761	0.00664092	tmem126a	ENSDARG00000014506
down	MSTRG.4179	2.45492	-0.037425	13.1821	0.000282641
down	MSTRG.10049	1.6528	4.87807	13.0633	0.000301135	si:ch211-195h23.3	ENSDARG00000068431
down	MSTRG.20729	1.97556	3.40247	26.7393	2.33e-07	oxa1l	ENSDARG00000069313
down	MSTRG.17890	9.79932	0.701633	10.7301	0.00105408
down	MSTRG.3565	1.20561	4.69696	10.1091	0.0014754	lrpprc	ENSDARG00000043970
down	MSTRG.10510	11.7646	3.95438	25.3174	4.86e-07
down	MSTRG.7676	1.23193	1.93749	7.79275	0.00524563	spata5l1	ENSDARG00000061763
down	MSTRG.7090	10.7495	1.57966	79.5881	4.61e-19	si:ch73-288o11.5	ENSDARG00000097503
down	MSTRG.10566	1.78817	1.32874	10.0669	0.00150953	mettl13	ENSDARG00000010905
down	MSTRG.21448	3.04231	-0.0949833	8.67267	0.00323018
down	MSTRG.11009	1.84547	0.14536	8.1357	0.0043402	trmt6	ENSDARG00000042344
down	MSTRG.22805	2.40438	0.466263	8.75606	0.00308574	pdxka	ENSDARG00000088959
down	MSTRG.14784	3.92592	4.91993	29.7438	4.93e-08	cpa5	ENSDARG00000021339
down	MSTRG.15786	3.55555	0.37029	11.1859	0.000824209	dnase1	ENSDARG00000012539
down	ENSDARG00000009014	9.79279	-0.850939	10.9065	0.000958276	col11a1b	ENSDARG00000009014
down	MSTRG.12247	3.14735	3.31393	15.2649	9.34e-05	CELA1 (1 of many)	ENSDARG00000043173
down	MSTRG.1778	1.60035	0.304371	9.92775	0.00162806	mettl1	ENSDARG00000076518
down	MSTRG.83	1.47105	2.90419	8.53971	0.00347481	atic	ENSDARG00000016706
down	MSTRG.22795	4.96979	0.193136	7.5013	0.00616546	si:dkey-48g21.7	ENSDARG00000093647
down	MSTRG.18554	10.1125	1.88578	14.7943	0.000119895
down	MSTRG.7201	1.42424	0.588864	7.19311	0.00731839	qrsl1	ENSDARG00000032704
down	ENSDARG00000068745	3.80283	1.25952	40.8849	1.61e-10	map4l	ENSDARG00000068745
down	MSTRG.3270	8.61442	0.807618	6.64203	0.00996002
down	MSTRG.23560	7.57048	2.42681	8.70705	0.00316982
down	MSTRG.3079	1.99161	3.10119	13.2312	0.000275323	bms1	ENSDARG00000054154
down	MSTRG.1084	1.55617	1.13522	9.15949	0.00247431	lyrm7	ENSDARG00000079815
down	ENSDARG00000029177	3.20255	-0.270296	13.6838	0.000216312	lnx2a	ENSDARG00000029177
down	MSTRG.11088	1.81922	2.16664	15.0486	0.000104781	RIOX1	ENSDARG00000067838
down	MSTRG.22359	3.87101	0.433066	19.7309	8.91e-06
down	MSTRG.4953	2.56507	3.61603	37.245	1.04e-09	nmd3	ENSDARG00000015676
down	MSTRG.21528	1.17494	4.21216	7.9434	0.0048263	aco1	ENSDARG00000026376
down	MSTRG.21524	1.98021	-0.523574	8.33022	0.00389909	ccdc149a	ENSDARG00000078829
down	MSTRG.17589	8.94263	-0.350516	10.149	0.00144382	CR388413.5	ENSDARG00000104052
down	MSTRG.660	1.8152	1.16239	10.9206	0.000951027	gstcd	ENSDARG00000036494
down	ENSDARG00000075826	5.77988	-0.551599	25.8142	3.76e-07	msh4	ENSDARG00000075826
down	MSTRG.23823	2.64143	4.63335	7.31495	0.00683833
down	MSTRG.11821	1.20835	1.31135	8.08131	0.0044724	wdr55	ENSDARG00000007217
down	MSTRG.22061	1.38463	3.77856	7.99566	0.00468896	gstm.2	ENSDARG00000029473
down	MSTRG.16440	1.35633	2.76433	11.3448	0.000756583	tbl3	ENSDARG00000052344
down	MSTRG.3895	1.32523	2.99627	7.14624	0.00751213	CABZ01087953.1	ENSDARG00000104106
down	MSTRG.17891	8.92515	-0.0656015	9.12989	0.00251468
down	MSTRG.20984	1.37946	3.11837	13.2111	0.000278299	mphosph10	ENSDARG00000012495
down	MSTRG.23167	2.95624	1.40441	14.4727	0.000142207	ccdc141	ENSDARG00000095675
down	MSTRG.1219	6.41524	2.23491	13.6404	0.000221368
down	MSTRG.19424	1.72627	3.7097	18.5646	1.64e-05	ddx54	ENSDARG00000105286
down	MSTRG.7115	1.66051	2.48569	8.11815	0.00438242	ttc27	ENSDARG00000007918
down	ENSDARG00000103744	2.63629	-0.165718	14.9003	0.000113343	HACD1	ENSDARG00000103744
down	MSTRG.7808	2.03182	3.9777	30.0829	4.14e-08	cirh1a	ENSDARG00000017675
down	MSTRG.7802	9.74906	0.621105	12.91	0.000326838
down	MSTRG.9402	2.17259	9.46011	17.286	3.22e-05	ahsg2	ENSDARG00000069293
down	ENSDARG00000019529	2.83135	0.466877	12.1439	0.000492498	parp1	ENSDARG00000019529
down	MSTRG.792	1.81761	0.659436	8.96836	0.00274694
down	MSTRG.21668	0.972604	7.1996	9.66411	0.00187903	gcn1	ENSDARG00000058419
down	MSTRG.11455	3.72863	5.40717	29.326	6.12e-08	cel.1	ENSDARG00000017490
down	MSTRG.22763	9.439	-0.949302	42.9413	5.64e-11	kbtbd7	ENSDARG00000078001
down	MSTRG.21916	1.36308	6.12337	6.9664	0.00830544	dio1	ENSDARG00000042112
down	MSTRG.16299	1.42622	0.251992	7.17596	0.0073887	tfap4	ENSDARG00000103923
down	MSTRG.8356	1.76006	4.30233	10.5429	0.00116636	dgat1a	ENSDARG00000103503
down	MSTRG.20829	2.27453	0.383478	12.7271	0.000360389	si:ch211-216p19.5	ENSDARG00000098915
down	MSTRG.3491	1.42956	3.32219	11.2969	0.000776382	si:dkey-45k15.1	ENSDARG00000061714
down	MSTRG.9396	1.43571	1.41854	7.12677	0.00759414	tsen15	ENSDARG00000069280
down	MSTRG.1395	1.21576	4.32965	9.03878	0.00264312	scaf4a	ENSDARG00000077093
down	MSTRG.12086	1.05239	2.04963	6.79885	0.00912166	znf76	ENSDARG00000013279
down	MSTRG.18903	1.76714	1.38844	12.7928	0.000347947
down	MSTRG.9050	11.9691	6.19722	10.5193	0.00118136
down	MSTRG.1605	1.24231	3.7367	10.7508	0.00104233	uspl1	ENSDARG00000034825
down	MSTRG.23901	1.0952	2.9501	7.48729	0.00621361
down	MSTRG.540	2.58849	-0.0219902	7.1195	0.007625	SLC9B2	ENSDARG00000052700
down	MSTRG.7446	7.43393	-0.84065	9.28387	0.0023118
down	MSTRG.22290	7.06811	-1.07153	24.4988	7.44e-07
down	MSTRG.12788	9.88039	0.178827	32.2091	1.38e-08
down	MSTRG.13780	1.48187	1.778	12.091	0.000506649	znhit6	ENSDARG00000095817
down	MSTRG.2565	2.37199	3.63308	16.5421	4.76e-05	pycr1b	ENSDARG00000098639
down	MSTRG.17553	10.1312	-0.16286	33.4394	7.35e-09
down	MSTRG.17555	8.76204	-0.0875385	8.774	0.00305555
down	ENSDARG00000035942	9.37024	-0.242222	44.8647	2.11e-11	hrh3	ENSDARG00000035942
down	MSTRG.12909	1.69562	2.03853	9.08097	0.00258282	pex6	ENSDARG00000070958
down	ENSDARG00000063076	1.75855	0.497196	9.80418	0.00174116	atrip	ENSDARG00000063076
down	MSTRG.13627	6.83329	-0.854609	21.5719	3.41e-06
down	MSTRG.7250	3.06146	1.62016	17.7757	2.49e-05	ankrd9	ENSDARG00000028804
down	MSTRG.9563	2.01274	0.116854	11.0639	0.00088025	dusp12	ENSDARG00000076330
down	MSTRG.11244	1.42231	3.99863	12.9774	0.000315273	NOP14	ENSDARG00000098859
down	MSTRG.11240	1.26869	3.56254	9.49691	0.00205818	bxdc2	ENSDARG00000098935
down	MSTRG.17183	8.70096	1.68746	11.1669	0.000832712
down	MSTRG.3041	1.34899	2.52575	6.96952	0.00829099	psme3	ENSDARG00000012234
down	MSTRG.1578	10.5326	-0.732337	42.4619	7.21e-11	or109-11	ENSDARG00000105708
down	MSTRG.18778	1.21021	2.48223	7.63182	0.00573474	ntmt1	ENSDARG00000022399
down	MSTRG.13013	10.7789	0.399837	17.4058	3.02e-05
down	ENSDARG00000056001	2.0468	1.90461	21.1412	4.27e-06	fryb	ENSDARG00000056001
down	MSTRG.21495	2.06387	1.17351	9.68831	0.00185444	elp5	ENSDARG00000067918
down	MSTRG.10709	1.52843	5.01471	12.6537	0.000374815	esr1	ENSDARG00000004111
down	MSTRG.1728	1.21695	3.34561	8.53467	0.00348444	sbno1	ENSDARG00000099080
down	MSTRG.9261	1.16575	9.13958	14.9379	0.000111109	SERP1 (1 of many)	ENSDARG00000076223
down	MSTRG.31	1.08696	2.89204	8.76498	0.0030707	ercc5	ENSDARG00000023678
down	MSTRG.16381	4.7691	0.668096	13.7073	0.000213627	si:ch211-120g10.1	ENSDARG00000090930
down	MSTRG.7763	1.00682	4.90457	8.68843	0.00320236	rbm28	ENSDARG00000025332
down	MSTRG.8359	9.27793	-1.14313	8.9391	0.0027913
down	MSTRG.1339	2.20553	5.48041	30.1006	4.1e-08	npm1a	ENSDARG00000014329
down	MSTRG.14477	0.799201	8.13188	6.88376	0.00869825	rsl24d1	ENSDARG00000040439
down	MSTRG.18832	1.69901	4.02718	14.8659	0.000115432	ar	ENSDARG00000067976
down	MSTRG.2733	6.13232	1.15216	12.7349	0.000358887
down	MSTRG.2732	2.85459	3.31733	8.81178	0.00299292	si:ch211-131k2.3	ENSDARG00000079462
down	MSTRG.2734	1.28312	7.69875	8.85617	0.002921	g6pca.1	ENSDARG00000031616
down	MSTRG.6805	1.23407	4.73876	7.20709	0.0072616	SLC25A29 (1 of many)	ENSDARG00000098849
down	MSTRG.18267	9.89734	1.19294	10.4801	0.00120668
down	MSTRG.1055	4.74858	0.437644	9.34805	0.00223222
down	ENSDARG00000070995	2.89714	1.07073	19.5441	9.83e-06	inpp4ab	ENSDARG00000070995
down	MSTRG.12128	2.63726	2.54263	16.0298	6.24e-05	CU539058.1	ENSDARG00000094263
down	MSTRG.16336	1.80328	2.15312	10.0096	0.0015573	snu13a	ENSDARG00000069878
down	MSTRG.6402	4.91783	0.902563	9.67981	0.00186304
down	MSTRG.22739	5.41309	-0.199176	30.4759	3.38e-08
down	MSTRG.20851	1.07429	1.68188	6.80062	0.00911261	METTL12	ENSDARG00000054856
down	MSTRG.10421	1.32277	2.71698	9.06696	0.00260269	rev3l	ENSDARG00000058801
down	MSTRG.5440	1.3423	4.0566	10.7485	0.00104366	akap1b	ENSDARG00000006062
down	ENSDARG00000074588	1.50575	0.352436	9.5553	0.00199373	METTL18	ENSDARG00000074588
down	MSTRG.5994	9.20405	2.14362	16.5316	4.78e-05
down	MSTRG.17203	9.13239	-0.0806435	10.0305	0.00153971
down	MSTRG.554	1.19654	2.69794	7.09824	0.00771596	timm10	ENSDARG00000069116
down	MSTRG.9067	1.1054	1.51219	6.94182	0.00842032	si:ch211-193k19.1	ENSDARG00000035660
down	MSTRG.6562	3.28038	-0.30903	11.8721	0.0005698
down	ENSDARG00000016404	2.27629	0.295634	10.9049	0.000959092	ptch1	ENSDARG00000016404
down	MSTRG.18343	2.06997	5.04232	32.3544	1.28e-08	mybbp1a	ENSDARG00000078214
down	MSTRG.1840	1.82787	1.36905	10.3672	0.00128273	tp53rk	ENSDARG00000090821
down	MSTRG.5174	1.84377	0.236573	10.0394	0.00153229	zgc:174895	ENSDARG00000079416
down	MSTRG.5173	1.07919	5.41213	9.34793	0.00223237	zgc:92630	ENSDARG00000004141
down	MSTRG.5285	1.74242	2.25573	7.98317	0.00472141	phykpl	ENSDARG00000040566
down	MSTRG.10025	1.4689	0.423789	7.1829	0.00736016	dip2cb	ENSDARG00000025513
down	MSTRG.15875	2.77933	3.55949	12.2571	0.000463482	si:dkey-16p21.8	ENSDARG00000096849
down	MSTRG.12244	2.89848	7.54836	19.5423	9.84e-06	CELA1 (1 of many)	ENSDARG00000095462
down	MSTRG.4193	1.246	3.20841	9.32239	0.0022637	lyar	ENSDARG00000098507
down	MSTRG.4194	1.79041	0.537028	10.041	0.00153095	SPATA5	ENSDARG00000104869
down	MSTRG.18682	1.08541	1.50146	6.72931	0.00948414	sfrp1a	ENSDARG00000035521
down	MSTRG.2165	8.56825	0.176501	9.35699	0.00222137
down	MSTRG.8207	1.73504	1.17103	9.97005	0.00159107
down	MSTRG.8206	4.25881	0.195733	30.268	3.76e-08	gyltl1b	ENSDARG00000017058
down	MSTRG.5322	7.13898	4.00648	9.51397	0.00203914
down	MSTRG.10678	2.28454	2.76923	16.2441	5.57e-05	pfas	ENSDARG00000003750
down	MSTRG.13322	1.68957	3.39127	15.0879	0.000102619	noc2l	ENSDARG00000001754
down	MSTRG.12527	3.03806	4.58527	32.7359	1.06e-08	sult3st2	ENSDARG00000093619
down	MSTRG.8041	2.52187	0.901483	11.7586	0.000605614	mthfsd	ENSDARG00000062042
down	MSTRG.3545	1.86725	1.03988	6.95535	0.00835689	sfxn4	ENSDARG00000069832
down	MSTRG.15164	2.53027	0.869705	8.63719	0.00329368
down	MSTRG.15163	2.84209	2.80413	10.7676	0.00103293
down	MSTRG.10539	1.55292	0.319734	7.91917	0.00489136	ints7	ENSDARG00000019300
down	MSTRG.7653	1.77351	1.6748	13.0762	0.000299074	nip7	ENSDARG00000059075
down	MSTRG.9961	1.6435	2.32161	9.60005	0.00194572	prmt5	ENSDARG00000079605
down	MSTRG.18671	1.78976	0.972837	11.1081	0.000859519	imp4	ENSDARG00000054540
down	MSTRG.16048	1.56016	2.7561	8.4821	0.00358657	ezh1	ENSDARG00000037894
down	MSTRG.5517	3.2639	0.31143	22.1884	2.47e-06	slc19a3a	ENSDARG00000006447
down	MSTRG.765	1.3955	2.68555	7.51428	0.00612118	knop1	ENSDARG00000077721
down	MSTRG.20235	1.67021	2.57269	7.49861	0.00617466	gnai2b	ENSDARG00000017294
down	MSTRG.17292	8.72008	-0.0857923	9.62314	0.00192141
down	MSTRG.16652	3.67749	0.963968	7.26553	0.00702906	si:ch211-240l19.7	ENSDARG00000076313
down	MSTRG.16653	2.26339	3.0882	10.3233	0.00131361	si:ch211-240l19.6	ENSDARG00000074613
down	MSTRG.16651	3.32126	5.79381	25.1063	5.43e-07	si:ch211-240l19.8	ENSDARG00000074547
down	MSTRG.16654	2.19754	3.40382	11.0875	0.000869118	si:ch211-240l19.5	ENSDARG00000039393
down	MSTRG.12523	2.89922	1.2257	21.7881	3.04e-06
down	MSTRG.12528	1.44748	1.42968	6.64143	0.00996338	rrp36	ENSDARG00000032516
down	MSTRG.20034	3.13702	0.187126	9.37601	0.00219843	endou	ENSDARG00000044204
down	MSTRG.7543	1.68677	1.50543	9.53737	0.0020133
down	MSTRG.7541	1.71024	2.96593	15.244	9.45e-05	dph6	ENSDARG00000042839
down	MSTRG.23842	11.0737	1.79493	11.6724	0.000634335
down	MSTRG.21992	2.59437	6.75183	19.5509	9.8e-06	ela2l	ENSDARG00000056765
down	MSTRG.21994	2.07412	4.34975	10.5766	0.00114526	ela2	ENSDARG00000056744
down	MSTRG.22336	2.03409	2.66012	16.7119	4.35e-05	grk5l	ENSDARG00000078815
down	MSTRG.10021	0.865962	8.20265	8.30239	0.00395928	gtpbp4	ENSDARG00000018961
down	MSTRG.3837	1.76693	4.47929	21.0921	4.38e-06	rrp12	ENSDARG00000022410
down	MSTRG.1063	2.05696	1.16248	18.4524	1.74e-05	VDAC3 (1 of many)	ENSDARG00000021564
down	MSTRG.22539	1.79255	4.23211	16.5108	4.84e-05	rrp1	ENSDARG00000103337
down	MSTRG.23666	1.76447	0.981074	10.6993	0.00107177
down	MSTRG.20925	3.92095	3.81537	26.5259	2.6e-07
down	MSTRG.2249	1.19153	3.03501	8.44945	0.00365153	utp3	ENSDARG00000056720
down	MSTRG.8994	2.44091	2.72149	16.2588	5.53e-05	col1a2	ENSDARG00000020007
down	MSTRG.8339	1.38756	3.54353	13.8058	0.00020271	dus3l	ENSDARG00000099528
down	MSTRG.20413	1.75925	1.17979	6.72869	0.00948744	nop10	ENSDARG00000104227
down	MSTRG.16167	9.76143	0.424879	10.5276	0.00117606
down	MSTRG.10662	5.88013	0.90868	15.3405	8.98e-05
down	MSTRG.10666	1.56653	4.13399	14.2237	0.000162316	mdn1	ENSDARG00000008976
down	MSTRG.23250	3.93611	2.16885	49.7192	1.77e-12	dap1b	ENSDARG00000086842
down	MSTRG.1924	2.08365	-0.270429	11.1002	0.000863202	vsg1	ENSDARG00000045003
down	MSTRG.2784	1.39434	3.10163	8.50402	0.00354362	heatr1	ENSDARG00000099742
down	MSTRG.647	1.69293	3.70711	11.7556	0.000606619	pdcd11	ENSDARG00000052480
down	MSTRG.1496	2.43537	7.16985	24.0399	9.44e-07
down	ENSDARG00000078800	6.34213	-0.667142	21.6294	3.31e-06	slc26a10	ENSDARG00000078800
down	MSTRG.11803	3.44867	3.49793	15.5082	8.21e-05	adamts2	ENSDARG00000075930
down	MSTRG.16460	1.03789	3.02563	7.30094	0.00689187	si:zfos-932h1.2	ENSDARG00000104373
down	MSTRG.20666	1.37271	2.22292	7.8663	0.00503646	prmt3	ENSDARG00000019791
down	MSTRG.20665	1.36355	2.17399	7.55812	0.00597402	htatip2	ENSDARG00000028386
down	MSTRG.20302	1.84037	3.36291	14.3126	0.000154826	ddx27	ENSDARG00000091831
down	MSTRG.15158	2.88589	2.09231	7.85329	0.00507282
down	MSTRG.4463	3.30564	0.92575	8.55771	0.00344062
down	MSTRG.23143	1.42583	2.36875	9.8457	0.00170229	wdr75	ENSDARG00000040730
down	MSTRG.7178	1.49657	5.90461	16.6055	4.6e-05	wdr43	ENSDARG00000077264
down	MSTRG.7820	1.33863	3.06516	10.5525	0.00116028	polr3b	ENSDARG00000062915
down	MSTRG.155	2.00031	-0.122239	6.97318	0.00827403	pdia2	ENSDARG00000018263
down	MSTRG.9468	11.3858	0.639055	20.8069	5.08e-06
down	ENSDARG00000017522	2.13337	0.6633	16.6624	4.47e-05	ctdp1	ENSDARG00000017522
down	MSTRG.11433	0.971263	5.75665	8.67394	0.00322793	sdad1	ENSDARG00000105117
down	MSTRG.11383	1.20411	3.12204	9.04523	0.00263381	rexo4	ENSDARG00000088619
down	MSTRG.11385	1.14807	3.36186	9.75289	0.00179041	mob1bb	ENSDARG00000012953
down	MSTRG.19176	1.71097	0.605326	7.86489	0.00504039	fdxacb1	ENSDARG00000095750
down	MSTRG.9660	1.01905	5.04797	6.81751	0.00902684	pccb	ENSDARG00000038910
down	MSTRG.18650	2.70156	6.00019	18.1888	2e-05	ela3l	ENSDARG00000007276
down	MSTRG.20756	2.74226	1.08564	13.5614	0.000230885	zgc:103586	ENSDARG00000036426
down	MSTRG.5359	1.86274	3.091	14.4987	0.000140256	tsr1	ENSDARG00000007744
down	ENSDARG00000105307	6.55096	-0.849185	15.8056	7.02e-05	BX005331.1	ENSDARG00000105307
down	MSTRG.10644	2.39853	2.3307	22.9746	1.64e-06
down	MSTRG.2747	4.33857	-0.691917	15.8707	6.78e-05
down	MSTRG.19806	4.89464	3.42458	38.7161	4.9e-10	ccbl2	ENSDARG00000098222
down	MSTRG.7660	1.60344	2.63753	18.9443	1.35e-05	dtwd1	ENSDARG00000059386
down	MSTRG.9592	6.45342	3.79697	22.2374	2.41e-06	cyp7a1	ENSDARG00000069018
down	ENSDARG00000074169	1.87051	-0.0259054	8.84895	0.00293257	gpam	ENSDARG00000074169
down	MSTRG.2549	1.72377	2.61643	9.14375	0.00249569	si:dkey-93h22.8	ENSDARG00000098666
down	MSTRG.2543	1.51989	1.90209	13.8656	0.000196357	rbm34	ENSDARG00000101877
down	MSTRG.20268	9.15774	4.05743	79.7444	4.26e-19
down	ENSDARG00000006060	3.31907	0.92901	14.8466	0.000116621	aim1b	ENSDARG00000006060
down	MSTRG.4255	1.60445	5.98168	11.4784	0.000704098	gstp1	ENSDARG00000104068
down	ENSDARG00000001712	2.16656	-0.356302	13.5709	0.000229714	si:ch211-247n2.1	ENSDARG00000001712
down	MSTRG.18898	5.35423	0.054514	12.5846	0.000388948
down	MSTRG.6171	2.83641	7.07982	16.0158	6.28e-05	try	ENSDARG00000042993
down	MSTRG.7572	2.31971	1.48739	8.7428	0.00310828	gart	ENSDARG00000101089
down	MSTRG.6174	3.31826	3.68134	16.021	6.26e-05	zgc:92590	ENSDARG00000040282
down	MSTRG.23893	2.39573	-0.0497637	7.97748	0.00473627
down	MSTRG.1518	0.877692	7.95588	6.85447	0.008842	mdh2	ENSDARG00000043371
down	MSTRG.15287	1.16866	3.40395	8.60971	0.00334375	polr3h	ENSDARG00000102590
down	MSTRG.1892	1.78483	3.40693	12.272	0.000459815	gnl3	ENSDARG00000006219
down	ENSDARG00000087369	1.95315	-0.00374137	9.3929	0.00217827	cep162	ENSDARG00000087369
down	MSTRG.9283	1.52481	0.662764	7.98523	0.00471606	bambib	ENSDARG00000099677
down	MSTRG.7707	1.27552	2.44584	8.50309	0.00354544	utp15	ENSDARG00000002720
down	MSTRG.8458	1.65029	0.820504	10.8055	0.00101201	si:dkeyp-113d7.1	ENSDARG00000059109
down	MSTRG.21085	2.13951	2.39152	9.541	0.00200933	c6ast3	ENSDARG00000024503
down	MSTRG.12611	1.23798	3.2831	7.06327	0.00786802	eef2a.2	ENSDARG00000042065
down	MSTRG.3888	2.16791	4.84287	20.3253	6.53e-06	rrbp1a	ENSDARG00000013763
down	MSTRG.1037	2.01355	0.497316	9.46653	0.00209255	pdxp	ENSDARG00000038315
down	MSTRG.8340	1.27969	2.23056	8.45418	0.00364206	MTERF1	ENSDARG00000086107
down	MSTRG.20656	4.9423	0.0875816	9.40633	0.00216237	btr07	ENSDARG00000105558
down	MSTRG.17624	10.5564	1.58697	14.6139	0.000131939
down	ENSDARG00000060308	2.37501	1.39066	12.0002	0.000531946	urb1	ENSDARG00000060308
down	MSTRG.1780	4.31473	0.321967	14.1969	0.000164639	cyp27b1	ENSDARG00000045015
down	MSTRG.23173	4.13721	-0.296611	23.4553	1.28e-06
down	MSTRG.14744	3.15696	0.709969	12.7166	0.000362433	cpa4	ENSDARG00000043722
down	MSTRG.6254	1.8856	2.52325	10.0831	0.00149633	gpatch4	ENSDARG00000091931
down	MSTRG.6753	1.5385	-0.314932	6.69954	0.00964378
down	MSTRG.23402	2.61227	3.71226	10.4899	0.0012003
down	MSTRG.14234	6.38519	-0.407555	7.24525	0.00710889
down	MSTRG.19140	1.37991	2.37615	6.82475	0.00899032	wdr36	ENSDARG00000004774
down	MSTRG.2421	2.29683	0.0998437	7.21967	0.00721088	camta1b	ENSDARG00000007824
down	MSTRG.335	1.48631	1.81825	6.94226	0.00841826	gatb	ENSDARG00000037309
down	MSTRG.16707	1.65906	1.0713	7.42477	0.00643321	naf1	ENSDARG00000057929
down	MSTRG.18912	1.79166	2.50364	7.38818	0.00656539	si:dkey-58f10.7	ENSDARG00000091972
down	MSTRG.2653	7.55516	-0.500432	29.0948	6.89e-08
down	MSTRG.3435	7.141	-0.821624	28.3382	1.02e-07
down	MSTRG.6542	1.6152	5.4391	9.89646	0.00165597	dpys	ENSDARG00000079543
down	MSTRG.20358	1.40657	2.44008	10.3818	0.00127263	mtrf1	ENSDARG00000033579
down	MSTRG.20354	1.56508	1.81369	12.9641	0.000317525	nufip1	ENSDARG00000101024
down	MSTRG.9377	13.2038	4.02624	10.9268	0.000947824
down	MSTRG.13854	3.12009	5.68523	21.0319	4.52e-06	cpb1	ENSDARG00000045442
down	MSTRG.4412	4.52013	1.25826	30.5442	3.26e-08	SNORA74	ENSDARG00000102120
down	MSTRG.13448	1.88848	6.20687	10.6891	0.00107769	slc25a33	ENSDARG00000039931
down	MSTRG.12790	3.15661	0.841295	9.72234	0.00182042
down	MSTRG.8695	8.57586	3.73324	39.5407	3.21e-10	SNORA3	ENSDARG00000102089
down	MSTRG.4991	1.71641	2.97676	16.0822	6.07e-05	wbscr22	ENSDARG00000063596
down	MSTRG.12916	1.98451	0.373808	6.9331	0.00846149
down	MSTRG.23728	10.3383	1.30463	11.1218	0.000853209
down	MSTRG.15331	9.84251	0.490727	10.6722	0.0010876
down	MSTRG.22230	3.65076	-0.874847	12.3308	0.00044554
down	MSTRG.20097	1.5686	1.91738	12.2344	0.00046916	hemk1	ENSDARG00000078894
down	MSTRG.21059	1.54669	2.43473	12.1699	0.000485666	heatr3	ENSDARG00000036076
down	MSTRG.6652	10.4044	2.83874	22.9095	1.7e-06
down	MSTRG.13967	8.88708	0.900008	9.15546	0.00247977	si:dkeyp-28d2.4	ENSDARG00000041828
down	MSTRG.9776	1.60939	0.472564	6.89668	0.00863559	CR391940.1	ENSDARG00000091946
down	MSTRG.19544	1.75211	5.02755	22.0513	2.65e-06	pa2g4a	ENSDARG00000039578
down	MSTRG.21481	5.66623	0.786134	11.7696	0.000602074
down	MSTRG.21489	1.48583	3.52177	9.33339	0.00225015	usp10	ENSDARG00000103422
down	MSTRG.15743	1.69936	2.13651	8.64229	0.00328448	foxred2	ENSDARG00000061354
down	MSTRG.3644	7.77111	0.187365	25.2904	4.93e-07
down	MSTRG.22006	7.75188	-1.09197	9.53914	0.00201136	zgc:158862	ENSDARG00000068991
down	ENSDARG00000077329	7.17084	0.725855	26.2852	2.95e-07	nlgn2a	ENSDARG00000077329
down	MSTRG.14466	7.90107	-0.731592	17.2943	3.2e-05
down	MSTRG.12508	1.2961	2.62514	8.14385	0.00432074	CR847870.2	ENSDARG00000093061
down	MSTRG.2725	1.4564	2.89133	9.4428	0.0021198	noc3l	ENSDARG00000002487
down	MSTRG.20017	2.05369	0.954528	12.1142	0.000500404	CR388364.1	ENSDARG00000096269
down	MSTRG.4769	0.988015	7.22104	7.88144	0.00499447	adh5	ENSDARG00000080010
down	MSTRG.8874	2.03745	6.5781	10.4437	0.00123067	mfsd2ab	ENSDARG00000035909
down	MSTRG.23863	11.9884	2.0413	26.8711	2.17e-07
down	MSTRG.23862	10.017	0.159342	24.5945	7.08e-07
down	MSTRG.12078	1.00981	5.4264	8.49014	0.00357077	bysl	ENSDARG00000001057
down	MSTRG.23008	1.78864	4.62148	8.14823	0.00431033	hspd1	ENSDARG00000056160
down	MSTRG.15189	1.79117	3.15777	16.0105	6.3e-05	ddx47	ENSDARG00000102353
down	MSTRG.10005	1.03665	4.10162	6.63967	0.00997323	adhfe1	ENSDARG00000053518
down	MSTRG.6745	1.71634	1.7362	18.9856	1.32e-05	CABZ01111454.1	ENSDARG00000100043
down	MSTRG.3372	1.06625	8.66128	11.0823	0.000871571	ddx21	ENSDARG00000063626
down	MSTRG.5028	3.85277	-0.898916	11.9914	0.000534479
down	MSTRG.6046	9.84715	2.12116	21.9694	2.77e-06
down	MSTRG.14036	3.93682	1.01821	14.5553	0.000136108	CR381686.5	ENSDARG00000096121
down	MSTRG.16304	9.69879	2.16463	6.92579	0.00849615
down	MSTRG.11656	2.43835	2.45341	9.24864	0.00235671	sycn.2	ENSDARG00000103687
down	MSTRG.4332	5.01905	-0.200283	11.3915	0.000737822
down	MSTRG.6201	5.71568	0.790457	28.3995	9.87e-08
down	MSTRG.6200	3.01875	7.70528	18.8355	1.42e-05	prss59.2	ENSDARG00000073742
down	MSTRG.19469	1.3125	3.68515	15.1824	9.76e-05	chchd6b	ENSDARG00000045978
down	MSTRG.11498	1.65924	0.914122	10.2863	0.00134023	pus1	ENSDARG00000045562
down	MSTRG.15550	2.04941	-0.266878	6.72611	0.00950113
down	MSTRG.17951	8.21177	0.781407	14.2647	0.000158815
down	MSTRG.2416	2.42014	1.17217	7.43071	0.006412	p3h1	ENSDARG00000071212
down	MSTRG.9356	1.36108	4.23689	10.6763	0.00108515	eif4a2	ENSDARG00000016477
down	MSTRG.5566	2.19823	5.30489	10.9613	0.000930358	ctrl	ENSDARG00000068680
down	MSTRG.11869	5.79609	1.61331	25.0708	5.53e-07
down	MSTRG.11861	2.18401	1.43591	16.549	4.74e-05	klf8	ENSDARG00000060661
down	MSTRG.16487	6.35156	0.228502	27.6269	1.47e-07	pthlha	ENSDARG00000031737
down	MSTRG.16488	5.47742	-0.478385	9.23361	0.00237613
down	MSTRG.22974	9.72723	1.07639	80.6142	2.74e-19	asb11	ENSDARG00000056561
down	MSTRG.14504	9.32569	-0.250611	43.565	4.1e-11
down	MSTRG.18945	1.35526	3.07103	11.1346	0.000847323	riok2	ENSDARG00000035264
down	MSTRG.6984	1.80434	3.07837	15.7153	7.36e-05	khk	ENSDARG00000029874
down	MSTRG.2600	1.24103	4.49264	8.62421	0.00331724	sult2st2	ENSDARG00000103785
down	MSTRG.2607	1.10688	8.25002	7.5239	0.00608857	tob1b	ENSDARG00000021372
down	MSTRG.20368	1.06823	5.69086	11.4139	0.000728981	aamp	ENSDARG00000045019
down	MSTRG.17384	7.58035	-0.820456	18.9235	1.36e-05
down	MSTRG.16389	5.02628	3.3681	26.8935	2.15e-07	si:ch211-214b16.4	ENSDARG00000074345
down	MSTRG.10296	1.82547	1.95275	12.6694	0.000371696	NOP9	ENSDARG00000078442
down	MSTRG.8393	1.51509	1.11247	7.29751	0.00690502	hgh1	ENSDARG00000101259
down	MSTRG.21344	1.70942	3.07559	7.65255	0.00566922	sirt3	ENSDARG00000035819
down	MSTRG.8224	2.16693	-0.547372	6.88811	0.00867709	mmp23bb	ENSDARG00000009825
down	MSTRG.23452	2.46088	4.07392	10.9187	0.000951993
down	MSTRG.14783	2.36834	2.95014	12.2055	0.000476478	cpa1	ENSDARG00000030915
down	MSTRG.9609	1.41561	4.63599	6.99247	0.00818535	mknk2a	ENSDARG00000011373
down	MSTRG.23718	1.31999	1.62213	8.13389	0.00434455
down	MSTRG.2926	1.03521	6.04397	8.53774	0.00347858	rsl1d1	ENSDARG00000055868
down	MSTRG.4180	1.3635	1.37723	8.73914	0.00311451	tmem107	ENSDARG00000059150
down	MSTRG.385	1.74891	6.92538	17.3926	3.04e-05	cbsa	ENSDARG00000053500
down	MSTRG.20730	7.40966	-0.838874	9.90385	0.00164934	zgc:171731	ENSDARG00000014657
down	MSTRG.13317	2.9674	1.68616	7.64632	0.00568884	slc2a5	ENSDARG00000077875
down	MSTRG.2355	1.71806	0.745712	9.86432	0.00168515	chchd4a	ENSDARG00000033376
down	MSTRG.17144	8.83311	-0.021138	9.76778	0.00177596
down	MSTRG.8059	9.66008	-0.948972	25.0628	5.55e-07
down	MSTRG.1237	1.48498	2.86773	7.47813	0.0062453	pum3	ENSDARG00000087779
down	MSTRG.745	0.844698	7.18131	8.21987	0.00414342	cct4	ENSDARG00000013475
down	MSTRG.1760	1.59601	2.45057	13.6174	0.000224097	ogdhb	ENSDARG00000103428
down	MSTRG.1765	1.092	3.95719	11.361	0.000750026	myg1	ENSDARG00000069977
down	MSTRG.21616	3.29016	1.24348	20.243	6.82e-06	aaed1	ENSDARG00000075299
down	MSTRG.70	9.31629	1.01052	21.5397	3.47e-06	ggact.2	ENSDARG00000038248
down	MSTRG.71	9.69374	2.37003	21.8888	2.89e-06	ggact.1	ENSDARG00000070581
down	MSTRG.11917	1.2887	6.10264	6.86141	0.00880768	pcyt1bb	ENSDARG00000104207
down	MSTRG.23792	4.57005	4.74031	18.6629	1.56e-05
down	MSTRG.18548	1.09892	4.50437	8.40695	0.0037379	aifm1	ENSDARG00000058088
down	MSTRG.1358	1.63506	1.95267	8.80863	0.00299809	nle1	ENSDARG00000057105
down	MSTRG.11470	1.28654	6.51368	10.7237	0.00105774	nop56	ENSDARG00000012820
down	MSTRG.3245	0.972192	5.61843	10.056	0.00151855	bccip	ENSDARG00000004948
down	MSTRG.7551	1.45934	4.39512	13.9457	0.000188169	ddx24	ENSDARG00000104708
down	MSTRG.12047	1.05266	5.11403	9.55091	0.0019985	larp1	ENSDARG00000101722
down	MSTRG.23053	1.96674	0.99294	9.82417	0.00172233	gpr161	ENSDARG00000055659
down	MSTRG.7024	2.21178	4.71874	11.1992	0.000818335	CU464134.1	ENSDARG00000097924
down	MSTRG.7022	1.64251	7.04445	11.187	0.000823717	gch1	ENSDARG00000070453
down	MSTRG.10748	1.24029	3.34254	11.6175	0.000653327	fntb	ENSDARG00000027916
down	MSTRG.3610	1.01695	4.33555	8.34654	0.00386423	rpia	ENSDARG00000056640
down	MSTRG.6844	3.75224	0.268364	12.335	0.000444546
down	MSTRG.6236	1.5428	2.2281	12.11	0.00050152	tbrg4	ENSDARG00000074807
down	MSTRG.20280	4.79306	-0.228236	8.71582	0.0031546
down	MSTRG.3896	1.21391	2.68229	7.07865	0.00780077	flrt3	ENSDARG00000076895
down	MSTRG.21710	3.39521	1.32561	7.22914	0.00717294
down	MSTRG.355	1.38784	4.12719	7.53112	0.00606423	pdcd4a	ENSDARG00000021702
down	MSTRG.14682	1.21097	2.38426	6.77665	0.00923579	klhdc4	ENSDARG00000100206
down	MSTRG.2093	6.045	0.0803507	18.1266	2.07e-05	CR550302.3	ENSDARG00000103446
down	MSTRG.19595	2.08408	4.16197	21.6123	3.34e-06	nop58	ENSDARG00000104353
down	MSTRG.19590	1.03117	2.98787	7.40415	0.00650737	ercc3	ENSDARG00000002402
down	MSTRG.5077	2.05537	1.426	9.56066	0.00198792	si:ch73-311h14.2	ENSDARG00000098999
down	MSTRG.5071	1.55927	1.20601	9.71227	0.00183042	atm	ENSDARG00000002385
down	MSTRG.23614	1.85493	1.45485	12.0876	0.000507575
down	MSTRG.11599	2.68649	-0.254783	7.72089	0.00545856	neu3.3	ENSDARG00000058327
down	MSTRG.3699	2.96269	-0.349669	8.57342	0.00341106
down	MSTRG.14725	1.04789	4.18302	6.89589	0.0086394	coq9	ENSDARG00000023583
down	MSTRG.14729	1.66723	4.35226	14.5559	0.000136065	nav2b	ENSDARG00000001879
down	MSTRG.7813	1.47867	3.45088	14.0746	0.000175704	mtss1la	ENSDARG00000028943
down	MSTRG.16502	1.48254	2.33489	10.6871	0.00107887	rpap3	ENSDARG00000087962
down	MSTRG.12881	0.956901	7.53176	7.07335	0.00782387	SNORA75	ENSDARG00000081440
down	MSTRG.12126	2.69857	3.42509	22.3203	2.31e-06	ftsj3	ENSDARG00000104938
down	MSTRG.22778	2.94215	2.8819	16.0902	6.04e-05	si:dkey-239h2.3	ENSDARG00000092033
down	MSTRG.23426	2.81847	1.99603	25.1695	5.25e-07
down	MSTRG.8128	0.947587	8.15807	11.2727	0.000786543	caprin1b	ENSDARG00000054272
down	MSTRG.10346	1.52109	3.7688	14.1469	0.000169079	rpf2	ENSDARG00000043960
down	MSTRG.5403	1.16152	2.88658	7.78541	0.00526699	cd3eap	ENSDARG00000090386
down	MSTRG.19205	2.18476	1.60895	15.3277	9.04e-05	CR936321.1	ENSDARG00000094097
down	MSTRG.20746	1.25796	6.18079	9.09071	0.00256911	si:ch73-335l21.1	ENSDARG00000036414
down	MSTRG.5361	1.4396	2.35714	11.5781	0.000667332	dph1	ENSDARG00000057973
down	MSTRG.23584	1.41048	0.46094	7.81389	0.00518463
down	MSTRG.15401	10.1711	0.10688	19.2713	1.13e-05	rnps1	ENSDARG00000015853
down	MSTRG.4306	1.4644	3.26267	11.116	0.000855875	zgc:110843	ENSDARG00000073845
down	MSTRG.8081	4.89564	1.05786	7.60523	0.00581994
down	MSTRG.8080	9.67257	2.33605	21.2638	4e-06
down	MSTRG.250	1.22403	6.90001	7.67742	0.0055916	cyp4v8	ENSDARG00000062132
down	MSTRG.14763	0.972052	2.27453	7.32243	0.00680992	e2f4	ENSDARG00000101578
down	MSTRG.17683	8.5249	-0.234523	9.36472	0.00221202
down	MSTRG.9499	3.2045	4.38236	34.0471	5.38e-09	amy2a	ENSDARG00000013856
down	MSTRG.5164	1.72514	1.65909	9.14987	0.00248736	RRP8	ENSDARG00000071652
down	MSTRG.2973	1.91512	0.572113	11.8239	0.000584764	zcchc4	ENSDARG00000104531
down	MSTRG.7229	9.3813	0.832779	9.5129	0.00204033
down	MSTRG.9511	1.25898	5.79696	8.21429	0.00415617	eif4g1a	ENSDARG00000006200
down	MSTRG.681	1.6819	2.74134	11.0516	0.000886115	esf1	ENSDARG00000008740
down	MSTRG.21037	2.5547	5.17259	16.0699	6.1e-05	zgc:112160	ENSDARG00000039730
down	MSTRG.21039	3.12266	6.55626	25.3759	4.72e-07	ctrb1	ENSDARG00000090428
down	MSTRG.19893	1.53467	1.19037	8.92529	0.00281248	ttc4	ENSDARG00000044405
down	MSTRG.6348	1.78102	3.97031	16.1822	5.75e-05	gnl2	ENSDARG00000098080
down	MSTRG.8774	2.25486	2.59767	22.8863	1.72e-06	polr3gla	ENSDARG00000012044
down	MSTRG.16636	3.20641	-0.0456506	10.2789	0.00134561	BX649411.2	ENSDARG00000105079
down	MSTRG.18109	2.95605	3.35751	17.0363	3.67e-05	ftr51	ENSDARG00000029105
down	MSTRG.14446	1.46886	1.52852	10.847	0.000989583
down	MSTRG.19757	5.83945	-1.5059	13.6373	0.000221742
down	MSTRG.3296	1.96867	2.56743	14.9277	0.00011171	mtr	ENSDARG00000104906
down	MSTRG.4740	5.87025	2.00139	17.9956	2.21e-05
down	MSTRG.21744	1.13573	3.46797	7.38361	0.00658209	tsr2	ENSDARG00000005772
down	MSTRG.4217	2.08327	3.68775	11.3414	0.000757996
down	MSTRG.21192	8.13669	1.09846	23.4899	1.26e-06
down	MSTRG.5577	1.8906	1.33233	7.75376	0.00536009	robo1	ENSDARG00000026784
down	MSTRG.16794	1.58709	1.3934	7.66044	0.00564446	pus7l	ENSDARG00000069780
down	MSTRG.18274	1.5369	5.29543	18.2236	1.96e-05	c1qbp	ENSDARG00000039887
down	ENSDARG00000077882	5.7077	-0.811097	9.51923	0.0020333	wisp2	ENSDARG00000077882
down	MSTRG.5008	1.27294	1.64744	7.65242	0.00566961	dnajc30b	ENSDARG00000079415
down	MSTRG.8409	2.14633	2.60123	15.2478	9.43e-05	nedd9	ENSDARG00000089878
down	MSTRG.22234	1.74564	4.10168	6.72145	0.00952602	si:busm1-266f07.2	ENSDARG00000031745
down	MSTRG.22233	12.3755	2.77604	100.797	1.02e-23	mhc2dab	ENSDARG00000079105
down	MSTRG.12806	2.22498	6.23911	14.8315	0.000117556	fam20cl	ENSDARG00000060325
down	MSTRG.9148	1.393	3.7394	11.9553	0.000544917	utp18	ENSDARG00000102618
down	MSTRG.18409	1.1541	4.20614	7.59536	0.00585188	pes	ENSDARG00000018902
down	MSTRG.3135	1.44696	1.19862	7.96375	0.00477234	peo1	ENSDARG00000099900
down	MSTRG.110	1.90147	2.42846	10.4881	0.00120147
down	MSTRG.9429	7.18971	-0.308088	9.30824	0.00228126
down	MSTRG.21323	1.33521	1.88178	7.99534	0.0046898	dhodh	ENSDARG00000051889
down	MSTRG.8177	1.02745	5.67533	7.27302	0.0069998	ttc36	ENSDARG00000011693
down	MSTRG.8176	1.77564	0.424711	6.82048	0.00901185
down	MSTRG.2986	1.20534	1.55968	7.82566	0.00515097	mtpap	ENSDARG00000076155
down	MSTRG.22664	1.32861	1.67388	6.78111	0.00921274	ihha	ENSDARG00000058733
down	MSTRG.3392	2.19868	5.20724	17.8387	2.4e-05	gsta.1	ENSDARG00000090228
down	MSTRG.9072	10.2461	0.109534	10.8127	0.00100807	SLC17A3	ENSDARG00000086739
down	MSTRG.23922	2.08017	1.1713	7.55257	0.00599247
down	MSTRG.23923	1.22774	4.5975	8.19962	0.00418992
down	MSTRG.23103	1.59818	2.58961	8.93744	0.00279384	nifk	ENSDARG00000040666
down	MSTRG.17577	3.55315	-1.29714	6.87879	0.00872248
down	ENSDARG00000035147	2.00561	0.112868	7.69941	0.00552388	lrwd1	ENSDARG00000035147
down	MSTRG.2812	10.2657	0.0525398	73.135	1.21e-17
down	MSTRG.2170	12.6822	3.02647	215.223	9.96e-49
down	MSTRG.3228	2.58227	3.35751	12.1152	0.00050012
down	MSTRG.14302	1.49964	2.73238	10.088	0.00149238	pak1ip1	ENSDARG00000044488
down	MSTRG.21902	1.72308	1.12993	8.64074	0.00328729	dimt1l	ENSDARG00000005057
down	MSTRG.2375	9.03732	1.71462	11.095	0.000865624
down	MSTRG.4006	2.40509	2.1002	25.2296	5.09e-07	polr1b	ENSDARG00000077469
down	MSTRG.4004	1.49138	1.80701	10.6969	0.00107313	ipmka	ENSDARG00000076699
up	MSTRG.19845	-1.25016	4.32164	13.9917	0.000183616	lpp	ENSDARG00000023578
up	MSTRG.10523	-10.8092	1.22583	16.2983	5.41e-05
up	MSTRG.5663	-1.43012	5.04066	10.9133	0.000954756
up	MSTRG.3848	-1.83507	1.18686	10.0779	0.00150058
up	MSTRG.18717	-1.50534	5.05301	8.75272	0.00309141	usf1l	ENSDARG00000014463
up	MSTRG.6317	-2.19538	1.71377	10.4018	0.00125891	tmc4	ENSDARG00000031757
up	MSTRG.200	-1.49413	5.61308	16.7571	4.25e-05	stra6l	ENSDARG00000062467
up	MSTRG.12875	-3.11764	3.17098	22.2087	2.45e-06
up	MSTRG.557	-1.39229	1.74811	9.67933	0.00186352
up	MSTRG.23424	-1.04508	7.88523	7.39376	0.00654505
up	MSTRG.19847	-2.19384	1.35347	12.5435	0.000397582
up	MSTRG.15179	-1.88202	-0.351365	7.55149	0.00599604	fam234b	ENSDARG00000006758
up	MSTRG.20692	-1.75258	4.69655	16.478	4.92e-05	map4k2	ENSDARG00000001234
up	MSTRG.16050	-1.36342	4.6348	9.84582	0.00170218	PLEKHH3	ENSDARG00000070174
up	MSTRG.16052	-1.21518	3.85644	9.62943	0.00191484	fam134c	ENSDARG00000059804
up	MSTRG.16056	-1.03427	6.12291	6.79793	0.00912635	arf2a	ENSDARG00000014763
up	MSTRG.5507	-1.36354	1.57312	7.8046	0.00521133	BX629344.1	ENSDARG00000097289
up	MSTRG.5506	-1.36334	4.25284	8.6859	0.00320682	mgat1a	ENSDARG00000012407
up	MSTRG.7051	-3.30842	2.53827	16.5557	4.72e-05
up	MSTRG.11581	-1.16976	2.71091	8.21459	0.00415548	si:ch211-191j22.3	ENSDARG00000095459
up	MSTRG.22581	-1.66856	5.4874	15.5221	8.15e-05	gpr1	ENSDARG00000101366
up	MSTRG.22585	-12.1425	3.58508	18.2129	1.98e-05
up	MSTRG.23182	-1.78453	3.11685	8.25526	0.00406341	itgb2	ENSDARG00000016939
up	MSTRG.23189	-2.40466	1.98429	10.3956	0.00126316
up	ENSDARG00000056804	-7.43249	-0.954915	12.6826	0.000369073	IL4I1	ENSDARG00000056804
up	ENSDARG00000030289	-2.54278	1.85349	10.4211	0.00124587	jag1a	ENSDARG00000030289
up	MSTRG.10897	-2.77127	3.85552	8.54665	0.00346158	atf3	ENSDARG00000007823
up	MSTRG.4905	-1.23457	4.61459	10.2128	0.00139471	atp6v0e1	ENSDARG00000101794
up	MSTRG.18178	-3.72881	4.6367	14.7466	0.000122972	si:zfos-2131b9.2	ENSDARG00000100669
up	MSTRG.3379	-1.2944	4.46882	8.76878	0.00306431	degs1	ENSDARG00000007347
up	MSTRG.23272	-1.44656	8.30365	10.3563	0.00129037	tmsb4x	ENSDARG00000077777
up	MSTRG.6290	-2.46339	3.83759	34.4359	4.41e-09	mroh1	ENSDARG00000016573
up	MSTRG.6292	-1.85999	5.08784	17.9861	2.23e-05	PTP4A3	ENSDARG00000054814
up	MSTRG.7740	-9.38472	-0.163632	10.4706	0.00121287
up	ENSDARG00000044755	-2.59653	-0.666088	12.5626	0.000393543	GCNT4 (1 of many)	ENSDARG00000044755
up	MSTRG.20228	-2.29217	6.75379	20.6541	5.5e-06	sdc4	ENSDARG00000059906
up	MSTRG.439	-1.12513	3.35387	10.1062	0.0014777	dhrsx	ENSDARG00000079280
up	MSTRG.437	-2.98985	-0.334933	20.5604	5.78e-06	gyg2	ENSDARG00000033380
up	MSTRG.436	-9.77576	1.26918	11.5524	0.000676629
up	MSTRG.21574	-1.09355	4.10342	8.72503	0.00313871	tmed7	ENSDARG00000046022
up	MSTRG.14884	-1.25821	4.69535	8.29159	0.00398291
up	MSTRG.14886	-1.9155	4.57131	7.642	0.00570248	ldha	ENSDARG00000101251
up	MSTRG.22179	-7.55475	2.32131	39.5418	3.21e-10	AL935153.1	ENSDARG00000092042
up	MSTRG.22174	-4.32033	7.03285	33.2206	8.23e-09	gadd45ga	ENSDARG00000019417
up	MSTRG.22173	-1.49606	1.98255	13.3968	0.000252048	slc20a1a	ENSDARG00000020114
up	MSTRG.23223	-3.34255	-0.480005	10.7636	0.00103515
up	MSTRG.6386	-6.01748	2.72823	9.08043	0.0025836
up	MSTRG.15517	-1.34466	5.36645	17.7373	2.54e-05	spns1	ENSDARG00000011925
up	MSTRG.4254	-2.81777	1.50079	12.6104	0.00038361
up	MSTRG.14412	-3.46673	1.11721	23.775	1.08e-06
up	MSTRG.14410	-1.80934	1.68293	11.1554	0.000837879	CU929259.1	ENSDARG00000101687
up	MSTRG.2446	-2.36551	6.82287	40.2399	2.25e-10	errfi1a	ENSDARG00000104039
up	MSTRG.10912	-2.19839	-0.662611	8.14663	0.00431413	znf512	ENSDARG00000041910
up	MSTRG.10911	-2.10143	3.58599	10.0033	0.00156264	si:ch211-245h14.1	ENSDARG00000041911
up	MSTRG.12519	-2.13937	1.80601	9.82866	0.00171813
up	MSTRG.19765	-0.999028	4.62434	7.11325	0.00765162	trim25	ENSDARG00000104396
up	MSTRG.12512	-2.32162	5.87155	31.3925	2.11e-08	stat1a	ENSDARG00000006266
up	MSTRG.2710	-1.76494	5.34201	14.0025	0.000182572	plekhm1	ENSDARG00000099954
up	MSTRG.7943	-2.04433	3.78169	17.0843	3.58e-05	fam65a	ENSDARG00000062178
up	MSTRG.19188	-9.94578	1.35649	21.7489	3.11e-06
up	MSTRG.19187	-1.30406	5.19374	10.6804	0.00108277	slc37a2	ENSDARG00000023394
up	MSTRG.9898	-0.979624	4.04019	6.68497	0.00972289	pdcd10b	ENSDARG00000012591
up	MSTRG.632	-1.21921	8.17228	11.5769	0.000667751	mhc1zba	ENSDARG00000036588
up	MSTRG.4711	-1.31716	2.68047	9.3208	0.00226567	zgc:77938	ENSDARG00000088366
up	MSTRG.21770	-2.77694	5.79637	15.116	0.000101104	pim1	ENSDARG00000100020
up	MSTRG.5394	-1.94582	3.99559	25.1573	5.28e-07	slc43a2a	ENSDARG00000036848
up	MSTRG.21778	-1.29457	6.33932	9.86842	0.0016814	nr1h5	ENSDARG00000031046
up	MSTRG.5975	-6.45044	0.240412	6.81519	0.00903855
up	MSTRG.7534	-8.23816	1.32627	6.64394	0.00994936	OLFM4 (1 of many)	ENSDARG00000087625
up	ENSDARG00000038151	-2.82408	0.162221	8.44732	0.00365582	zgc:92360	ENSDARG00000038151
up	MSTRG.1408	-1.63158	1.93344	13.7132	0.000212947	SLC46A3 (1 of many)	ENSDARG00000079933
up	MSTRG.23852	-1.05166	3.45946	8.40928	0.00373311
up	MSTRG.8236	-2.34888	0.563182	10.0329	0.00153765
up	MSTRG.8237	-2.52715	2.50646	11.8921	0.000563734
up	MSTRG.3020	-1.23615	3.97873	10.2164	0.00139199	ndel1a	ENSDARG00000010953
up	MSTRG.16293	-1.44189	4.02086	12.2623	0.000462202	ern1	ENSDARG00000013997
up	MSTRG.16296	-1.69459	6.21597	24.2886	8.29e-07	tex2	ENSDARG00000078186
up	MSTRG.16295	-5.04179	1.70178	13.4865	0.00024028	SNORA76	ENSDARG00000100010
up	MSTRG.9707	-3.37904	9.14358	43.9474	3.37e-11	sepp1b	ENSDARG00000079727
up	MSTRG.2866	-8.13399	0.363334	9.35432	0.00222461
up	MSTRG.23074	-0.933742	3.6403	7.7677	0.00531887	appb	ENSDARG00000055543
up	MSTRG.15245	-2.0275	0.862949	9.8979	0.00165467	CR388047.1	ENSDARG00000101705
up	MSTRG.1531	-4.20599	0.435706	19.4303	1.04e-05
up	MSTRG.23336	-4.8504	-0.563465	17.699	2.59e-05
up	MSTRG.18792	-2.03612	3.7407	8.3336	0.00389185	ifitm1	ENSDARG00000093303
up	MSTRG.17989	-1.79288	0.486591	8.76847	0.00306483
up	MSTRG.13073	-11.1239	1.26309	73.8801	8.3e-18
up	MSTRG.13077	-11.3525	1.42323	56.865	4.67e-14
up	MSTRG.1993	-9.99583	0.542625	83.8202	5.42e-20
up	MSTRG.15398	-1.81957	1.40251	9.29087	0.00230298	CABZ01058333.1	ENSDARG00000090575
up	MSTRG.3411	-1.56908	4.6822	18.0327	2.17e-05
up	MSTRG.23930	-1.41957	15.3889	9.07097	0.00259699	AC024175.4	ENSDARG00000080337
up	MSTRG.20610	-5.40684	2.35844	9.04148	0.00263922	saa	ENSDARG00000045999
up	MSTRG.20619	-1.85705	4.17203	16.0015	6.33e-05	clpxa	ENSDARG00000086455
up	MSTRG.5585	-2.32361	4.67354	12.4669	0.00041422	si:ch211-281l24.3	ENSDARG00000068637
up	MSTRG.5586	-2.58638	0.816339	11.8772	0.000568251	kcnj13	ENSDARG00000043443
up	MSTRG.6586	-11.2942	0.821077	12.6674	0.000372093	ntrk1	ENSDARG00000004586
up	MSTRG.22501	-2.25701	2.6073	13.4368	0.000246733
up	MSTRG.22502	-2.12158	-0.11921	8.69616	0.0031888	b3galt4	ENSDARG00000076218
up	MSTRG.22507	-1.30015	5.76969	15.8021	7.03e-05	sult1st4	ENSDARG00000003181
up	MSTRG.9710	-1.03288	3.65098	8.98611	0.00272039	zswim5	ENSDARG00000055900
up	MSTRG.6056	-2.27997	1.37451	8.12593	0.00436366	hdac9b	ENSDARG00000056642
up	MSTRG.19442	-1.87997	1.51734	9.33829	0.00224414
up	MSTRG.15999	-1.54259	4.33117	13.843	0.000198732	tnrc6c1	ENSDARG00000076847
up	MSTRG.12546	-3.79649	1.48763	24.3742	7.93e-07
up	MSTRG.19338	-2.56547	3.10959	12.5602	0.000394047
up	MSTRG.19339	-1.76988	5.56899	23.905	1.01e-06	rnf167	ENSDARG00000017636
up	MSTRG.19337	-2.45938	-0.233219	12.9415	0.000321385
up	MSTRG.2239	-2.50935	2.01385	7.90628	0.00492635	comtb	ENSDARG00000025679
up	MSTRG.16315	-1.64529	1.06661	9.85038	0.00169797
up	MSTRG.16310	-1.18006	3.04146	8.30583	0.00395179	zgc:112148	ENSDARG00000001804
up	MSTRG.1383	-7.76168	-0.829491	12.5498	0.000396239
up	MSTRG.3183	-2.74998	1.53946	18.7114	1.52e-05	rnf213b	ENSDARG00000103551
up	MSTRG.22264	-9.29344	-0.344292	13.1272	0.000291045
up	MSTRG.22267	-3.19891	-0.0795879	15.2614	9.36e-05
up	MSTRG.8665	-1.74814	2.61345	10.7669	0.00103332	clic1	ENSDARG00000103340
up	MSTRG.8663	-8.72495	2.66129	10.3042	0.00132726
up	MSTRG.8669	-1.37062	1.89866	8.46723	0.00361602
up	MSTRG.4323	-1.02069	4.41286	6.81144	0.00905756	ATG2A	ENSDARG00000101507
up	MSTRG.4329	-12.3923	3.77654	15.9463	6.52e-05
up	MSTRG.12467	-1.48349	1.55249	8.79339	0.00302323
up	MSTRG.5749	-1.38519	4.27625	6.98572	0.00821625	cers2b	ENSDARG00000058992
up	MSTRG.3960	-2.06215	4.6124	11.3056	0.000772753	si:dkey-188i13.7	ENSDARG00000078389
up	MSTRG.3963	-2.25701	4.76022	16.1689	5.79e-05	si:dkey-188i13.11	ENSDARG00000092895
up	MSTRG.3962	-2.42704	1.18971	12.4726	0.000412974	si:dkey-188i13.9	ENSDARG00000074754
up	MSTRG.18454	-1.33891	2.26873	8.31524	0.00393138
up	MSTRG.6211	-1.72274	2.89348	15.8339	6.92e-05	sgk2b	ENSDARG00000006598
up	MSTRG.19475	-1.89833	2.65071	13.0022	0.000311122	LPIN3	ENSDARG00000015563
up	MSTRG.19474	-2.74173	3.83757	11.5751	0.00066842	trim107	ENSDARG00000079884
up	MSTRG.6690	-1.49522	3.41121	12.3508	0.000440789	pdcl	ENSDARG00000009480
up	MSTRG.122	-1.26586	1.67382	7.46085	0.00630552
up	MSTRG.21862	-2.05617	1.26176	7.30567	0.00687374	paox1	ENSDARG00000043403
up	MSTRG.21861	-1.85907	3.11195	7.941	0.00483271	bcar3	ENSDARG00000016981
up	MSTRG.13263	-1.21151	4.09045	6.67026	0.0098035	dnase1l1	ENSDARG00000005464
up	MSTRG.16155	-1.83705	2.378	9.51662	0.00203619
up	MSTRG.16159	-1.2965	3.63025	7.68199	0.00557748
up	MSTRG.5267	-10.7357	2.10514	37.5509	8.91e-10	si:ch211-286b4.4	ENSDARG00000096859
up	MSTRG.4431	-1.40603	4.30493	19.263	1.14e-05	rnf103	ENSDARG00000100850
up	MSTRG.11310	-3.87058	-0.453492	22.3257	2.3e-06
up	MSTRG.22715	-3.44772	2.95757	27.313	1.73e-07	cxcr4b	ENSDARG00000041959
up	MSTRG.22718	-2.13177	1.38105	12.5636	0.000393331
up	MSTRG.5928	-3.09644	1.33332	15.7989	7.04e-05	cxcr3.2	ENSDARG00000041041
up	MSTRG.10443	-1.58588	3.61229	19.7928	8.63e-06
up	MSTRG.10442	-1.26368	2.20652	9.5955	0.00195055	lgals8a	ENSDARG00000037066
up	MSTRG.20872	-12.6045	3.91927	8.3761	0.00380188
up	MSTRG.15544	-1.10191	7.1437	8.93359	0.00279973	bckdhbl	ENSDARG00000093569
up	MSTRG.15542	-2.08772	5.67142	34.1278	5.16e-09	arl5c	ENSDARG00000035719
up	MSTRG.1956	-1.21887	2.39326	10.5248	0.00117785	smim7	ENSDARG00000074848
up	MSTRG.19100	-9.13142	-0.932532	29.1562	6.68e-08
up	MSTRG.8146	-4.14199	-0.357172	12.0012	0.000531672
up	MSTRG.8145	-2.90661	2.62569	17.8671	2.37e-05	dmxl2	ENSDARG00000091293
up	MSTRG.8149	-1.94182	0.647075	9.03154	0.00265361	sema6dl	ENSDARG00000011533
up	MSTRG.9811	-1.39882	4.08069	13.4235	0.00024849	cacybp	ENSDARG00000014731
up	MSTRG.2792	-1.18354	2.42216	7.904	0.00493256	smarcd2	ENSDARG00000088877
up	MSTRG.2797	-1.59022	2.39777	11.5223	0.000687657	si:ch73-103l1.2	ENSDARG00000096505
up	MSTRG.8499	-1.36881	3.07491	9.15988	0.00247379	fam63a	ENSDARG00000004866
up	MSTRG.4799	-1.38044	4.62062	10.2979	0.00133182	zgc:92249	ENSDARG00000076563
up	MSTRG.4792	-1.31389	3.73045	9.2241	0.0023885	zgc:153018	ENSDARG00000060977
up	MSTRG.4790	-1.0203	4.0712	8.59989	0.00336183	higd2a	ENSDARG00000052371
up	MSTRG.9366	-1.61923	0.160684	7.17663	0.00738593
up	MSTRG.1171	-1.35962	1.75272	9.09136	0.0025682	rasgef1bb	ENSDARG00000044251
up	MSTRG.1177	-2.51331	4.40473	14.9051	0.000113058	anxa3b	ENSDARG00000044254
up	MSTRG.5466	-2.48946	4.76278	20.8869	4.87e-06	trim3a	ENSDARG00000063711
up	MSTRG.8805	-1.54838	2.57197	11.0023	0.000909996	FP085398.1	ENSDARG00000087611
up	MSTRG.14965	-1.33937	5.12757	8.64257	0.00328398	lsp1	ENSDARG00000027310
up	MSTRG.11871	-6.91513	0.253627	23.762	1.09e-06	AL935199.1	ENSDARG00000077746
up	MSTRG.23345	-2.78902	1.40063	7.87213	0.00502024
up	MSTRG.11299	-2.15185	1.46389	11.9463	0.000547562	zgc:113343	ENSDARG00000103196
up	MSTRG.11298	-2.54687	0.31178	11.4072	0.000731588	zgc:163077	ENSDARG00000101593
up	MSTRG.22695	-1.60508	4.47527	12.4005	0.000429218	rab20	ENSDARG00000005049
up	MSTRG.11122	-2.77492	-0.022634	16.7985	4.16e-05	tlr5a	ENSDARG00000044415
up	MSTRG.22960	-1.12069	5.85823	12.004	0.00053086	tmem30c	ENSDARG00000009430
up	MSTRG.14513	-1.53335	4.76735	12.828	0.000341464	cdkn1bb	ENSDARG00000054271
up	MSTRG.10807	-1.64227	1.82899	8.86542	0.00290623	ostm1	ENSDARG00000069808
up	MSTRG.13387	-1.2636	3.15179	6.84235	0.00890216	ptpn22	ENSDARG00000104197
up	MSTRG.13384	-1.25571	3.1934	8.20096	0.00418681	atp6ap1b	ENSDARG00000037153
up	MSTRG.19601	-1.95286	5.14447	29.7808	4.84e-08	als2b	ENSDARG00000076924
up	MSTRG.12381	-4.18345	-0.28697	11.2042	0.000816116
up	MSTRG.2615	-8.59806	0.0699698	15.3292	9.03e-05
up	MSTRG.2616	-0.876558	5.76013	8.68815	0.00320286	WIPI1 (1 of many)	ENSDARG00000037357
up	MSTRG.2610	-1.96044	2.92246	18.2301	1.96e-05
up	MSTRG.2611	-1.63806	4.07259	18.9587	1.34e-05	daglb	ENSDARG00000089888
up	MSTRG.5057	-3.32423	2.62514	7.59627	0.00584891	mxf	ENSDARG00000026049
up	MSTRG.5056	-1.76184	4.24926	13.2572	0.000271532
up	MSTRG.5058	-1.43132	1.61998	7.18547	0.00734961	pgm2l1	ENSDARG00000014704
up	MSTRG.8597	-1.73392	3.63812	7.86371	0.00504367	sept7a	ENSDARG00000087647
up	MSTRG.21124	-1.23512	3.66912	8.46378	0.00362287	lmbr1	ENSDARG00000024092
up	MSTRG.6509	-1.16162	3.45897	9.52083	0.00203152	herpud2	ENSDARG00000021033
up	MSTRG.7365	-1.72556	1.43897	9.1351	0.00250751	BX255883.1	ENSDARG00000098840
up	MSTRG.14775	-2.09225	4.73068	37.5649	8.84e-10	dusp6	ENSDARG00000070914
up	MSTRG.23952	-1.05541	5.31646	7.72158	0.00545647	AC024175.21	ENSDARG00000083312
up	MSTRG.13817	-1.63785	3.26127	13.6396	0.000221465
up	MSTRG.3102	-1.30096	2.74659	6.82122	0.0090081	vti1a	ENSDARG00000045065
up	MSTRG.16397	-1.53456	1.97908	7.28547	0.00695147
up	MSTRG.4455	-1.59335	3.29806	10.3115	0.00132207	selt2	ENSDARG00000023220
up	MSTRG.4450	-1.37529	3.34079	9.13265	0.00251088	wfs1b	ENSDARG00000074617
up	MSTRG.11623	-3.03783	2.69413	25.1619	5.27e-07	arhgap42a	ENSDARG00000056619
up	MSTRG.11620	-1.92148	2.75599	10.5328	0.00117276	c1qb	ENSDARG00000044612
up	MSTRG.11621	-2.1381	2.69137	13.7528	0.000208511	c1qc	ENSDARG00000095627
up	MSTRG.23135	-1.12059	5.72155	10.9187	0.000951976	ormdl1	ENSDARG00000014333
up	ENSDARG00000062565	-5.96356	-0.827471	28.265	1.06e-07	kcnh4a	ENSDARG00000062565
up	MSTRG.10829	-3.44209	0.303044	9.79479	0.00175007	BX296562.1	ENSDARG00000096672
up	MSTRG.10823	-5.91723	0.836392	16.5861	4.65e-05	si:ch211-199m3.1	ENSDARG00000092029
up	MSTRG.10827	-1.19483	5.58744	7.93512	0.00484844	atf6	ENSDARG00000012656
up	MSTRG.12464	-1.01478	4.44444	7.6881	0.0055586	tusc2b	ENSDARG00000025340
up	MSTRG.7168	-1.5138	1.89512	6.79949	0.00911839	map4k3b	ENSDARG00000071357
up	MSTRG.3406	-4.62358	-0.0200782	11.393	0.000737226
up	MSTRG.3407	-2.16653	4.30004	8.29358	0.00397855
up	MSTRG.7834	-1.2358	6.34368	13.3286	0.000261382	ctsd	ENSDARG00000057698
up	MSTRG.7839	-1.1696	1.82333	9.79043	0.00175422	rnf141	ENSDARG00000041802
up	MSTRG.8380	-1.39993	2.76585	10.254	0.0013639
up	MSTRG.8382	-1.72074	0.210331	8.40161	0.00374889
up	MSTRG.9477	-1.90036	1.74566	11.1117	0.000857848
up	MSTRG.9478	-2.06814	2.97446	26.8337	2.22e-07
up	MSTRG.11823	-2.31385	6.22313	14.3286	0.000153513	zgc:56585	ENSDARG00000026236
up	MSTRG.20155	-1.58472	1.61557	7.02947	0.00801792	padi2	ENSDARG00000044167
up	MSTRG.20486	-8.68043	0.533763	21.5696	3.41e-06
up	MSTRG.5154	-1.34458	2.95961	10.6436	0.00110454	sars2	ENSDARG00000102736
up	MSTRG.21358	-1.41886	6.50927	12.1812	0.000482732	sdr16c5b	ENSDARG00000017794
up	MSTRG.21356	-1.24455	3.5313	7.82071	0.00516508	CR354540.1	ENSDARG00000004051
up	MSTRG.16449	-1.71579	3.30146	11.0653	0.000879589	sox9b	ENSDARG00000043923
up	MSTRG.11396	-0.975911	8.58233	7.98372	0.00471998	olfm1b	ENSDARG00000014053
up	MSTRG.11391	-1.62094	1.80231	8.85155	0.0029284
up	MSTRG.7445	-2.59498	3.03638	6.91789	0.00853374
up	MSTRG.23449	-1.71766	4.33209	10.8051	0.0010122
up	MSTRG.23447	-2.58638	5.5944	8.40383	0.00374431
up	MSTRG.15234	-5.49102	0.560892	13.0805	0.000298379
up	MSTRG.14275	-1.57593	3.46199	10.758	0.00103828
up	MSTRG.14854	-1.86504	4.96434	24.7801	6.43e-07	sigirr	ENSDARG00000062204
up	ENSDARG00000010408	-2.21067	0.817017	12.6911	0.000367393	igsf9b	ENSDARG00000010408
up	MSTRG.22182	-1.54199	3.18198	19.6053	9.52e-06	ghra	ENSDARG00000054771
up	MSTRG.3735	-1.6879	1.7919	7.92637	0.00487194	phactr2	ENSDARG00000027172
up	MSTRG.3736	-2.46004	10.23	42.2786	7.92e-11	agt	ENSDARG00000016412
up	MSTRG.3738	-2.84072	5.83832	30.9874	2.6e-08	cog2	ENSDARG00000004037
up	MSTRG.1469	-1.43339	4.16163	12.2141	0.000474301	hist2h2l	ENSDARG00000068996
up	MSTRG.22459	-1.9298	4.20679	23.1305	1.51e-06
up	MSTRG.10635	-2.5966	0.00732477	17.6533	2.65e-05	BX088688.1	ENSDARG00000096502
up	MSTRG.10321	-2.15607	-0.266613	9.42596	0.00213935
up	MSTRG.15669	-2.33927	4.47802	30.5303	3.29e-08	arhgap27l	ENSDARG00000061798
up	MSTRG.18668	-1.67856	9.16674	23.2321	1.44e-06	rabl6b	ENSDARG00000077653
up	MSTRG.6159	-1.78986	0.84406	7.65752	0.00565361	si:dkey-56f14.7	ENSDARG00000055400
up	MSTRG.4598	-1.07424	3.30651	7.75096	0.00536841	fibpa	ENSDARG00000016058
up	MSTRG.14543	-1.18216	5.69793	10.5164	0.00118319	hbp1	ENSDARG00000028517
up	MSTRG.1510	-1.58516	2.9851	8.09362	0.00444213	bcl7ba	ENSDARG00000100611
up	MSTRG.10048	-1.59571	2.73876	10.3167	0.00131834	arhgap12a	ENSDARG00000008548
up	MSTRG.8882	-1.45522	2.02923	7.7837	0.00527198
up	MSTRG.7284	-3.12345	1.02543	21.3119	3.9e-06	lin52	ENSDARG00000070833
up	MSTRG.18764	-1.19967	4.24728	9.9591	0.00160056	ppp6c	ENSDARG00000002949
up	MSTRG.2106	-2.06071	1.97957	14.3726	0.000149968	ctbs	ENSDARG00000100002
up	MSTRG.8261	-1.71949	-0.00227792	7.36477	0.0066514
up	MSTRG.5346	-2.41259	1.91001	22.1817	2.48e-06	exo5	ENSDARG00000042727
up	MSTRG.11212	-1.28077	4.0953	12.6829	0.000369011	zgc:153012	ENSDARG00000068912
up	MSTRG.14334	-2.00733	0.0717647	9.59207	0.0019542
up	MSTRG.10655	-1.67438	3.12507	14.2154	0.000163033
up	MSTRG.10653	-1.05484	6.24248	7.07158	0.00783162	slain2	ENSDARG00000032114
up	MSTRG.13306	-3.99292	3.46733	16.9337	3.87e-05	arhgef10lb	ENSDARG00000074244
up	MSTRG.16885	-2.46611	2.33643	7.96707	0.00476359	plxnc1	ENSDARG00000015278
up	MSTRG.19020	-1.45078	6.29948	12.3435	0.000442517	DAB2	ENSDARG00000053091
up	MSTRG.2340	-1.44399	3.73826	14.614	0.000131933
up	MSTRG.16226	-0.959614	4.20368	6.73154	0.00947228	ppap2d	ENSDARG00000069940
up	MSTRG.16224	-2.30941	1.30413	9.93859	0.00161849	dre-mir-199-3	ENSDARG00000081869
up	MSTRG.4691	-1.48939	3.88823	9.06028	0.00261222	clic2	ENSDARG00000010625
up	MSTRG.4031	-1.5715	3.26729	7.51089	0.00613271	VSIR	ENSDARG00000068784
up	MSTRG.1639	-1.44731	1.3928	7.58502	0.00588552	serpinh1a	ENSDARG00000075954
up	MSTRG.1638	-2.45053	0.206736	19.9866	7.8e-06	BX000451.1	ENSDARG00000097896
up	MSTRG.1634	-1.30091	5.14485	6.70708	0.0096031	nrip1b	ENSDARG00000068894
up	MSTRG.10519	-1.18399	13.1812	12.2985	0.00045333	serpina1	ENSDARG00000090286
up	MSTRG.10518	-1.23823	4.1853	8.98803	0.00271753
up	MSTRG.10517	-1.23374	4.80546	10.6446	0.0011039
up	MSTRG.10516	-3.91484	-0.369945	15.3703	8.84e-05	zgc:100997	ENSDARG00000043667
up	MSTRG.5632	-1.635	4.83736	13.199	0.000280094	ctsc	ENSDARG00000101334
up	MSTRG.7674	-1.68137	1.60828	10.6882	0.00107821	zgc:153317	ENSDARG00000092903
up	MSTRG.7672	-0.758196	9.16651	6.66226	0.00984758	mibp2	ENSDARG00000101844
up	MSTRG.6265	-3.78815	3.98486	25.376	4.72e-07	ctsk	ENSDARG00000040251
up	MSTRG.6264	-1.20573	6.57795	11.1367	0.000846342	mcl1b	ENSDARG00000008363
up	MSTRG.7092	-2.70014	5.65813	9.4339	0.00213011	slc16a9a	ENSDARG00000013926
up	MSTRG.18758	-3.33984	1.30652	8.5377	0.00347865	si:dkey-220k22.3	ENSDARG00000094693
up	MSTRG.236	-9.48432	0.305541	9.91601	0.00163847
up	MSTRG.233	-1.68241	3.34048	12.5799	0.000389922	DLC1	ENSDARG00000079317
up	MSTRG.9945	-1.5437	5.68244	15.2752	9.29e-05	cbln5	ENSDARG00000053802
up	MSTRG.9944	-1.3329	7.01609	11.1433	0.000843335	hnrnpc	ENSDARG00000053810
up	MSTRG.9940	-1.35714	4.15108	9.89303	0.00165906	apol1	ENSDARG00000007425
up	MSTRG.3809	-1.68981	5.2327	15.8147	6.99e-05	prom2	ENSDARG00000039406
up	MSTRG.20398	-8.37067	-0.0873623	9.11538	0.0025347
up	MSTRG.14663	-9.5334	0.0962556	20.8681	4.92e-06	CR339041.1	ENSDARG00000051710
up	MSTRG.14662	-0.887916	2.73386	6.90162	0.00861177	si:ch211-147g22.5	ENSDARG00000097285
up	ENSDARG00000026990	-1.8786	-0.0830891	6.82274	0.00900041	klhl6	ENSDARG00000026990
up	MSTRG.14788	-1.60519	4.89149	10.3044	0.00132714	cav1	ENSDARG00000103747
up	MSTRG.14789	-1.12062	4.85704	7.5639	0.00595489	met	ENSDARG00000070903
up	MSTRG.15789	-3.78812	0.914778	9.33378	0.00224967
up	MSTRG.15787	-2.25759	8.07095	15.8146	6.99e-05	carhsp1	ENSDARG00000053129
up	MSTRG.13406	-1.17716	1.67257	7.16481	0.00743476
up	MSTRG.13401	-1.76932	4.61146	24.1592	8.87e-07
up	MSTRG.12752	-9.59191	3.42856	8.3731	0.00380816
up	MSTRG.12759	-7.15445	2.36149	7.79127	0.00524993
up	MSTRG.12887	-2.37069	-0.241425	6.81498	0.00903962	BX005105.2	ENSDARG00000090159
up	MSTRG.2551	-1.12668	4.5995	11.2627	0.000790795	cant1b	ENSDARG00000102977
up	MSTRG.2555	-2.05659	0.273894	9.66887	0.00187416	tmc8	ENSDARG00000101050
up	ENSDARG00000040230	-2.18485	-0.344956	7.02557	0.00803541	TRIM35 (1 of many)	ENSDARG00000040230
up	ENSDARG00000026017	-2.90421	0.383405	14.9211	0.000112104	xpnpep2	ENSDARG00000026017
up	MSTRG.23376	-2.82313	-0.433079	7.39289	0.00654821
up	ENSDARG00000061520	-2.79396	0.595153	11.6783	0.000632344	b4galnt1a	ENSDARG00000061520
up	MSTRG.1774	-0.830716	8.03965	7.13954	0.00754027	tegt	ENSDARG00000077934
up	MSTRG.21601	-1.23733	2.14067	6.95928	0.00833856	CABZ01049925.1	ENSDARG00000079790
up	MSTRG.82	-1.7636	1.64397	13.4624	0.000243391
up	MSTRG.6797	-2.48877	1.12508	26.0885	3.26e-07
up	MSTRG.20213	-1.47771	2.56948	11.1165	0.000855634	psmf1	ENSDARG00000022652
up	MSTRG.18791	-1.09006	4.28293	8.26425	0.00404335	prkaa1	ENSDARG00000060596
up	MSTRG.22109	-2.90636	3.18891	22.107	2.58e-06	mov10b.1	ENSDARG00000061177
up	MSTRG.22108	-1.6719	1.65096	7.29511	0.00691426	mov10b.2	ENSDARG00000056065
up	MSTRG.11902	-1.35399	2.77818	9.11929	0.00252928	med31	ENSDARG00000008020
up	MSTRG.11906	-1.47838	3.15777	13.2184	0.000277215	slco2b1	ENSDARG00000054609
up	MSTRG.11904	-0.913719	8.5256	8.78839	0.00303154	serpinf2a	ENSDARG00000076448
up	MSTRG.11909	-1.14181	4.65478	10.0246	0.00154467	nup98	ENSDARG00000074955
up	ENSDARG00000037408	-2.40596	0.530938	9.82309	0.00172334	tbc1d10c	ENSDARG00000037408
up	MSTRG.4240	-2.47823	2.64798	9.00276	0.00269572	BX005294.2	ENSDARG00000101338
up	MSTRG.23769	-2.41485	1.57875	17.8506	2.39e-05
up	MSTRG.15599	-1.24362	2.26471	7.46268	0.00629913	cbx8a	ENSDARG00000087327
up	MSTRG.15595	-3.37953	-0.101367	11.7048	0.000623406
up	MSTRG.18552	-1.79	1.94818	7.30645	0.00687076	zgc:113208	ENSDARG00000035610
up	MSTRG.18551	-2.12947	0.21044	8.73602	0.00311984	si:dkey-103e21.5	ENSDARG00000091926
up	MSTRG.1367	-1.96158	4.31768	8.7056	0.00317233	slc43a2b	ENSDARG00000061120
up	MSTRG.10942	-3.16021	0.904646	10.6602	0.00109467
up	MSTRG.10943	-1.10782	7.45006	13.9015	0.000192645	cx28.9	ENSDARG00000041797
up	MSTRG.10944	-1.37316	6.843	16.6268	4.55e-05	cx32.3	ENSDARG00000041787
up	MSTRG.10946	-1.86054	5.1862	12.3533	0.000440203	man1a1	ENSDARG00000005652
up	MSTRG.2185	-1.05844	4.75444	9.57712	0.00197017	atp2b4	ENSDARG00000044902
up	MSTRG.2187	-1.2853	1.67745	9.68144	0.00186139	golt1a	ENSDARG00000088933
up	MSTRG.2181	-2.13478	4.25098	19.5732	9.68e-06	foxp4	ENSDARG00000076120
up	MSTRG.7975	-2.06799	1.2248	12.1557	0.000489381
up	MSTRG.20059	-1.45505	4.04162	16.29	5.44e-05	tspo	ENSDARG00000026655
up	MSTRG.9539	-2.73188	1.825	10.0536	0.00152052	elovl1a	ENSDARG00000099960
up	MSTRG.4728	-2.9459	1.7205	11.5532	0.000676336
up	MSTRG.4729	-2.08381	1.99622	18.1545	2.04e-05
up	MSTRG.9530	-1.18054	3.58163	8.10212	0.00442135	kdm4ab	ENSDARG00000019103
up	MSTRG.4723	-6.86422	7.36155	23.415	1.31e-06	LECT2 (1 of many)	ENSDARG00000090889
up	MSTRG.957	-2.21043	1.63987	12.5406	0.000398209	mvb12a	ENSDARG00000099741
up	MSTRG.16127	-1.37617	4.51473	12.8846	0.000331292	tmem184a	ENSDARG00000104538
up	MSTRG.21013	-4.51078	2.40989	56.8112	4.8e-14	itga11a	ENSDARG00000036086
up	MSTRG.6611	-2.39805	1.76029	13.5533	0.000231882
up	MSTRG.9611	-1.47592	2.50716	9.00462	0.00269297	mfsd12a	ENSDARG00000061908
up	MSTRG.7569	-0.825425	4.77816	6.77011	0.00926974	usp8	ENSDARG00000063719
up	MSTRG.23568	-2.42032	1.37621	19.2798	1.13e-05
up	MSTRG.23569	-3.08993	1.76957	9.67093	0.00187206
up	MSTRG.2939	-1.32909	5.84392	13.3449	0.00025913	aqp8a.1	ENSDARG00000045141
up	MSTRG.2938	-3.89815	0.985535	8.83186	0.00296016	aqp8a.2	ENSDARG00000071592
up	MSTRG.252	-9.77596	-0.411526	30.8242	2.83e-08
up	ENSDARG00000105619	-2.64913	1.37533	14.0819	0.000175023	si:ch73-211e3.1	ENSDARG00000105619
up	MSTRG.15583	-1.76964	6.70757	14.7825	0.000120649	si:ch73-141c7.1	ENSDARG00000009040
up	MSTRG.12030	-1.3127	3.56589	9.34184	0.0022398	fnip1	ENSDARG00000102171
up	ENSDARG00000102835	-2.25223	0.833107	9.95657	0.00160276	CABZ01021435.4	ENSDARG00000102835
up	ENSDARG00000103129	-1.68312	0.84204	9.86591	0.00168369	nid1b	ENSDARG00000103129
up	MSTRG.22311	-7.94656	-0.287817	10.053	0.00152096
up	MSTRG.23049	-1.83139	1.10732	8.49965	0.00355215	ccdc80	ENSDARG00000000002
up	MSTRG.2859	-2.03898	1.10228	7.76194	0.00533585	hectd2	ENSDARG00000061194
up	MSTRG.18291	-1.30033	4.42248	8.63357	0.00330024	CABZ01058650.1	ENSDARG00000101063
up	MSTRG.3815	-5.37893	-0.322698	8.91363	0.0028305
up	MSTRG.1081	-1.47091	2.97928	8.16159	0.00427868	palm2	ENSDARG00000069608
up	MSTRG.10597	-2.00266	6.33457	26.0123	3.39e-07	cdh2	ENSDARG00000018693
up	MSTRG.19508	-2.41124	-0.0798573	9.75233	0.00179096
up	MSTRG.7013	-1.28427	3.12628	7.61943	0.00577428	zgc:56576	ENSDARG00000009253
up	MSTRG.7019	-3.2729	0.750153	13.1208	0.000292043	samd4a	ENSDARG00000075759
up	MSTRG.7018	-3.88668	3.52748	27.7343	1.39e-07	ero1a	ENSDARG00000015228
up	MSTRG.13875	-11.5703	3.00817	17.9343	2.29e-05
up	MSTRG.4100	-1.77357	3.15504	19.2369	1.15e-05	mertka	ENSDARG00000074695
up	MSTRG.4101	-2.35898	3.12689	30.756	2.93e-08
up	MSTRG.850	-2.50456	2.4282	10.4902	0.00120008	si:dkey-222h21.9	ENSDARG00000093975
up	MSTRG.22191	-1.54433	5.6306	9.73779	0.00180518	angptl2b	ENSDARG00000068369
up	MSTRG.20982	-1.1483	2.55327	9.38254	0.00219062	myo1ea	ENSDARG00000036179
up	MSTRG.21226	-1.90573	2.76756	19.8337	8.45e-06	ascl1b	ENSDARG00000009702
up	MSTRG.16023	-1.33907	5.75343	15.059	0.000104205	prkar1aa	ENSDARG00000076128
up	MSTRG.16025	-2.39749	2.04477	17.5985	2.73e-05	zgc:86896	ENSDARG00000090369
up	MSTRG.16026	-2.59573	2.90834	40.8645	1.63e-10	wipi1	ENSDARG00000040657
up	MSTRG.22558	-1.93502	-0.564732	6.6663	0.0098253	zgc:91849	ENSDARG00000104716
up	MSTRG.22881	-1.88038	2.96894	12.1338	0.000495174	PARP14	ENSDARG00000040445
up	MSTRG.22883	-1.47356	3.25838	17.1273	3.5e-05	wdfy2	ENSDARG00000040453
up	MSTRG.20907	-1.78555	5.02098	16.3153	5.36e-05	tnk1	ENSDARG00000069433
up	MSTRG.20902	-1.76661	3.1405	7.75348	0.00536093	mpdu1b	ENSDARG00000040265
up	MSTRG.13227	-3.82905	7.77959	23.2868	1.4e-06	chia.6	ENSDARG00000093193
up	MSTRG.1520	-2.03151	5.7121	21.1503	4.25e-06	kl	ENSDARG00000079862
up	MSTRG.16340	-1.41181	0.776698	9.34031	0.00224167	si:ch211-256e16.11	ENSDARG00000090901
up	MSTRG.4958	-1.12217	14.2865	8.62689	0.00331237	apoa1b	ENSDARG00000101324
up	MSTRG.4954	-2.22895	2.07148	16.434	5.04e-05
up	MSTRG.4957	-5.91707	8.59201	13.7215	0.000212011
up	MSTRG.5470	-4.56222	0.353182	20.9071	4.82e-06	CR855389.2	ENSDARG00000099764
up	MSTRG.4370	-4.33091	3.32895	14.3379	0.000152756	si:ch211-153b23.5	ENSDARG00000058206
up	MSTRG.4373	-6.39556	1.42558	9.76356	0.00178005	zgc:174917	ENSDARG00000073820
up	MSTRG.4372	-8.68451	-0.308413	57.1179	4.1e-14
up	MSTRG.4374	-2.67105	2.87499	8.57258	0.00341264	si:ch211-153b23.7	ENSDARG00000088612
up	MSTRG.9291	-2.0909	0.847929	8.29651	0.00397213
up	MSTRG.15064	-0.946138	7.93886	7.51611	0.00611496	gpia	ENSDARG00000012987
up	MSTRG.10253	-1.67783	0.809274	8.5661	0.00342481
up	MSTRG.5771	-2.50584	10.5875	10.7147	0.00106285	HPX (1 of many)	ENSDARG00000051912
up	MSTRG.7730	-10.7534	2.35265	36.8272	1.29e-09	si:dkeyp-1h4.6	ENSDARG00000093936
up	MSTRG.7734	-1.36435	3.78	9.8889	0.00166278
up	MSTRG.7735	-1.86101	-0.177604	7.41114	0.00648214	shank3a	ENSDARG00000063332
up	MSTRG.7739	-1.60163	1.91517	8.17765	0.00424097
up	MSTRG.18467	-1.47338	0.841859	9.84931	0.00169896
up	MSTRG.1296	-4.277	0.368045	10.6369	0.00110851
up	MSTRG.23442	-1.12245	3.37768	8.85338	0.00292546
up	MSTRG.466	-1.57459	4.4622	21.3534	3.82e-06	gab1	ENSDARG00000037018
up	MSTRG.21526	-3.39933	2.26407	20.9451	4.73e-06	lgi2a	ENSDARG00000089957
up	MSTRG.21525	-1.78554	-0.268489	6.91408	0.00855197	FO818712.1	ENSDARG00000100333
up	MSTRG.21522	-1.01204	5.63257	8.12388	0.0043686	sod3a	ENSDARG00000070168
up	MSTRG.20432	-4.17459	1.31427	19.6004	9.54e-06
up	MSTRG.20437	-4.03347	1.06741	12.2049	0.000476632
up	MSTRG.16189	-1.20492	9.04088	15.5154	8.18e-05	igfals	ENSDARG00000037836
up	MSTRG.16187	-1.81053	4.2408	6.75383	0.00935464	unkl	ENSDARG00000037838
up	MSTRG.16185	-1.44153	5.09651	16.8906	3.96e-05	gpr146	ENSDARG00000059610
up	MSTRG.16181	-1.25859	3.50267	11.2898	0.000779341	pdpk1a	ENSDARG00000062304
up	ENSDARG00000095533	-3.4807	-0.485407	11.2678	0.000788628	si:ch211-198c19.3	ENSDARG00000095533
up	MSTRG.12722	-1.82387	9.78742	34.9302	3.42e-09	c3b.1	ENSDARG00000093068
up	MSTRG.23277	-1.19139	3.68952	11.0702	0.000877276	trappc2	ENSDARG00000097660
up	MSTRG.23490	-3.7574	1.5033	14.2884	0.000156824
up	MSTRG.23491	-3.71219	3.47078	24.4941	7.45e-07
up	MSTRG.23492	-1.56395	5.69209	11.0276	0.000897641
up	MSTRG.23497	-3.77017	6.64872	13.5878	0.000227656
up	MSTRG.10492	-3.23568	1.42775	35.7089	2.29e-09
up	MSTRG.10491	-1.39102	2.91621	9.41197	0.00215574	plpp3	ENSDARG00000059933
up	MSTRG.15511	-1.10721	2.15192	7.73817	0.00540654	kctd13	ENSDARG00000044769
up	MSTRG.17910	-9.73019	-0.139921	48.4983	3.31e-12
up	MSTRG.1900	-2.61956	5.7136	17.1889	3.38e-05	FAM107A	ENSDARG00000086300
up	MSTRG.1909	-1.17263	4.296	6.96966	0.00829033	pex11g	ENSDARG00000025559
up	MSTRG.8194	-2.64639	2.13979	12.6683	0.000371916
up	MSTRG.9824	-1.57186	2.79941	7.63731	0.00571731
up	MSTRG.21725	-1.22283	1.255	7.10151	0.00770189	hdac6	ENSDARG00000008384
up	MSTRG.21723	-1.39283	3.08101	7.19974	0.00729142	ssuh2rs1	ENSDARG00000063292
up	MSTRG.9316	-0.984734	3.6529	9.30165	0.00228948	slc35d1b	ENSDARG00000027986
up	MSTRG.9313	-1.34705	3.99114	8.93491	0.00279771	cwc25	ENSDARG00000003382
up	MSTRG.1125	-2.16148	7.28836	21.5485	3.45e-06	ggcx	ENSDARG00000067805
up	MSTRG.1129	-2.64504	3.85318	8.7514	0.00309365	mpx	ENSDARG00000019521
up	MSTRG.21095	-1.05906	11.0935	13.8354	0.00019954	f2	ENSDARG00000036041
up	MSTRG.21098	-1.85423	4.52938	27.5605	1.52e-07	arhgap1	ENSDARG00000024324
up	MSTRG.21099	-2.02853	2.51595	27.928	1.26e-07	si:dkey-23n7.10	ENSDARG00000104129
up	MSTRG.6693	-1.77379	3.70136	9.08252	0.00258065
up	MSTRG.6695	-1.81413	0.86018	8.261	0.00405058
up	MSTRG.6696	-1.17763	7.26985	12.978	0.000315173
up	MSTRG.19901	-9.40476	-0.0672797	40.6514	1.82e-10
up	MSTRG.19900	-5.67563	4.31811	26.8036	2.25e-07	raver2	ENSDARG00000075034
up	MSTRG.5929	-1.63934	3.81811	10.3147	0.00131975	cxcr3.3	ENSDARG00000070669
up	MSTRG.5927	-4.5787	2.22395	13.19	0.000281448
up	MSTRG.341	-4.78819	-0.54709	17.5819	2.75e-05	tmem154	ENSDARG00000074776
up	MSTRG.345	-4.04491	3.6168	24.2672	8.39e-07
up	MSTRG.347	-1.75368	12.937	21.6714	3.24e-06	fgg	ENSDARG00000037281
up	MSTRG.5329	-1.63231	0.516483	8.83016	0.00296292	tmem199	ENSDARG00000069314
up	MSTRG.14957	-1.76483	3.83738	9.15112	0.00248566	ALKBH3 (1 of many)	ENSDARG00000097208
up	MSTRG.11826	-1.25644	3.50996	11.5715	0.000669697	adrb2b	ENSDARG00000054510
up	MSTRG.4524	-1.8649	1.44619	9.53707	0.00201363	cxcl14	ENSDARG00000056627
up	MSTRG.4525	-1.26799	3.89233	6.91261	0.00855902	ppargc1b	ENSDARG00000101569
up	MSTRG.22399	-6.72431	3.66712	51.533	7.04e-13	BX649478.1	ENSDARG00000092351
up	MSTRG.22394	-0.99103	5.06051	7.22755	0.00717931	mfn2	ENSDARG00000079504
up	MSTRG.22393	-1.21384	4.10665	8.4009	0.00375035	plod1a	ENSDARG00000059746
up	MSTRG.15238	-2.10874	2.15535	18.7358	1.5e-05
up	ENSDARG00000036774	-1.3158	2.77445	10.8817	0.000971185	rgs12b	ENSDARG00000036774
up	MSTRG.15499	-3.79132	3.24125	43.6186	3.99e-11	rab3db	ENSDARG00000101534
up	MSTRG.15491	-2.64458	1.37312	13.4265	0.000248089	nfil3-2	ENSDARG00000043237
up	MSTRG.15492	-1.25003	6.2545	8.26663	0.00403804	nfil3-6	ENSDARG00000087188
up	MSTRG.10042	-4.11256	0.741415	23.6611	1.15e-06
up	MSTRG.13531	-1.46826	3.61071	12.239	0.00046802	si:ch211-207e14.4	ENSDARG00000089004
up	MSTRG.19670	-1.50669	3.09575	9.15843	0.00247575	GCA	ENSDARG00000020187
up	MSTRG.18986	-8.79964	-1.22759	13.6024	0.000225892
up	MSTRG.12372	-2.02447	1.67669	7.05591	0.00790042	CABZ01061495.1	ENSDARG00000074844
up	MSTRG.19582	-2.07372	3.62173	27.6084	1.49e-07	SFT2D2 (1 of many)	ENSDARG00000071159
up	MSTRG.3332	-4.06753	4.43669	26.7076	2.37e-07	zgc:92749	ENSDARG00000012632
up	MSTRG.4648	-3.33668	-0.485298	13.066	0.000300703	AL590151.2	ENSDARG00000092918
up	MSTRG.4640	-1.07205	2.35062	7.95636	0.00479186	si:ch211-127l15.5	ENSDARG00000034943
up	MSTRG.20640	-1.49028	7.91103	12.4344	0.000421503	furina	ENSDARG00000062909
up	MSTRG.20641	-2.44511	3.92001	23.1867	1.47e-06
up	MSTRG.20642	-1.69022	3.28196	8.95362	0.0027692
up	MSTRG.5068	-1.55161	3.58073	9.71211	0.00183057	CABZ01073375.1	ENSDARG00000090953
up	MSTRG.21118	-2.03983	3.81472	16.8077	4.14e-05	MAF1	ENSDARG00000036489
up	ENSDARG00000011449	-2.03653	0.9814	10.3769	0.00127602	fes	ENSDARG00000011449
up	MSTRG.5681	-4.36349	0.432899	7.64413	0.00569574
up	ENSDARG00000078244	-2.60541	0.942876	12.2635	0.000461908	si:ch211-197l9.2	ENSDARG00000078244
up	ENSDARG00000028628	-7.86126	-0.443108	15.7621	7.18e-05	gdap1l1	ENSDARG00000028628
up	MSTRG.23607	-1.79543	2.77301	21.3021	3.92e-06
up	MSTRG.20988	-4.25134	1.38555	13.1449	0.000288299	terb2	ENSDARG00000039477
up	MSTRG.20329	-1.48194	0.923606	7.44102	0.00637538
up	MSTRG.20328	-1.85637	2.50331	11.6448	0.000643826	igsf8	ENSDARG00000038467
up	MSTRG.20323	-1.48588	2.1807	9.26709	0.00233308
up	MSTRG.20327	-3.04252	2.54798	9.03385	0.00265025	sp7	ENSDARG00000019516
up	MSTRG.20326	-3.03987	0.914851	24.8435	6.22e-07	helz2	ENSDARG00000016527
up	ENSDARG00000089805	-1.58329	0.103702	8.4892	0.0035726	pcdh18a	ENSDARG00000089805
up	MSTRG.3139	-1.08987	2.9897	8.89344	0.00286197	mfsd13a	ENSDARG00000009214
up	MSTRG.3134	-1.04677	4.98653	6.84698	0.00887913	llgl2	ENSDARG00000023920
up	MSTRG.3130	-1.3015	3.25097	11.0891	0.000868356	tmem94	ENSDARG00000074506
up	MSTRG.3131	-2.45402	2.20019	8.90726	0.00284039	myo15b	ENSDARG00000074852
up	MSTRG.12820	-5.78199	0.180368	19.4069	1.06e-05
up	MSTRG.12823	-2.60565	1.03073	7.68887	0.00555624	ssuh2.4	ENSDARG00000054827
up	MSTRG.4481	-1.05601	4.80712	7.0935	0.00773638	kdm3b	ENSDARG00000062267
up	MSTRG.23169	-8.6402	-0.395047	14.4155	0.000146588
up	MSTRG.23163	-2.0602	4.57522	14.3693	0.00015023	tfpia	ENSDARG00000034718
up	MSTRG.9165	-1.52187	6.9865	15.068	0.000103708	zgc:153913	ENSDARG00000063518
up	MSTRG.9164	-2.66649	2.81734	12.4735	0.000412762	cldn1	ENSDARG00000040045
up	MSTRG.9496	-1.27604	2.33135	9.60625	0.00193916	arhgap29b	ENSDARG00000017748
up	MSTRG.3917	-2.66656	0.878378	7.23556	0.00714734	agpat4	ENSDARG00000069044
up	MSTRG.1216	-2.75736	0.0403226	7.21553	0.00722756
up	MSTRG.6248	-1.54375	2.43948	7.048	0.00793538	acbd7	ENSDARG00000094730
up	MSTRG.19428	-1.73098	0.471467	7.59047	0.00586778	lman2la	ENSDARG00000102657
up	ENSDARG00000079501	-1.994	1.6111	15.3719	8.83e-05	si:ch211-149l1.2	ENSDARG00000079501
up	MSTRG.4529	-6.07604	0.241235	16.8682	4.01e-05
up	MSTRG.9406	-2.865	3.3384	23.8127	1.06e-06	gng12a	ENSDARG00000003375
up	MSTRG.3651	-3.98843	-0.107263	17.0329	3.67e-05	ifit8	ENSDARG00000057173
up	MSTRG.21838	-3.08607	0.247616	9.59882	0.00194702	CT025854.1	ENSDARG00000097858
up	MSTRG.10676	-1.46035	0.852679	7.73969	0.00540201	ctgfa	ENSDARG00000042934
up	MSTRG.5237	-1.77675	4.06937	10.5478	0.00116325	spint2	ENSDARG00000069476
up	MSTRG.5230	-2.77212	0.410986	12.6237	0.000380887	HSPA8 (1 of many)	ENSDARG00000037403
up	MSTRG.10675	-5.20476	1.06871	8.52318	0.00350651	moxd1	ENSDARG00000031136
up	MSTRG.21301	-3.24115	3.64664	6.63603	0.00999362	fgf19	ENSDARG00000098663
up	MSTRG.16106	-2.18339	3.25303	15.8414	6.89e-05	arpc1b	ENSDARG00000027063
up	MSTRG.16104	-1.93713	4.49632	20.0294	7.63e-06	smurf1	ENSDARG00000016086
up	MSTRG.16105	-1.33146	5.12503	8.41929	0.00371261	arpc1a	ENSDARG00000008383
up	MSTRG.16101	-1.16932	10.6421	9.49459	0.00206079	actb2	ENSDARG00000037870
up	MSTRG.11459	-1.86548	5.53602	20.2103	6.94e-06	cast	ENSDARG00000058693
up	MSTRG.12460	-1.21509	5.61802	7.49811	0.00617639	rad54l2	ENSDARG00000063031
up	MSTRG.23416	-1.99524	0.853118	10.6152	0.00112164
up	MSTRG.20828	-1.13698	5.33539	9.43668	0.00212688	lrp10	ENSDARG00000054539
up	MSTRG.10417	-1.38464	4.19332	10.5193	0.00118136	rps6kc1	ENSDARG00000104103
up	MSTRG.13143	-1.72862	1.48416	10.4801	0.00120664	ndnl2	ENSDARG00000058212
up	MSTRG.14242	-2.92977	2.87272	38.9167	4.42e-10	rdh12l	ENSDARG00000045277
up	MSTRG.14868	-1.4607	1.04673	9.29451	0.00229842
up	MSTRG.14863	-6.75963	0.947962	6.84128	0.00890752	ush1c	ENSDARG00000051876
up	MSTRG.19150	-2.81161	0.539593	16.6854	4.41e-05
up	MSTRG.19151	-1.56901	3.6138	12.4266	0.00042327
up	MSTRG.4850	-1.19042	2.61906	8.5245	0.00350396	cnot6b	ENSDARG00000101072
up	MSTRG.8117	-4.43301	1.37533	10.7825	0.00102462	tmem123	ENSDARG00000095674
up	MSTRG.8110	-2.8279	2.00273	25.9679	3.47e-07
up	MSTRG.9646	-2.00804	3.27182	9.8687	0.00168114	cnn2	ENSDARG00000035858
up	MSTRG.1438	-2.51408	0.315116	17.4351	2.97e-05
up	MSTRG.22405	-1.1977	3.05875	8.28763	0.00399161	rer1	ENSDARG00000012747
up	MSTRG.22407	-1.27595	3.77549	11.1039	0.000861485	zgc:56525	ENSDARG00000025858
up	MSTRG.3494	-2.13571	1.03394	7.17724	0.00738342	tnfaip2b	ENSDARG00000058160
up	MSTRG.19006	-1.87294	0.250412	7.77665	0.00529257
up	MSTRG.789	-1.76083	5.38515	21.17	4.2e-06	mb	ENSDARG00000031952
up	MSTRG.4551	-2.19797	1.14677	10.9305	0.000945965	si:dkeyp-110e4.11	ENSDARG00000071585
up	MSTRG.19985	-1.90841	1.68939	8.05774	0.00453097	nipa1	ENSDARG00000055917
up	MSTRG.19984	-2.33383	3.13072	12.7914	0.000348223	nipa2	ENSDARG00000055912
up	MSTRG.15653	-1.48766	5.418	9.70189	0.00184078	nlk1	ENSDARG00000006566
up	MSTRG.9708	-5.16287	1.37479	29.4223	5.82e-08	elovl8a	ENSDARG00000068551
up	MSTRG.18634	-5.84555	2.67928	21.3823	3.76e-06	abca2	ENSDARG00000013500
up	ENSDARG00000098764	-8.41949	-0.675186	42.6842	6.43e-11	musk	ENSDARG00000098764
up	MSTRG.16201	-2.34646	2.36912	18.5208	1.68e-05
up	MSTRG.15243	-1.66789	1.8936	10.5593	0.00115607
up	MSTRG.8255	-1.23042	1.04605	7.47868	0.00624338	st3gal4	ENSDARG00000041006
up	ENSDARG00000059123	-2.50069	-0.3725	9.03612	0.00264696	plcd1a	ENSDARG00000059123
up	MSTRG.20772	-1.39056	3.52547	13.0362	0.000305533	fis1	ENSDARG00000095579
up	MSTRG.20776	-1.56091	5.27256	22.6715	1.92e-06	tm4sf5	ENSDARG00000055185
up	MSTRG.5370	-1.26657	4.28597	10.2232	0.00138686	bcas3	ENSDARG00000090764
up	ENSDARG00000105364	-1.89879	1.43191	7.09339	0.00773686	si:ch73-223f5.1	ENSDARG00000105364
up	MSTRG.23333	-3.81885	0.745143	36.0124	1.96e-09
up	MSTRG.23332	-1.51488	2.50622	7.2568	0.0070633
up	MSTRG.23335	-4.93893	-0.585848	9.05342	0.00262204
up	MSTRG.11175	-1.83683	7.29831	8.85792	0.0029182	apobb.2	ENSDARG00000075016
up	MSTRG.12624	-1.08996	6.65009	10.8567	0.000984415	oaz1a	ENSDARG00000071403
up	MSTRG.23599	-1.30444	3.47115	9.6236	0.00192093
up	MSTRG.23598	-1.20552	4.42139	7.80367	0.00521403
up	MSTRG.15410	-3.28594	4.80904	7.34816	0.00671314	BX539325.1	ENSDARG00000095909
up	MSTRG.10621	-1.20447	1.30344	7.29178	0.00692709	rtn1b	ENSDARG00000021143
up	ENSDARG00000101367	-2.21967	0.863725	8.35813	0.00383966	si:ch73-193i22.1	ENSDARG00000101367
up	MSTRG.12669	-1.47892	10.6203	11.5903	0.000662971	cfhl2	ENSDARG00000103760
up	MSTRG.12661	-1.95177	3.95206	8.59704	0.0033671	ptprc	ENSDARG00000071437
up	MSTRG.2391	-0.737185	12.1599	7.43282	0.0064045	ITIH4 (1 of many)	ENSDARG00000100406
up	MSTRG.2392	-3.37883	3.89775	11.4572	0.000712179
up	MSTRG.12088	-1.39526	3.12726	12.6168	0.000382299	cry1bb	ENSDARG00000091131
up	MSTRG.12082	-1.74204	5.04091	13.8457	0.000198453	elf3	ENSDARG00000077982
up	MSTRG.12084	-1.24444	4.33156	7.80092	0.00522196	zgc:162255	ENSDARG00000078301
up	MSTRG.1076	-3.60899	3.8754	31.1904	2.34e-08	CABZ01073795.1	ENSDARG00000010729
up	MSTRG.18908	-1.6963	1.17866	10.1413	0.00144985	si:dkey-58f10.10	ENSDARG00000094284
up	MSTRG.18909	-1.84969	1.79153	6.67535	0.00977554	BX640512.3	ENSDARG00000103480
up	MSTRG.18904	-3.58207	0.902984	8.3303	0.00389893	si:dkey-58f10.12	ENSDARG00000092680
up	MSTRG.18902	-3.06382	1.09126	7.90383	0.00493302	si:ch211-271e10.3	ENSDARG00000092222
up	ENSDARG00000079931	-1.21226	1.99257	6.95224	0.00837141	snx19b	ENSDARG00000079931
up	MSTRG.1603	-1.35137	5.87921	13.7069	0.000213669	ubl3a	ENSDARG00000099532
up	MSTRG.6559	-2.55285	-0.0497345	7.29831	0.00690194	cd22	ENSDARG00000053005
up	MSTRG.19825	-2.98107	-0.811818	11.3163	0.000768312	kif1aa	ENSDARG00000061817
up	MSTRG.5601	-1.33067	3.05787	8.10108	0.00442389	ftr91	ENSDARG00000098004
up	MSTRG.5607	-3.91334	2.45759	17.9702	2.24e-05	epha4l	ENSDARG00000010767
up	MSTRG.5604	-1.48476	1.32818	10.0536	0.00152049	pxylp1	ENSDARG00000040644
up	MSTRG.5609	-2.01297	5.75402	9.65757	0.00188573	si:dkey-96g2.1	ENSDARG00000097725
up	MSTRG.7600	-11.6528	2.49782	12.968	0.000316861
up	MSTRG.7601	-5.38724	4.41225	10.5838	0.00114083
up	MSTRG.15830	-1.00732	3.36696	8.37135	0.00381182	tbc1d17	ENSDARG00000005927
up	MSTRG.13849	-1.99124	1.91753	8.63253	0.00330212	pfkpa	ENSDARG00000028000
up	MSTRG.13847	-1.15863	3.03405	6.87689	0.00873174	wdr37	ENSDARG00000074611
up	MSTRG.21412	-1.65331	0.860055	6.91167	0.0085635
up	MSTRG.4604	-1.50258	4.56307	9.3572	0.00222111	atl3	ENSDARG00000004270
up	MSTRG.16565	-1.52795	2.85319	10.3273	0.00131074
up	MSTRG.11699	-3.78618	2.80302	37.167	1.08e-09	slc3a2b	ENSDARG00000037012
up	MSTRG.22294	-1.27155	2.20378	10.7784	0.00102691	orai1a	ENSDARG00000011515
up	MSTRG.22296	-7.30101	2.6058	20.8318	5.01e-06	gck	ENSDARG00000068006
up	MSTRG.11039	-1.39108	3.12801	8.86914	0.00290032
up	MSTRG.18312	-1.08357	3.33967	7.09305	0.00773833	ostf1	ENSDARG00000091555
up	MSTRG.10126	-3.70339	2.73538	23.9682	9.79e-07	sema4e	ENSDARG00000052997
up	MSTRG.10123	-10.6963	1.66669	71.573	2.67e-17
up	MSTRG.10121	-1.09923	3.52658	8.70807	0.00316805	cdc34b	ENSDARG00000012627
up	MSTRG.3995	-1.07832	6.4479	10.7078	0.00106687	st3gal7	ENSDARG00000039064
up	MSTRG.3999	-3.20694	-0.915698	6.89172	0.0086596
up	MSTRG.10781	-3.55839	2.25502	14.7309	0.000123997	acat2	ENSDARG00000007127
up	MSTRG.10784	-4.74649	2.7524	25.939	3.52e-07
up	MSTRG.13470	-2.15702	0.177915	8.14138	0.00432664	CR759830.1	ENSDARG00000094050
up	MSTRG.10871	-1.75297	5.60677	21.5514	3.44e-06	cd2ap	ENSDARG00000015224
up	MSTRG.16951	-1.64577	5.72156	19.8347	8.44e-06	gnai1	ENSDARG00000021647
up	MSTRG.8681	-6.60952	0.276359	14.4734	0.00014215
up	MSTRG.20121	-1.68483	4.1686	13.868	0.000196109	edem1	ENSDARG00000025094
up	MSTRG.20129	-1.8931	3.72059	15.3686	8.84e-05	frmd4ba	ENSDARG00000074599
up	MSTRG.717	-1.2471	7.72917	7.92733	0.00486937	abca1a	ENSDARG00000074635
up	MSTRG.8538	-1.78338	3.13695	11.7894	0.000595699
up	MSTRG.13140	-1.24742	4.42563	7.03014	0.00801492	PFKFB1 (1 of many)	ENSDARG00000074457
up	MSTRG.5103	-0.980665	6.88678	10.1769	0.0014221	slc37a4a	ENSDARG00000038106
up	MSTRG.21655	-2.45355	8.79185	18.8673	1.4e-05	slc25a25a	ENSDARG00000010572
up	MSTRG.21656	-9.62575	-0.641108	53.7837	2.24e-13
up	MSTRG.21659	-1.9172	0.591242	11.1236	0.000852369
up	MSTRG.21389	-2.83731	7.36701	38.4076	5.74e-10	pcxb	ENSDARG00000051939
up	MSTRG.21387	-4.174	0.14557	14.1309	0.000170516
up	MSTRG.6453	-1.28675	2.18111	7.53297	0.00605799	nagpa	ENSDARG00000075149
up	MSTRG.6459	-1.70866	7.80821	19.7716	8.73e-06	tp53inp1	ENSDARG00000028017
up	MSTRG.14243	-1.30847	3.42896	6.80244	0.00910332
up	MSTRG.6518	-4.72655	-0.0922399	14.0483	0.000178174	txnipb	ENSDARG00000070000
up	MSTRG.20243	-1.73929	3.6225	13.8611	0.000196827	CR854824.1	ENSDARG00000078781
up	MSTRG.20244	-1.06895	8.9965	10.9474	0.000937365	mst1	ENSDARG00000103308
up	MSTRG.22481	-3.13396	2.95146	25.3417	4.8e-07	BICD2 (1 of many)	ENSDARG00000098215
up	MSTRG.12903	-1.6188	2.64278	16.3587	5.24e-05
up	MSTRG.23287	-2.48787	1.85297	7.64999	0.00567727
up	MSTRG.4235	-2.05341	0.875638	7.9867	0.00471222
up	MSTRG.4238	-1.33304	3.61578	9.80236	0.00174288
up	MSTRG.2966	-1.12348	7.74424	8.20129	0.00418606	shbg	ENSDARG00000019492
up	MSTRG.23752	-9.14342	-0.201505	19.1718	1.19e-05
up	MSTRG.15309	-3.9794	-0.324351	9.64741	0.00189619
up	MSTRG.18504	-3.86724	3.28923	23.6617	1.15e-06	isg15	ENSDARG00000086374
up	MSTRG.13626	-2.08006	0.890878	11.8418	0.000579167	mical1	ENSDARG00000011809
up	MSTRG.14168	-1.12911	2.84609	7.24127	0.00712466	nceh1b.1	ENSDARG00000062087
up	MSTRG.14167	-1.8408	3.10269	15.1902	9.72e-05	nceh1b.2	ENSDARG00000057230
up	MSTRG.14161	-4.76173	-0.375405	15.1104	0.000101401
up	MSTRG.7259	-1.05876	5.51664	7.40118	0.00651811	itsn2b	ENSDARG00000054973
up	MSTRG.7255	-5.36564	0.521535	24.5637	7.19e-07
up	MSTRG.19293	-1.95526	0.244048	10.4114	0.0012524	nrarpb	ENSDARG00000018958
up	MSTRG.2155	-2.42995	0.805667	9.23852	0.00236977
up	MSTRG.7921	-1.73501	2.43154	11.2698	0.000787772	bida	ENSDARG00000069290
up	MSTRG.7925	-1.54657	2.61721	10.3702	0.00128062	arpin	ENSDARG00000041085
up	MSTRG.9560	-2.56668	0.642699	8.4474	0.00365565	si:ch73-14h1.2	ENSDARG00000060622
up	MSTRG.20088	-3.2459	8.78528	38.5697	5.28e-10	fkbp5	ENSDARG00000028396
up	MSTRG.20089	-1.49646	3.92924	9.08774	0.00257328	slc6a13	ENSDARG00000000730
up	MSTRG.20086	-1.39089	3.99995	7.4513	0.00633907	entpd8	ENSDARG00000005565
up	MSTRG.20087	-2.07427	1.1287	10.5888	0.00113777	rab44	ENSDARG00000028389
up	MSTRG.20083	-1.70529	5.4316	15.6475	7.63e-05	AL732567.1	ENSDARG00000102957
up	MSTRG.696	-3.60328	5.66081	20.1354	7.22e-06	junba	ENSDARG00000074378
up	MSTRG.11243	-1.20592	3.55919	8.31548	0.00393087	jak2a	ENSDARG00000104808
up	MSTRG.1439	-1.90471	2.43731	15.4353	8.54e-05
up	MSTRG.22401	-10.8755	0.229911	36.1657	1.81e-09
up	MSTRG.14362	-6.26734	1.86233	8.15072	0.0043044
up	MSTRG.14981	-1.46625	4.26281	7.62776	0.00574765	sqrdl	ENSDARG00000017034
up	MSTRG.13356	-1.08919	4.30968	6.82303	0.00899896	klhl21	ENSDARG00000039255
up	MSTRG.19058	-1.50784	1.7232	6.83653	0.00893123	si:dkey-172m14.1	ENSDARG00000052693
up	MSTRG.3042	-0.913796	4.81099	8.27201	0.00402609	nbr1a	ENSDARG00000077297
up	MSTRG.3040	-1.76497	0.811967	6.96474	0.00831314	skap1	ENSDARG00000001498
up	MSTRG.9766	-2.75675	1.1593	15.3177	9.09e-05	ackr4a	ENSDARG00000078729
up	MSTRG.11723	-3.04829	7.4797	35.124	3.09e-09
up	MSTRG.11722	-1.59647	11.9959	13.5897	0.000227433	cfb	ENSDARG00000055278
up	MSTRG.11720	-1.51225	9.42926	8.20134	0.00418595	bfb	ENSDARG00000005616
up	MSTRG.1573	-1.41825	5.76407	12.6581	0.000373935	hmgb1a	ENSDARG00000099175
up	MSTRG.22367	-1.41578	0.660319	6.71216	0.00957578	ogg1	ENSDARG00000060002
up	MSTRG.4064	-2.47308	0.546869	7.35471	0.00668875	rhd	ENSDARG00000002194
up	MSTRG.1689	-2.05775	0.0185664	8.05628	0.00453463
up	MSTRG.10094	-1.30839	0.673653	6.8545	0.00884181	ftr96	ENSDARG00000078065
up	MSTRG.10540	-11.1276	1.55607	22.3587	2.26e-06
up	MSTRG.3866	-2.35805	3.17239	14.6413	0.000130035	rdh12	ENSDARG00000018069
up	MSTRG.3867	-1.47548	3.94023	11.5007	0.000695692	zfyve26	ENSDARG00000040131
up	MSTRG.18774	-1.9526	12.6506	18.5331	1.67e-05	c9	ENSDARG00000016319
up	MSTRG.14642	-1.46544	4.8789	15.9333	6.56e-05	furinb	ENSDARG00000070971
up	MSTRG.6339	-1.10329	8.17891	7.69616	0.00553384	pnrc2	ENSDARG00000053291
up	MSTRG.6337	-6.09374	2.15649	37.2458	1.04e-09	snap91	ENSDARG00000098809
up	MSTRG.6335	-5.583	2.36634	47.2648	6.2e-12
up	MSTRG.6334	-4.8365	0.643591	21.6596	3.26e-06
up	MSTRG.19551	-3.29871	2.19517	15.623	7.73e-05	nfil3-5	ENSDARG00000094965
up	ENSDARG00000061804	-2.75047	0.448375	14.3396	0.000152621	si:ch211-194e15.5	ENSDARG00000061804
up	MSTRG.8452	-1.23304	3.31339	9.63754	0.0019064	stard3	ENSDARG00000017809
up	MSTRG.676	-1.43373	3.59727	9.19823	0.0024225	psen2	ENSDARG00000015540
up	MSTRG.5439	-6.07202	0.428209	13.7612	0.000207576
up	MSTRG.3405	-3.43447	1.14148	17.5806	2.75e-05
up	MSTRG.20543	-1.29654	3.91308	12.6435	0.000376881	mfap3l	ENSDARG00000062752
up	MSTRG.21497	-1.19019	5.48489	12.0832	0.000508794	gabarapb	ENSDARG00000052082
up	MSTRG.5526	-2.42598	3.07515	11.1524	0.00083923	BX571880.1	ENSDARG00000097533
up	MSTRG.4756	-2.9596	0.717413	16.3457	5.28e-05	nox1	ENSDARG00000087574
up	MSTRG.9582	-1.04423	3.91567	6.73221	0.00946872	ctdsplb	ENSDARG00000062116
up	MSTRG.22563	-2.84522	2.88387	20.1985	6.98e-06	CU984600.2	ENSDARG00000098204
up	MSTRG.22562	-2.16248	1.41162	15.2155	9.59e-05
up	ENSDARG00000068851	-1.94355	-0.036953	7.12508	0.00760131	rnf183	ENSDARG00000068851
up	MSTRG.20953	-1.36812	3.06323	10.6418	0.00110561	rab8b	ENSDARG00000068628
up	MSTRG.12708	-2.77399	2.7845	21.8948	2.88e-06
up	MSTRG.12709	-1.46888	1.26035	6.97111	0.0082836	wu:fu71h07	ENSDARG00000103860
up	MSTRG.2293	-1.48164	3.13026	12.1386	0.000493886	dynlt3	ENSDARG00000046132
up	MSTRG.2294	-2.61393	3.21306	8.33752	0.00388345	cybb	ENSDARG00000056615
up	MSTRG.3653	-2.22451	4.77322	32.8504	9.95e-09	2017-03-08	ENSDARG00000062489
up	MSTRG.3650	-3.98709	0.0855969	14.8482	0.000116522
up	MSTRG.8607	-1.25012	5.62401	12.2066	0.000476196	rnf19a	ENSDARG00000012040
up	MSTRG.18639	-1.01972	5.27306	10.268	0.00135355	zfand5a	ENSDARG00000018898
up	MSTRG.1391	-1.19862	3.18181	7.17558	0.00739024	bach1b	ENSDARG00000002196
up	MSTRG.18114	-1.51974	2.07395	8.26204	0.00404825	ms4a17a.11	ENSDARG00000053561
up	MSTRG.22823	-1.61511	-0.211558	7.41423	0.00647101
up	MSTRG.1720	-2.29254	5.58036	22.1505	2.52e-06	arrdc3b	ENSDARG00000036028
up	MSTRG.7762	-9.60285	2.01658	11.7895	0.00059566
up	MSTRG.7760	-2.85538	3.87375	29.6524	5.17e-08
up	MSTRG.7765	-1.54864	2.22763	7.40943	0.00648827
up	MSTRG.7764	-1.33959	2.25543	10.4367	0.00123535	mical3a	ENSDARG00000021979
up	MSTRG.5897	-1.22549	4.17717	8.88651	0.00287286	flot1b	ENSDARG00000037998
up	MSTRG.7495	-1.03011	3.49121	9.53046	0.00202089	tmem30aa	ENSDARG00000030236
up	MSTRG.189	-1.71448	2.55399	11.3172	0.000767907	trim2b	ENSDARG00000076174
up	MSTRG.186	-3.02079	6.13786	40.687	1.79e-10
up	MSTRG.16602	-5.32717	3.2039	71.0826	3.43e-17	slc5a8	ENSDARG00000087120
up	MSTRG.11950	-1.56493	2.29149	9.53038	0.00202098	sh3pxd2b	ENSDARG00000103251
up	MSTRG.22152	-1.11265	4.67295	7.05726	0.00789446	BCR (1 of many)	ENSDARG00000042329
up	MSTRG.22150	-2.70458	0.913947	14.6434	0.000129889
up	MSTRG.11376	-1.50329	3.65943	12.1284	0.000496593	ccng2	ENSDARG00000017602
up	ENSDARG00000030104	-1.44153	0.941522	8.71524	0.00315561	sh3bp4	ENSDARG00000030104
up	MSTRG.10938	-1.8542	2.08432	12.8113	0.000344541	cx43	ENSDARG00000041799
up	MSTRG.10934	-1.20323	6.96081	14.9663	0.000109446	serinc1	ENSDARG00000009106
up	MSTRG.17921	-1.67643	1.17594	8.46661	0.00361725	si:rp71-7l19.2	ENSDARG00000102853
up	MSTRG.13893	-1.60949	2.01308	7.51421	0.00612143
up	MSTRG.2488	-1.21131	1.67493	6.72307	0.00951735	appl1	ENSDARG00000060734
up	MSTRG.18834	-1.34628	3.82358	12.3774	0.000434557	yipf6	ENSDARG00000054433
up	MSTRG.2735	-2.0927	8.39771	31.58	1.91e-08	g6pca.2	ENSDARG00000013721
up	MSTRG.2739	-1.19274	9.00434	13.0455	0.00030401	a1cf	ENSDARG00000002968
up	MSTRG.2738	-3.04514	0.503286	24.471	7.54e-07
up	MSTRG.4886	-1.60973	1.05565	9.25164	0.00235285
up	MSTRG.4888	-8.66636	1.28504	11.9988	0.000532345
up	MSTRG.20004	-3.65045	0.854819	9.41028	0.00215772
up	MSTRG.20005	-2.60858	5.96319	19.6504	9.3e-06	stat2	ENSDARG00000031647
up	MSTRG.20003	-8.79933	0.370597	13.9732	0.000185433
up	MSTRG.615	-1.30109	3.08934	12.8066	0.000345391	cdadc1	ENSDARG00000036650
up	MSTRG.614	-0.995385	5.11611	8.29283	0.0039802	cab39l	ENSDARG00000036658
up	ENSDARG00000040474	-2.84744	-0.234512	10.6206	0.00111836	snx10b	ENSDARG00000040474
up	MSTRG.21756	-3.48103	0.714144	19.0018	1.31e-05	si:dkey-83k24.5	ENSDARG00000093019
up	MSTRG.1119	-13.8154	5.3735	12.8815	0.000331845
up	MSTRG.1110	-1.49422	3.17849	9.73965	0.00180335	reep5	ENSDARG00000100742
up	MSTRG.5916	-2.04274	2.47824	17.7404	2.53e-05	zgc:198329	ENSDARG00000076981
up	MSTRG.5919	-2.91164	2.44475	25.4329	4.58e-07	cxcr3.1	ENSDARG00000078177
up	MSTRG.16906	-1.08395	4.82552	8.36763	0.00381963	impdh1b	ENSDARG00000029524
up	MSTRG.16904	-1.69838	3.57763	10.801	0.00101447	rap1b	ENSDARG00000008867
up	MSTRG.16901	-1.46502	5.34591	13.763	0.000207376	slc26a3.2	ENSDARG00000003615
up	MSTRG.23878	-1.60505	0.194055	7.53679	0.00604515
up	MSTRG.22050	-1.56705	2.6978	17.2186	3.33e-05
up	MSTRG.4576	-3.27404	0.828042	6.82501	0.00898903
up	MSTRG.2807	-1.46948	1.58255	9.21464	0.00240088	crym	ENSDARG00000062817
up	MSTRG.15190	-1.26604	2.94335	11.8095	0.0005893	tmem106c	ENSDARG00000098105
up	MSTRG.18265	-1.65226	0.794844	8.99373	0.00270908	hspb1	ENSDARG00000041065
up	MSTRG.10013	-1.19803	9.78942	8.45871	0.003633	apom	ENSDARG00000076838
up	MSTRG.10017	-2.71571	0.803715	10.8135	0.00100761
up	MSTRG.1056	-1.14781	3.82079	8.59346	0.00337372	ube2l3a	ENSDARG00000019188
up	MSTRG.13091	-3.07999	2.08377	17.6554	2.65e-05	hck	ENSDARG00000058647
up	MSTRG.7064	-1.52864	7.18799	16.1067	5.99e-05	hhipl1	ENSDARG00000062501
up	MSTRG.8004	-3.68613	-0.170932	7.84378	0.00509958
up	MSTRG.17465	-2.72506	2.0105	17.8315	2.41e-05
up	MSTRG.3365	-1.06319	6.94393	10.7651	0.00103433	mpc1	ENSDARG00000093448
up	ENSDARG00000058488	-2.3597	-0.127276	8.05839	0.00452934	adora2ab	ENSDARG00000058488
up	ENSDARG00000051768	-1.33526	0.632095	7.94239	0.00482901	fhod1	ENSDARG00000051768
up	MSTRG.20635	-1.21639	3.98346	9.53469	0.00201624
up	MSTRG.20633	-1.11234	3.12922	10.4072	0.00125526	abhd2a	ENSDARG00000025797
up	MSTRG.5031	-2.09968	0.106508	16.1125	5.97e-05	slc25a15a	ENSDARG00000063539
up	MSTRG.5033	-1.28688	5.57505	8.19622	0.00419778	foxo1a	ENSDARG00000099555
up	MSTRG.5035	-3.3135	2.43805	12.3746	0.000435211
up	ENSDARG00000057353	-1.78663	-0.141081	8.76471	0.00307114	ehbp1l1a	ENSDARG00000057353
up	MSTRG.6078	-1.99413	1.14663	8.2087	0.00416901	skap2	ENSDARG00000000906
up	MSTRG.18144	-9.90021	0.963107	87.1369	1.01e-20	CT025651.1	ENSDARG00000099658
up	MSTRG.11520	-4.68734	-0.215789	12.3247	0.000447013	bcr	ENSDARG00000079286
up	MSTRG.11529	-1.86258	2.16528	20.7084	5.35e-06	dnai1.2	ENSDARG00000038788
up	MSTRG.11528	-1.71381	3.30015	11.9578	0.000544193	stx2a	ENSDARG00000004618
up	MSTRG.7301	-1.52536	6.57846	7.16672	0.00742683	ctsba	ENSDARG00000055120
up	MSTRG.7302	-2.92291	1.67764	10.2003	0.00140421	cgref1	ENSDARG00000075444
up	MSTRG.14005	-1.51832	7.82051	21.3951	3.74e-06	c8g	ENSDARG00000032098
up	MSTRG.2210	-1.43323	3.3511	8.03842	0.00457954	adipor1a	ENSDARG00000002912
up	MSTRG.11642	-5.70054	2.72556	38.6345	5.11e-10
up	MSTRG.11646	-1.97246	2.34775	10.1086	0.00147581
up	MSTRG.9152	-1.57095	4.98208	12.0118	0.00052866	CU693379.1	ENSDARG00000098777
up	MSTRG.15015	-1.14094	5.391	9.67162	0.00187137	gabarapl2	ENSDARG00000027200
up	MSTRG.13758	-2.61705	2.13816	16.9084	3.92e-05	si:ch1073-441p17.1	ENSDARG00000095861
up	MSTRG.13759	-1.51411	8.28465	7.94172	0.00483079	TFR2	ENSDARG00000103727
up	MSTRG.13755	-4.1726	4.5314	16.9676	3.8e-05
up	MSTRG.13756	-3.22857	-0.240089	13.0251	0.000307341	fhdc5	ENSDARG00000095962
up	MSTRG.13757	-3.23238	0.115352	10.0651	0.00151103	fhdc5	ENSDARG00000095962
up	MSTRG.6278	-8.76464	-1.031	17.6086	2.71e-05
up	MSTRG.6274	-2.16391	0.504428	14.7262	0.000124307
up	MSTRG.19456	-1.82387	1.73375	7.59236	0.00586163	grap2b	ENSDARG00000101169
up	MSTRG.8361	-1.59911	2.31483	9.97049	0.0015907	TGFBR2 (1 of many)	ENSDARG00000059363
up	MSTRG.10751	-1.61742	5.6736	19.641	9.34e-06	susd6	ENSDARG00000030116
up	ENSDARG00000023694	-1.98788	0.548492	12.2241	0.000471774	spon1b	ENSDARG00000023694
up	MSTRG.21595	-1.41163	1.87214	10.4978	0.00119514	FP016175.1	ENSDARG00000098562
up	MSTRG.11489	-3.02346	0.325549	7.93996	0.0048355
up	MSTRG.11480	-3.44535	0.855791	29.4122	5.85e-08
up	ENSDARG00000018587	-7.39607	-0.855245	28.1657	1.11e-07	zgc:152658	ENSDARG00000018587
up	MSTRG.128	-5.39904	-0.710468	11.061	0.000881614
up	MSTRG.20854	-1.74271	3.40705	8.37481	0.00380457	mark2b	ENSDARG00000032458
up	MSTRG.20857	-1.08754	8.07065	7.38278	0.00658513	sb:cb1058	ENSDARG00000099819
up	MSTRG.2829	-1.35076	2.81379	9.53591	0.0020149	irf9	ENSDARG00000016457
up	MSTRG.15561	-6.1555	-0.591877	13.6791	0.000216854
up	MSTRG.15560	-1.93766	4.70417	15.695	7.44e-05
up	MSTRG.15568	-4.34635	0.606913	13.3748	0.000255022
up	MSTRG.13199	-2.04507	1.54653	14.0421	0.000178759	zgc:114174	ENSDARG00000057884
up	ENSDARG00000087887	-2.0639	0.452047	15.2365	9.49e-05	phf21b	ENSDARG00000087887
up	MSTRG.2401	-0.980317	2.4954	7.02669	0.00803035	yod1	ENSDARG00000008542
up	MSTRG.2404	-1.59052	5.54573	7.87856	0.00500244
up	MSTRG.2407	-8.70231	1.70182	38.7204	4.89e-10
up	MSTRG.2406	-2.4463	4.95618	16.1705	5.79e-05	slc41a1	ENSDARG00000070214
up	MSTRG.4804	-1.6657	12.0424	15.3157	9.1e-05	CR383676.1	ENSDARG00000099970
up	MSTRG.9695	-1.17414	2.97075	8.90383	0.00284573	yipf1	ENSDARG00000014474
up	MSTRG.9696	-1.55633	5.25443	23.0314	1.59e-06	tmem59	ENSDARG00000019033
up	MSTRG.4116	-1.84563	1.2147	8.25626	0.00406117
up	MSTRG.1193	-1.61486	5.52339	17.9582	2.26e-05	ptgdsa	ENSDARG00000069439
up	MSTRG.1196	-1.2763	1.87364	6.90768	0.00858264	nrarpa	ENSDARG00000091419
up	MSTRG.5441	-2.79821	3.54478	18.6857	1.54e-05	lgals9l3	ENSDARG00000041060
up	MSTRG.15600	-1.8142	0.15888	7.24271	0.00711895	arhgap17b	ENSDARG00000062263
up	MSTRG.5996	-1.69929	3.87526	15.6324	7.69e-05	ankib1b	ENSDARG00000076829
up	MSTRG.5997	-4.25997	4.5063	14.4042	0.000147476	BX248082.1	ENSDARG00000105408
up	MSTRG.12668	-1.47994	11.6716	16.3981	5.13e-05	cfhl4	ENSDARG00000102456
up	MSTRG.12667	-1.84909	3.79962	7.30823	0.00686393	f13b	ENSDARG00000101353
up	MSTRG.7595	-1.61971	0.796269	8.90198	0.00284862	pigb	ENSDARG00000105011
up	MSTRG.4580	-8.71527	-0.0866452	12.9054	0.000327629
up	MSTRG.1562	-1.02904	3.67872	6.86007	0.00881431	pora	ENSDARG00000055092
up	MSTRG.18606	-1.23868	4.28775	9.09181	0.00256757	mpdu1a	ENSDARG00000035562
up	MSTRG.18605	-2.71	3.73456	14.5015	0.000140046	si:ch211-137i24.10	ENSDARG00000057706
up	MSTRG.14557	-2.44601	1.86945	7.40693	0.00649731
up	MSTRG.10076	-5.04964	1.58809	7.35039	0.00670481	ccl20a.3	ENSDARG00000101040
up	MSTRG.11859	-1.5155	4.77193	8.51644	0.00351953	cldn2	ENSDARG00000044387
up	MSTRG.13278	-1.30897	2.84463	7.43032	0.00641341	taf13	ENSDARG00000070834
up	MSTRG.23366	-1.66476	3.43057	17.3765	3.07e-05
up	MSTRG.23364	-1.3179	3.19812	11.7113	0.000621202
up	MSTRG.23092	-1.57338	3.50643	15.304	9.15e-05	dirc2	ENSDARG00000009783
up	MSTRG.14531	-1.41254	1.91616	9.16229	0.00247053	cib1	ENSDARG00000103118
up	MSTRG.14394	-0.974571	6.75106	8.43505	0.00368058	cox6b1	ENSDARG00000045230
up	MSTRG.6995	-1.70196	3.43864	12.455	0.000416865	fam177a1	ENSDARG00000079636
up	MSTRG.6990	-1.77258	6.02932	19.2076	1.17e-05	nfkbiab	ENSDARG00000007693
up	MSTRG.507	-1.66558	0.819262	9.59888	0.00194696
up	MSTRG.19895	-1.48825	2.32477	8.0697	0.00450116	lepr	ENSDARG00000070961
up	MSTRG.15128	-3.31534	1.39462	8.6881	0.00320294	zgc:172090	ENSDARG00000075626
up	MSTRG.19898	-1.95297	6.60082	20.1828	7.04e-06	jak1	ENSDARG00000020625
up	MSTRG.8733	-1.07008	5.13904	8.94379	0.00278415	rab5aa	ENSDARG00000018602
up	MSTRG.6566	-1.23813	5.35567	9.45461	0.0021062	si:dkey-33i11.9	ENSDARG00000102555
up	MSTRG.6567	-1.54184	6.58247	9.04405	0.00263552	fxyd1	ENSDARG00000099014
up	MSTRG.6564	-1.87199	4.38402	8.52449	0.00350398	gapdhs	ENSDARG00000039914
up	MSTRG.13867	-1.74783	5.12358	16.8433	4.06e-05	abi1a	ENSDARG00000010155
up	MSTRG.6388	-1.58725	3.89647	13.0788	0.000298661	stk40	ENSDARG00000098135
up	MSTRG.6382	-1.2655	2.74801	6.83965	0.00891563	capn7	ENSDARG00000102987
up	MSTRG.7385	-1.56048	2.37194	13.3542	0.00025784	bre	ENSDARG00000038863
up	MSTRG.7387	-2.7135	3.20188	10.2838	0.00134202	fosl2	ENSDARG00000040623
up	MSTRG.7389	-2.06155	3.10017	12.0675	0.00051309
up	MSTRG.16967	-0.844729	10.5818	8.48242	0.00358594	itih2	ENSDARG00000045516
up	MSTRG.23931	-1.98396	9.75022	11.0189	0.000901864	mt-nd6	ENSDARG00000063922
up	MSTRG.12876	-2.2763	1.32363	14.1004	0.000173303	CABZ01045212.1	ENSDARG00000087525
up	MSTRG.16513	-6.76082	0.852069	50.7116	1.07e-12
up	MSTRG.4437	-3.95156	9.8112	8.9309	0.00280387	itln3	ENSDARG00000003523
up	MSTRG.3308	-2.96949	2.7659	17.7873	2.47e-05
up	MSTRG.23110	-1.88992	3.11545	13.0845	0.00029775	ccdc93	ENSDARG00000040678
up	MSTRG.4387	-0.833012	5.19695	6.96846	0.00829589	magt1	ENSDARG00000058062
up	MSTRG.18340	-13.6194	3.25039	38.1384	6.59e-10
up	MSTRG.18341	-1.45422	4.9786	14.5078	0.000139584
up	MSTRG.10113	-2.59206	3.41426	12.4338	0.000421627	itm2cb	ENSDARG00000039650
up	MSTRG.1260	-5.82822	8.751	108.182	2.45e-25
up	MSTRG.1261	-4.27172	4.9037	23.6025	1.18e-06	slc27a6	ENSDARG00000046053
up	MSTRG.1263	-2.09891	1.42749	13.3872	0.00025335	isoc1	ENSDARG00000060069
up	MSTRG.1266	-0.99556	6.51198	8.74089	0.00311153	CR855996.2	ENSDARG00000104450
up	MSTRG.10805	-2.25526	2.86519	14.5687	0.00013514
up	MSTRG.10801	-1.32826	5.65798	14.0932	0.000173969	snx3	ENSDARG00000008678
up	MSTRG.10803	-1.61704	3.86689	7.97046	0.00475468
up	MSTRG.7142	-1.36251	4.13431	14.7738	0.000121207	SGMS1 (1 of many)	ENSDARG00000057053
up	MSTRG.7140	-1.76298	5.09027	15.024	0.000106154	minpp1a	ENSDARG00000057058
up	ENSDARG00000045753	-2.1429	0.400145	14.7196	0.000124742	tmtc2a	ENSDARG00000045753
up	MSTRG.7858	-1.67245	4.61676	24.1151	9.07e-07
up	MSTRG.19564	-2.03726	5.45718	15.4778	8.35e-05	pglyrp2	ENSDARG00000062998
up	MSTRG.8500	-1.18711	3.26538	7.25164	0.00708361	lix1l	ENSDARG00000063244
up	MSTRG.9458	-1.42412	4.00605	15.518	8.17e-05
up	MSTRG.9456	-0.933955	3.16771	6.98063	0.00823966	kmt2cb	ENSDARG00000075560
up	MSTRG.9455	-2.76712	1.06145	6.87978	0.00871761	BX908750.1	ENSDARG00000097553
up	MSTRG.5176	-2.5768	-0.502261	6.75112	0.00936891	nek8	ENSDARG00000045626
up	MSTRG.5177	-1.98118	1.54921	11.0223	0.000900204	traf4a	ENSDARG00000003963
up	MSTRG.5289	-1.20166	2.00614	7.77585	0.00529494	zgc:154093	ENSDARG00000055897
up	MSTRG.11929	-3.43079	0.558358	7.84797	0.00508778
up	MSTRG.6487	-1.05042	5.03678	12.5268	0.000401146	si:dkey-199f5.8	ENSDARG00000018853
up	MSTRG.6481	-1.46897	2.26675	7.28641	0.00694781
up	MSTRG.5823	-9.58193	-0.82617	52.6825	3.92e-13
up	MSTRG.6738	-1.20247	5.02564	14.4501	0.000143925
up	MSTRG.6735	-2.0051	1.93243	21.4431	3.64e-06
up	MSTRG.11404	-3.91048	4.26757	17.1497	3.45e-05	f2rl1.2	ENSDARG00000077540
up	MSTRG.23465	-2.98975	2.2916	8.46395	0.00362255
up	MSTRG.15872	-10.0022	0.928177	19.6577	9.26e-06	syt5a	ENSDARG00000037941
up	MSTRG.14836	-2.66018	-0.691859	7.09086	0.00774782	prr5a	ENSDARG00000075977
up	MSTRG.14831	-1.25862	1.70769	9.50512	0.00204899
up	MSTRG.17566	-2.9784	0.339929	10.6063	0.00112705
up	MSTRG.3750	-1.20978	4.49071	7.29899	0.00689933	rab1ab	ENSDARG00000029663
up	MSTRG.1443	-1.33553	4.5524	12.5865	0.000388537	rnft1	ENSDARG00000015917
up	MSTRG.1448	-2.31539	6.89562	12.7122	0.000363282	si:ch211-222e20.4	ENSDARG00000092578
up	MSTRG.22474	-1.70634	4.82643	15.8265	6.94e-05	si:ch1073-392o20.2	ENSDARG00000102599
up	MSTRG.12930	-1.82467	2.53429	9.56656	0.00198154	klc4	ENSDARG00000086985
up	MSTRG.2932	-1.56045	1.49439	13.5818	0.000228383	cpped1	ENSDARG00000031968
up	MSTRG.4191	-1.12993	6.86888	8.08131	0.00447241
up	MSTRG.15689	-1.47625	2.88138	13.4426	0.000245976	nfe2l1a	ENSDARG00000030616
up	MSTRG.13654	-2.5285	0.876521	15.4978	8.26e-05
up	MSTRG.13656	-1.8239	5.75855	25.8275	3.73e-07
up	MSTRG.13651	-2.42793	1.06124	7.67709	0.00559264	MDP1	ENSDARG00000088040
up	MSTRG.18680	-1.68538	7.13084	19.2306	1.16e-05	histh1l	ENSDARG00000035519
up	MSTRG.18684	-2.4293	4.40128	36.295	1.7e-09	zgc:110340	ENSDARG00000079497
up	MSTRG.6137	-1.42858	3.04009	8.61685	0.00333068	s100a10b	ENSDARG00000025254
up	MSTRG.6133	-1.43487	2.1244	8.11257	0.00439593	efna1b	ENSDARG00000018787
up	MSTRG.14152	-1.40301	3.13438	10.9321	0.000945146	lrrc31	ENSDARG00000057392
up	ENSDARG00000017312	-2.74891	1.31767	26.5433	2.58e-07	lmbrd2b	ENSDARG00000017312
up	MSTRG.19792	-3.19144	-0.154588	7.81462	0.00518252	gadd45ab	ENSDARG00000104571
up	MSTRG.19791	-1.36728	4.41013	10.9163	0.000953214	sec16b	ENSDARG00000099554
up	MSTRG.19796	-4.78143	0.232811	15.1352	0.000100079
up	MSTRG.19247	-1.81852	0.263642	7.59926	0.00583924
up	MSTRG.8203	-1.18766	1.94151	6.71298	0.00957137	si:ch211-71n6.4	ENSDARG00000102234
up	MSTRG.8202	-1.07905	5.73841	8.78487	0.00303739
up	MSTRG.8209	-3.19698	1.13894	10.5088	0.00118808	wt1b	ENSDARG00000007990
up	MSTRG.9550	-2.29023	2.4841	22.2818	2.35e-06
up	MSTRG.9551	-8.00176	-0.431065	31.9104	1.61e-08
up	MSTRG.9557	-4.85957	2.96988	12.8383	0.000339592
up	MSTRG.9554	-0.98668	7.68078	7.75693	0.00535068	dpydb	ENSDARG00000010267
up	MSTRG.20708	-1.80932	2.43794	12.7328	0.000359303	si:ch211-119e14.1	ENSDARG00000099518
up	MSTRG.20704	-1.18964	4.8122	7.86811	0.00503141	rab1ba	ENSDARG00000058044
up	MSTRG.5327	-1.50591	3.01889	9.24811	0.00235738	zgc:198241	ENSDARG00000076483
up	MSTRG.5323	-1.62082	3.08635	7.18426	0.0073546	dhrs13b	ENSDARG00000031814
up	MSTRG.21071	-9.24417	3.06163	33.5318	7.01e-09	slc7a10a	ENSDARG00000008100
up	MSTRG.16764	-1.50294	3.64118	9.18205	0.002444	msrb3	ENSDARG00000045658
up	MSTRG.16762	-1.33322	8.05743	9.44666	0.00211534	b2m	ENSDARG00000053136
up	MSTRG.6677	-2.37896	4.28181	25.6484	4.1e-07	serpinb1l4	ENSDARG00000096888
up	MSTRG.6675	-1.93576	4.59816	18.4521	1.74e-05	hmgn2	ENSDARG00000099572
up	MSTRG.11231	-4.10959	3.12214	8.9923	0.0027112
up	MSTRG.15443	-1.77209	2.76017	18.63	1.59e-05
up	MSTRG.15448	-3.42548	0.0341737	21.6979	3.19e-06
up	MSTRG.2921	-1.9169	4.33166	14.21	0.000163502	tmem184ba	ENSDARG00000045147
up	MSTRG.14313	-1.15732	5.22143	7.32579	0.00679721	arf2b	ENSDARG00000016393
up	MSTRG.14319	-1.49862	0.868323	8.42309	0.00370485
up	MSTRG.2366	-1.35126	1.01534	6.68437	0.00972617	arl8bb	ENSDARG00000070318
up	MSTRG.2361	-8.66526	1.72026	21.4282	3.67e-06
up	MSTRG.17150	-11.2455	1.72787	11.1656	0.000833267
up	ENSDARG00000002405	-2.15172	0.521075	14.1289	0.000170702	si:ch211-225b11.1	ENSDARG00000002405
up	MSTRG.3444	-12.5448	1.54201	22.9585	1.66e-06
up	MSTRG.3442	-8.56403	3.85509	42.7847	6.11e-11	CU019624.1	ENSDARG00000103960
up	MSTRG.3443	-7.31411	2.11853	19.784	8.67e-06
up	MSTRG.8049	-4.50103	0.265915	19.0636	1.26e-05
up	MSTRG.8043	-2.06761	3.96174	16.7055	4.37e-05	uraha	ENSDARG00000100719
up	MSTRG.8042	-2.21011	2.14308	10.7718	0.00103059	cd151l	ENSDARG00000068629
up	MSTRG.8045	-2.29511	2.47085	8.177	0.00424248	cyba	ENSDARG00000018283
up	MSTRG.9799	-1.12974	4.3942	8.71929	0.0031486	atp6v0b	ENSDARG00000031681
up	MSTRG.9794	-3.56721	0.90964	13.556	0.00023155	ccr9a	ENSDARG00000055186
up	MSTRG.4019	-1.9821	3.65427	26.9922	2.04e-07
up	MSTRG.4011	-1.74811	0.356143	7.98799	0.00470886	cdc42ep3	ENSDARG00000052783
up	MSTRG.15169	-1.85224	4.73333	30.5349	3.28e-08	srebf2	ENSDARG00000063438
up	MSTRG.15167	-1.12716	3.0275	7.57269	0.00592593	si:ch1073-322p19.1	ENSDARG00000075173
up	MSTRG.5655	-1.89184	0.101581	8.38059	0.0037925
up	MSTRG.18724	-1.41587	2.29044	11.0238	0.000899494
up	MSTRG.18727	-5.38766	3.01319	39.428	3.4e-10	phldb1a	ENSDARG00000061093
up	MSTRG.6302	-1.34376	4.82334	9.84809	0.00170009
up	MSTRG.6303	-2.04399	6.55791	25.9144	3.57e-07	c1s	ENSDARG00000100599
up	MSTRG.6301	-1.704	8.61929	25.3668	4.74e-07	c1r	ENSDARG00000100248
up	MSTRG.6306	-1.88523	2.96394	11.2248	0.000807134	ptpn6	ENSDARG00000089043
up	MSTRG.6309	-1.48369	4.40883	7.84595	0.00509348	cdc42l	ENSDARG00000040158
up	MSTRG.13843	-1.24152	4.2362	10.1798	0.00141987
up	MSTRG.6124	-0.997473	3.69283	7.33898	0.0067475	she	ENSDARG00000087956
up	MSTRG.6123	-4.97773	0.290324	7.09219	0.00774206
up	MSTRG.1175	-2.64365	-0.358749	13.7355	0.000210439
up	MSTRG.7951	-1.25634	3.414	10.9136	0.000954604	bcar1	ENSDARG00000056525
up	MSTRG.2701	-2.80309	1.02649	28.7525	8.22e-08
up	MSTRG.2706	-1.83175	-0.290169	9.38918	0.00218269	mapta	ENSDARG00000089314
up	MSTRG.2705	-2.16956	1.50554	19.4666	1.02e-05
up	MSTRG.16047	-1.44204	2.29143	7.73258	0.00542333	ramp2	ENSDARG00000037895
up	MSTRG.5513	-7.05517	1.41846	7.72868	0.00543505
up	MSTRG.5510	-0.877643	5.45371	7.51048	0.00613411	si:ch73-95l15.5	ENSDARG00000087596
up	MSTRG.16594	-1.50775	3.67503	8.79317	0.0030236	atp6v1e1b	ENSDARG00000030694
up	MSTRG.16596	-1.43785	5.25871	13.7757	0.000205987	ccdc167	ENSDARG00000045850
up	MSTRG.16591	-2.63876	2.40559	10.5888	0.00113775	strip2	ENSDARG00000059003
up	MSTRG.16592	-1.65212	4.93122	12.0844	0.00050846	ahcyl2	ENSDARG00000039343
up	MSTRG.11067	-1.7676	0.115446	6.90022	0.00861853
up	MSTRG.11060	-5.42522	4.02616	16.3197	5.35e-05	socs3a	ENSDARG00000104400
up	MSTRG.22827	-1.89804	2.81371	11.0476	0.00088804	parp4	ENSDARG00000069934
up	MSTRG.22177	-8.02074	-0.0114587	19.9758	7.84e-06
up	MSTRG.15767	-2.42926	4.64236	29.1056	6.85e-08	si:dkey-202l16.5	ENSDARG00000013252
up	MSTRG.10736	-1.98205	5.42603	14.4878	0.000141068	serpina10a	ENSDARG00000005924
up	MSTRG.13429	-0.87733	8.32853	7.94374	0.0048254	masp2	ENSDARG00000007988
up	MSTRG.12776	-1.36319	5.70742	9.5553	0.00199373	add3a	ENSDARG00000040874
up	MSTRG.12485	-4.09987	-0.372246	11.1852	0.000824512
up	MSTRG.12482	-1.3487	3.54743	10.369	0.0012815	atp6ap2	ENSDARG00000008735
up	MSTRG.2534	-1.62761	3.62363	12.7387	0.000358166
up	MSTRG.2539	-1.4774	6.19885	7.25726	0.00706151	ero1b	ENSDARG00000103915
up	MSTRG.3666	-0.815223	4.99483	6.74577	0.00939701	si:ch211-198a12.6	ENSDARG00000074624
up	MSTRG.21623	-1.90877	8.53564	34.6391	3.97e-09	serpind1	ENSDARG00000021208
up	MSTRG.6404	-3.44551	0.767296	7.66193	0.00563983	adgrb1a	ENSDARG00000075133
up	MSTRG.401	-0.909601	7.62704	8.39393	0.00376475	cpb2	ENSDARG00000037144
up	MSTRG.407	-2.0306	4.31711	38.2833	6.12e-10	igf2bp2b	ENSDARG00000099758
up	MSTRG.17290	-5.99327	0.169757	22.1389	2.54e-06	si:dkey-16p6.4	ENSDARG00000068161
up	MSTRG.21541	-3.37714	-0.027356	12.7287	0.000360091
up	MSTRG.21543	-1.22271	2.56044	8.18244	0.00422978	slc35c1	ENSDARG00000104669
up	MSTRG.10770	-1.3696	5.81702	12.8785	0.000332371	allc	ENSDARG00000042562
up	MSTRG.27	-3.85506	1.23116	24.1336	8.99e-07	rasa3	ENSDARG00000063371
up	MSTRG.22169	-1.07688	5.37095	9.74469	0.00179842	si:ch211-251j10.3	ENSDARG00000042409
up	MSTRG.22163	-1.92148	0.968736	9.93372	0.00162278	mmp11a	ENSDARG00000026325
up	MSTRG.23786	-1.09817	1.40831	6.92437	0.00850289
up	MSTRG.22784	-1.59803	1.81976	14.1954	0.000164775	crfb1	ENSDARG00000068681
up	MSTRG.18570	-1.63569	2.98823	18.7732	1.47e-05	agtr2	ENSDARG00000035552
up	MSTRG.10960	-1.45465	12.067	16.9715	3.79e-05	plg	ENSDARG00000023111
up	MSTRG.19712	-0.998766	3.47119	7.38167	0.0065892	stk11ip	ENSDARG00000070122
up	MSTRG.19710	-2.27307	3.48791	21.1193	4.32e-06	SLC19A1	ENSDARG00000033993
up	MSTRG.2702	-2.09938	1.16704	11.589	0.00066343	irf3	ENSDARG00000076251
up	MSTRG.3253	-1.68219	4.17526	10.2086	0.00139785	fdxr	ENSDARG00000089369
up	MSTRG.20036	-1.84924	4.61491	16.0597	6.14e-05	itpr1a	ENSDARG00000014655
up	MSTRG.20035	-2.12188	4.44625	20.9126	4.81e-06	sumf1	ENSDARG00000044203
up	MSTRG.20031	-2.35778	0.00595022	9.58066	0.00196638	itgb7	ENSDARG00000044318
up	MSTRG.8420	-1.12296	5.44706	7.58742	0.00587771	thrap3b	ENSDARG00000098228
up	MSTRG.8422	-1.41247	3.4894	11.5938	0.000661714	map7d1b	ENSDARG00000104701
up	MSTRG.8424	-1.90126	0.856699	9.23027	0.00238046	si:ch73-281i18.7	ENSDARG00000103395
up	MSTRG.21784	-1.70866	0.077086	7.36743	0.0066416
up	MSTRG.21782	-1.66371	2.21954	14.1404	0.000169663	dennd2c	ENSDARG00000073738
up	MSTRG.21783	-1.39053	3.39386	8.67265	0.00323022	nras	ENSDARG00000038225
up	MSTRG.5943	-1.56297	5.84194	14.4893	0.000140959	GABARAPL1	ENSDARG00000040971
up	MSTRG.5944	-3.97186	0.412664	8.92909	0.00280664	si:dkey-26c10.5	ENSDARG00000088023
up	MSTRG.20739	-1.17356	2.14242	7.82685	0.00514757	snx15	ENSDARG00000020397
up	MSTRG.8631	-1.02201	4.99213	7.84717	0.00509002	sh3bgrl3	ENSDARG00000098075
up	MSTRG.521	-1.70566	1.97389	12.2463	0.000466173	clgn	ENSDARG00000009315
up	MSTRG.21993	-2.43938	2.8108	10.9512	0.000935443	alas2	ENSDARG00000038643
up	MSTRG.21997	-1.34337	1.25265	7.47568	0.0062538	dffb	ENSDARG00000009748
up	MSTRG.11883	-1.79507	3.93739	9.71633	0.00182638	aldh3a2b	ENSDARG00000029381
up	MSTRG.11886	-0.887571	9.3937	7.70092	0.00551927	vtnb	ENSDARG00000053831
up	MSTRG.17733	-7.44359	1.31692	28.3034	1.04e-07
up	MSTRG.3013	-1.40537	6.63784	11.9852	0.000536234	epas1a	ENSDARG00000008697
up	MSTRG.16285	-2.37527	2.06164	7.41761	0.00645885	hbaa2	ENSDARG00000069735
up	MSTRG.16284	-2.29973	2.04311	9.32769	0.00225717	hbba2	ENSDARG00000069734
up	MSTRG.16287	-2.07169	7.60566	8.59757	0.00336613	si:ch211-5k11.8	ENSDARG00000079078
up	MSTRG.16286	-2.24505	6.74122	10.9373	0.000942477	hbba1	ENSDARG00000089087
up	MSTRG.16288	-2.44998	3.26056	8.71652	0.00315339
up	MSTRG.11776	-2.20289	7.4729	31.7901	1.72e-08	si:dkey-22f5.9	ENSDARG00000092044
up	MSTRG.11777	-1.07964	3.21796	8.29491	0.00397563	clcn5a	ENSDARG00000019693
up	MSTRG.1521	-2.77928	3.9642	18.0325	2.17e-05	rfc3	ENSDARG00000055969
up	MSTRG.9713	-1.62672	1.95384	7.42606	0.00642861	lyn	ENSDARG00000031715
up	MSTRG.9718	-7.28761	1.12233	29.884	4.59e-08
up	MSTRG.2878	-1.51346	5.27388	15.1206	0.000100856	lipf	ENSDARG00000018529
up	MSTRG.23062	-1.32728	2.81423	9.03871	0.00264322	lamp1	ENSDARG00000092610
up	MSTRG.15256	-1.26015	3.62952	9.873	0.00167722	art4	ENSDARG00000078178
up	MSTRG.4095	-2.16743	4.24107	10.7203	0.00105967
up	MSTRG.4093	-1.69395	3.66584	16.1518	5.85e-05
up	MSTRG.4099	-4.00906	0.0408594	14.5041	0.000139852
up	MSTRG.10026	-1.77129	2.42255	9.13397	0.00250907	basp1	ENSDARG00000053358
up	MSTRG.3831	-3.18517	1.25219	7.369	0.00663578	CR762483.1	ENSDARG00000074487
up	MSTRG.14611	-2.94581	3.83772	16.1936	5.72e-05	ubap1la	ENSDARG00000089217
up	MSTRG.13046	-1.56592	-0.457513	6.78614	0.00918683	gp9	ENSDARG00000090638
up	MSTRG.13040	-2.01079	0.495876	12.2483	0.000465675	zgc:171857	ENSDARG00000058871
up	MSTRG.19698	-12.2811	2.46853	22.145	2.53e-06	FP017169.1	ENSDARG00000086277
up	MSTRG.6926	-1.95645	5.76686	15.928	6.58e-05	egln3	ENSDARG00000032553
up	MSTRG.6821	-2.71483	2.52251	17.9938	2.22e-05
up	MSTRG.7032	-1.64311	4.57091	11.7766	0.000599802	manea	ENSDARG00000001898
up	MSTRG.293	-2.05443	4.27494	18.3184	1.87e-05	msmo1	ENSDARG00000055876
up	MSTRG.292	-2.46364	1.30161	9.56117	0.00198736	spock3	ENSDARG00000070266
up	ENSDARG00000051795	-9.33677	-0.55419	14.3241	0.000153884	si:dkeyp-110c12.3	ENSDARG00000051795
up	MSTRG.5595	-2.56177	0.556892	9.12447	0.00252213	si:dkey-121n8.3	ENSDARG00000078101
up	MSTRG.22530	-2.43117	1.61527	20.9956	4.6e-06
up	MSTRG.22532	-1.17714	3.29	9.06169	0.00261021	CABZ01112317.1	ENSDARG00000086057
up	MSTRG.11578	-1.72266	1.41723	13.0392	0.000305034	lifrb	ENSDARG00000039863
up	ENSDARG00000101212	-2.09601	0.571263	12.0163	0.000527383	CU681841.1	ENSDARG00000101212
up	MSTRG.20922	-2.19848	1.50521	10.5985	0.00113182	plekha7b	ENSDARG00000062220
up	MSTRG.16987	-4.64331	1.16915	36.3949	1.61e-09
up	MSTRG.16984	-1.92736	2.50624	10.7041	0.00106899	si:ch211-244b2.4	ENSDARG00000045530
up	MSTRG.16983	-1.73433	2.78555	14.7622	0.000121958	si:ch211-244b2.3	ENSDARG00000069244
up	MSTRG.13208	-4.02856	8.2371	29.551	5.45e-08	ppdpfb	ENSDARG00000031317
up	MSTRG.2243	-2.59889	1.55564	25.7027	3.98e-07
up	MSTRG.2244	-1.63554	2.60781	12.8181	0.000343291	kaznb	ENSDARG00000006601
up	MSTRG.4972	-1.44423	5.96498	9.02053	0.00266965	MFRP	ENSDARG00000087814
up	MSTRG.4979	-1.95644	2.10791	22.1434	2.53e-06	psph	ENSDARG00000040314
up	MSTRG.22278	-1.14643	4.37594	9.24216	0.00236506	hnf1a	ENSDARG00000009470
up	MSTRG.22273	-1.22526	7.6602	16.0575	6.14e-05	si:ch211-170d8.5	ENSDARG00000046142
up	MSTRG.22272	-2.28605	6.2494	12.5974	0.000386277	pla2g1b	ENSDARG00000009153
up	MSTRG.4352	-1.12208	2.37862	7.6595	0.00564742	zdhhc15b	ENSDARG00000071872
up	MSTRG.9107	-1.93425	1.21123	18.0346	2.17e-05
up	MSTRG.9108	-1.98328	2.66198	13.4306	0.000247553
up	MSTRG.23348	-4.68196	0.0722925	12.1791	0.00048327
up	MSTRG.15046	-8.0192	-0.558815	8.07998	0.0044757
up	MSTRG.10270	-1.61222	3.42573	9.54453	0.00200546	TM6SF2 (1 of many)	ENSDARG00000105208
up	MSTRG.10279	-1.49097	2.69534	7.12337	0.00760855	plekhj1	ENSDARG00000025593
up	MSTRG.5756	-1.39874	2.9554	8.95809	0.00276244
up	MSTRG.3970	-0.832945	3.95822	7.35516	0.00668706	lmbrd1	ENSDARG00000104223
up	MSTRG.3976	-6.42972	0.72544	20.7127	5.34e-06
up	MSTRG.6226	-2.07885	2.26081	7.87333	0.00501691	alg2	ENSDARG00000070399
up	MSTRG.22698	-1.14966	4.11369	7.29753	0.00690495	ube2al	ENSDARG00000003017
up	MSTRG.487	-1.16692	4.67475	7.56804	0.00594125	hmgb2a	ENSDARG00000029722
up	MSTRG.17487	-4.0974	-0.577204	9.29765	0.00229448
up	MSTRG.21898	-1.2924	2.6085	11.6316	0.000648396	plk2b	ENSDARG00000019130
up	MSTRG.21894	-10.4132	1.39164	88.4252	5.28e-21
up	MSTRG.21895	-2.9865	0.599439	30.6227	3.13e-08
up	MSTRG.21892	-9.95287	0.797365	102.685	3.93e-24
up	MSTRG.14329	-1.54269	2.77218	18.0785	2.12e-05	gnptg	ENSDARG00000038566
up	MSTRG.22083	-2.07097	3.49149	13.0246	0.000307423	rhoab	ENSDARG00000094673
up	MSTRG.6744	-1.13963	3.32901	9.04627	0.00263231
up	MSTRG.10472	-3.48369	-0.0647702	12.8591	0.000335847
up	MSTRG.10478	-2.01931	4.29774	12.4595	0.000415866	igfbp3	ENSDARG00000099144
up	MSTRG.10479	-1.28036	9.75209	8.52475	0.00350349	adcy1a	ENSDARG00000069026
up	MSTRG.15539	-1.22759	6.81312	9.51963	0.00203285	atp6v0ca	ENSDARG00000057853
up	MSTRG.18844	-1.48578	4.51849	19.7847	8.67e-06	micu2	ENSDARG00000009939
up	MSTRG.3781	-4.98496	3.36971	46.7982	7.87e-12
up	MSTRG.9809	-1.54033	2.13543	8.48879	0.00357342
up	MSTRG.2789	-3.57326	1.93926	7.43408	0.0064	ndufa4	ENSDARG00000056108
up	MSTRG.3439	-1.31092	1.60612	9.34647	0.00223416
up	MSTRG.10745	-1.14325	2.4688	6.6973	0.0096559	ZFYVE1	ENSDARG00000078652
up	MSTRG.1490	-3.31164	2.30948	29.6983	5.05e-08	lhfp	ENSDARG00000004363
up	MSTRG.1497	-2.28582	6.10678	17.1775	3.4e-05
up	MSTRG.1143	-1.27786	3.51922	11.3028	0.000773889	plpp1a	ENSDARG00000053381
up	MSTRG.5490	-1.35878	4.05497	14.6043	0.000132611	tmem106ba	ENSDARG00000101936
up	MSTRG.363	-2.1979	3.25036	12.7282	0.000360181	g3bp2	ENSDARG00000014790
up	MSTRG.14970	-1.19477	1.77415	7.56869	0.00593909	lamb1a	ENSDARG00000101209
up	MSTRG.14978	-1.4014	5.27017	8.02266	0.00461957	slc27a2b	ENSDARG00000100731
up	MSTRG.9154	-2.38688	1.86586	10.6506	0.00110035	si:ch73-359m17.9	ENSDARG00000098662
up	MSTRG.11802	-1.66697	5.30914	16.1319	5.91e-05	si:dkeyp-72g9.4	ENSDARG00000073704
up	MSTRG.22004	-3.63017	-0.430912	15.7299	7.31e-05
up	MSTRG.8730	-4.25	1.1	13.4338	0.000247125
up	MSTRG.11111	-9.74066	-0.0187333	49.8922	1.62e-12
up	MSTRG.11114	-1.41774	5.07251	9.85291	0.00169563	CU660013.4	ENSDARG00000096803
up	MSTRG.11116	-4.1572	0.558621	25.6435	4.11e-07
up	MSTRG.14698	-4.25209	5.18775	28.2163	1.08e-07	ccl39.2	ENSDARG00000102945
up	MSTRG.14699	-4.82838	2.41753	13.4567	0.000244136	ccl35.1	ENSDARG00000103466
up	MSTRG.14690	-2.97169	-0.118487	14.5283	0.000138073	CR450808.3	ENSDARG00000103814
up	MSTRG.13518	-1.85982	5.15412	16.5584	4.72e-05	dazap2	ENSDARG00000007867
up	MSTRG.13512	-1.51487	3.01282	6.88304	0.00870172	rapgef3	ENSDARG00000079291
up	MSTRG.8471	-1.14166	4.34348	9.2065	0.00241157	cica	ENSDARG00000071150
up	MSTRG.2087	-1.4453	3.54705	11.1011	0.000862769	si:ch211-262i1.6	ENSDARG00000101341
up	MSTRG.3835	-1.96311	3.5321	15.942	6.53e-05	wdfy4	ENSDARG00000077009
up	MSTRG.16806	-3.49378	-0.22514	22.8951	1.71e-06
up	MSTRG.16872	-1.37315	3.23756	9.46673	0.00209232	dram1	ENSDARG00000045561
up	MSTRG.567	-1.55154	3.17454	20.9342	4.75e-06	si:dkey-28b4.8	ENSDARG00000002840
up	MSTRG.4665	-1.87835	2.22936	9.50502	0.00204911	gdpd2	ENSDARG00000073870
up	MSTRG.20660	-1.2476	4.81446	13.3842	0.000253757	nav2a	ENSDARG00000073688
up	MSTRG.2253	-2.20766	2.01601	12.2893	0.000455558
up	MSTRG.3431	-1.04015	11.2993	9.96159	0.0015984	wu:fj16a03	ENSDARG00000100952
up	MSTRG.5040	-1.64038	1.54352	8.91484	0.00282863
up	MSTRG.5043	-2.19367	-0.35467	14.156	0.000168256
up	MSTRG.5044	-1.89586	4.49931	28.7624	8.18e-08	lpar6a	ENSDARG00000062552
up	MSTRG.21131	-3.28772	6.4301	42.8498	5.91e-11	htr5ab	ENSDARG00000068557
up	MSTRG.6534	-1.15569	3.73319	7.21876	0.00721454	psma2	ENSDARG00000040121
up	MSTRG.20300	-2.14725	3.14555	20.9984	4.6e-06	znfx1	ENSDARG00000100280
up	MSTRG.12155	-4.86916	-0.814348	8.69146	0.00319704
up	MSTRG.12843	-1.94033	2.65563	18.202	1.99e-05
up	MSTRG.12841	-1.55699	3.63834	10.069	0.00150786	dag1	ENSDARG00000016153
up	MSTRG.4467	-3.44794	6.6062	8.53817	0.00347775	zgc:162941	ENSDARG00000071701
up	MSTRG.23142	-3.64649	7.91123	23.3253	1.37e-06	slc40a1	ENSDARG00000000241
up	MSTRG.23140	-2.92127	4.53447	48.2708	3.71e-12	zgc:136439	ENSDARG00000009267
up	MSTRG.23141	-2.40377	3.23534	13.0306	0.000306437	asnsd1	ENSDARG00000000540
up	MSTRG.23146	-4.65296	2.6499	21.0361	4.51e-06	stat1b	ENSDARG00000076182
up	MSTRG.23148	-0.95768	3.90752	7.17724	0.00738341	glsb	ENSDARG00000040705
up	MSTRG.10147	-1.20351	4.10327	7.85641	0.00506408	ftr67	ENSDARG00000098820
up	MSTRG.13491	-2.60633	5.7588	18.783	1.46e-05	cd63	ENSDARG00000025147
up	MSTRG.14710	-1.52747	5.91577	13.5356	0.000234075	fa2h	ENSDARG00000090063
up	MSTRG.14715	-1.20718	6.08419	13.439	0.000246451	pla2g15	ENSDARG00000103271
up	MSTRG.7171	-1.95143	1.29679	6.66852	0.00981308	sepn1	ENSDARG00000033616
up	MSTRG.7829	-1.2532	3.03608	6.92841	0.00848369
up	MSTRG.158	-1.85346	0.942681	7.69871	0.00552603
up	MSTRG.9462	-0.952429	4.25417	8.07849	0.00447937	si:dkey-185p13.1	ENSDARG00000095837
up	MSTRG.21811	-3.76446	2.03408	7.36666	0.00664442	slc2a6	ENSDARG00000058731
up	ENSDARG00000058219	-1.62801	0.422947	9.22945	0.00238153	tubd1	ENSDARG00000058219
up	MSTRG.21366	-1.06354	4.22175	7.99039	0.00470262	chmp5b	ENSDARG00000103718
up	MSTRG.6708	-1.47553	2.33622	13.7245	0.000211671
up	MSTRG.11438	-3.84883	-0.0768458	12.6765	0.00037027
up	MSTRG.11437	-6.26253	3.52226	12.5374	0.000398892	esm1	ENSDARG00000104370
up	MSTRG.11432	-2.99642	2.41901	17.2718	3.24e-05	FO834888.1	ENSDARG00000055550
up	MSTRG.11430	-4.26439	-0.00032472	16.6197	4.57e-05
up	MSTRG.23432	-4.2995	6.77011	17.343	3.12e-05
up	MSTRG.23436	-2.13872	5.67185	13.3092	0.000264104
up	MSTRG.2491	-1.38691	1.5868	7.80714	0.00520401	si:ch73-106k19.2	ENSDARG00000102568
up	MSTRG.20807	-2.58859	3.45946	20.9247	4.78e-06	DGKK	ENSDARG00000074183
up	MSTRG.14261	-1.98551	6.6126	16.6625	4.47e-05	CABZ01013362.1	ENSDARG00000056909
up	MSTRG.14263	-6.61705	0.979124	15.1378	9.99e-05	dnah5l	ENSDARG00000056888
up	MSTRG.14262	-2.89346	2.56162	8.38597	0.00378128
up	MSTRG.13128	-1.15696	5.30225	10.1594	0.00143568	eif4e3	ENSDARG00000005078
up	MSTRG.13121	-1.6292	9.3328	14.7699	0.000121462	krt18	ENSDARG00000018404
up	MSTRG.13120	-1.34666	9.84972	15.3865	8.76e-05	krt8	ENSDARG00000058358
up	MSTRG.19171	-2.2725	3.77213	12.8553	0.000336519	pisd	ENSDARG00000052462
up	MSTRG.8132	-1.53939	4.69767	15.9132	6.63e-05	fam214a	ENSDARG00000040452
up	MSTRG.9664	-1.4503	5.95901	10.9528	0.000934621	fndc3ba	ENSDARG00000078179
up	MSTRG.9665	-3.26307	3.19519	31.918	1.61e-08
up	MSTRG.9666	-4.35016	0.0381484	6.68362	0.0097303
up	MSTRG.1418	-1.68783	7.44496	15.1922	9.71e-05	f9b	ENSDARG00000029493
up	MSTRG.1415	-2.20452	6.91322	12.7883	0.000348798	mcf2b	ENSDARG00000056603
up	MSTRG.15678	-1.64336	1.1232	10.1703	0.00142719	rapgefl1	ENSDARG00000079912
up	MSTRG.5413	-2.22854	3.12674	11.4617	0.000710472	gdpd5b	ENSDARG00000076962
up	MSTRG.15673	-1.54617	3.63796	13.0767	0.000298992
up	MSTRG.15672	-1.46634	0.7579	8.12025	0.00437736	hdac5	ENSDARG00000075139
up	MSTRG.15677	-1.90419	3.91155	11.4916	0.000699114
up	MSTRG.4231	-6.94101	1.76613	68.9577	1.01e-16
up	MSTRG.17938	-8.08111	-0.335243	20.7255	5.3e-06
up	MSTRG.19233	-1.06468	4.48579	9.75768	0.00178575	sepw1	ENSDARG00000035136
up	MSTRG.2139	-1.89133	2.70391	11.3725	0.000745383	prkcdb	ENSDARG00000070651
up	MSTRG.2138	-1.66189	4.13552	17.8182	2.43e-05	sfmbt1	ENSDARG00000044915
up	MSTRG.8277	-2.06394	-0.375435	8.76721	0.00306694	cd276	ENSDARG00000003061
up	MSTRG.5350	-1.68289	0.977133	9.02942	0.00265669
up	MSTRG.22623	-1.05752	4.35366	9.57404	0.00197348	dync1i2a	ENSDARG00000078386
up	MSTRG.22999	-1.73124	2.17065	9.08682	0.00257458	ankrd44	ENSDARG00000026028
up	MSTRG.11195	-1.91074	1.60211	8.30782	0.00394746
up	MSTRG.17832	-11.3696	1.96365	31.0458	2.52e-08
up	MSTRG.1421	-1.41687	2.31972	8.59091	0.00337845	rab1bb	ENSDARG00000056479
up	MSTRG.12645	-1.08646	2.53738	6.68667	0.00971365
up	MSTRG.17167	-9.13483	-1.03093	15.5242	8.15e-05
up	MSTRG.19030	-1.67864	8.01343	13.8467	0.000198343	ctsla	ENSDARG00000007836
up	MSTRG.18927	-1.6996	4.91396	19.4402	1.04e-05	rasgef1ba	ENSDARG00000033614
up	MSTRG.18925	-10.1569	-0.667675	21.14	4.27e-06
up	MSTRG.18923	-1.62406	3.91909	15.9248	6.59e-05	antxr2a	ENSDARG00000104118
up	MSTRG.18921	-1.21637	3.4563	9.95003	0.00160847	BX640536.1	ENSDARG00000094754
up	MSTRG.4131	-1.71325	1.49685	15.1146	0.000101178
up	MSTRG.3574	-1.30339	5.05059	10.9939	0.000914143	NAT8	ENSDARG00000078991
up	MSTRG.3579	-4.29337	0.549387	15.7828	7.1e-05
up	MSTRG.1312	-2.86863	3.71369	7.74834	0.00537618
up	MSTRG.2745	-1.53341	3.85821	14.4753	0.000142006	ube2d1b	ENSDARG00000038576
up	MSTRG.18079	-1.68373	3.43026	15.5917	7.86e-05	CPNE8 (1 of many)	ENSDARG00000102191
up	MSTRG.9033	-1.19237	3.44048	9.95505	0.00160409	fbxl2	ENSDARG00000012135
up	MSTRG.19802	-1.61262	3.21457	10.2912	0.00133669
up	MSTRG.7665	-1.36552	4.0489	19.1081	1.24e-05
up	MSTRG.11575	-5.0016	-0.116137	10.3932	0.00126483
up	ENSDARG00000092407	-2.06573	1.52324	18.8416	1.42e-05	CR391916.1	ENSDARG00000092407
up	MSTRG.242	-1.08393	5.07075	8.78686	0.00303407	asah1b	ENSDARG00000034817
up	MSTRG.246	-2.12908	3.51165	13.1742	0.000283823	ankrd37	ENSDARG00000056376
up	MSTRG.247	-1.50189	3.14411	9.02988	0.00265602	ufsp2	ENSDARG00000056369
up	MSTRG.9954	-1.3979	2.03994	10.6333	0.00111072	si:ch211-14a17.10	ENSDARG00000076534
up	MSTRG.9953	-1.39537	2.01077	9.7082	0.00183447	si:ch211-14a17.11	ENSDARG00000054292
up	MSTRG.21472	-2.10347	3.54221	15.1739	9.81e-05	CU469577.1	ENSDARG00000102850
up	MSTRG.19978	-1.28224	3.18113	7.61676	0.00578284	rp2	ENSDARG00000044339
up	MSTRG.8466	-7.45932	4.26838	21.766	3.08e-06	si:ch211-264f5.2	ENSDARG00000078547
up	MSTRG.5420	-2.78957	1.08104	7.4397	0.00638005	samsn1a	ENSDARG00000054543
up	MSTRG.16098	-4.39302	4.62418	26.6709	2.41e-07	slc29a4	ENSDARG00000059690
up	MSTRG.16549	-1.90591	1.93448	10.2957	0.00133342	cmah	ENSDARG00000057714
up	MSTRG.4747	-1.7123	0.946372	10.7762	0.00102815	btk	ENSDARG00000004433
up	MSTRG.14796	-1.54707	0.849794	9.36073	0.00221684	parietopsin	ENSDARG00000101725
up	MSTRG.7056	-2.26437	0.392022	11.0237	0.000899546
up	MSTRG.733	-5.36488	6.28538	21.3981	3.73e-06
up	MSTRG.8557	-0.977411	8.78385	7.52851	0.006073	si:ch73-15n24.1	ENSDARG00000079901
up	MSTRG.8559	-0.938936	9.00011	9.25842	0.00234416	si:ch211-288g17.4	ENSDARG00000070960
up	MSTRG.5120	-10.8455	0.680103	35.186	3e-09
up	MSTRG.9208	-2.18148	3.8828	9.63796	0.00190597
up	MSTRG.9209	-1.60873	4.27935	10.831	0.000998134	slc22a23	ENSDARG00000078856
up	ENSDARG00000077377	-1.93354	0.407651	9.84229	0.00170545	PRIMA1	ENSDARG00000077377
up	MSTRG.16398	-1.65405	2.36479	11.1384	0.000845609
up	MSTRG.6478	-2.26925	-0.112663	9.44872	0.00211297	siglec15l	ENSDARG00000076132
up	MSTRG.94	-1.47078	3.78031	11.0988	0.000863849	cnppd1	ENSDARG00000027078
up	MSTRG.5871	-1.14996	3.19889	8.76301	0.00307401
up	MSTRG.3109	-1.33523	8.33382	20.9912	4.61e-06	habp2	ENSDARG00000057498
up	MSTRG.7787	-1.58885	2.93723	15.7469	7.24e-05	parp12a	ENSDARG00000042496
up	MSTRG.7786	-2.95137	-0.435941	10.806	0.0010117
up	MSTRG.5903	-1.03189	4.75325	6.82533	0.00898739	si:ch73-22o12.1	ENSDARG00000062831
up	MSTRG.8965	-1.91638	0.599321	9.31036	0.00227861
up	MSTRG.8967	-1.69233	7.53652	21.1647	4.21e-06	CR735126.1	ENSDARG00000044212
up	MSTRG.20887	-2.76444	2.93441	30.1124	4.08e-08	zgc:92664	ENSDARG00000015161
up	MSTRG.20882	-2.41502	0.933698	12.1767	0.000483902	alox12	ENSDARG00000069463
up	MSTRG.20883	-1.26602	3.56238	8.47942	0.00359187	rnaseka	ENSDARG00000069461
up	MSTRG.20888	-2.44964	3.02359	32.8059	1.02e-08	ache	ENSDARG00000031796
up	MSTRG.15826	-1.4076	3.69992	8.70919	0.00316609	hsd17b14	ENSDARG00000054842
up	MSTRG.15821	-1.95231	4.06138	9.18562	0.00243924	grna	ENSDARG00000004954
up	ENSDARG00000053010	-3.25401	-0.510974	9.15	0.00248718	lpcat2	ENSDARG00000053010
up	MSTRG.22131	-4.95619	0.323096	8.76107	0.00307728	AL807792.2	ENSDARG00000096836
up	MSTRG.22134	-1.86358	3.64144	7.38566	0.0065746	mpeg1.1	ENSDARG00000055290
up	MSTRG.22135	-3.29582	1.87139	16.2294	5.61e-05	si:ch211-103n10.5	ENSDARG00000077504
up	MSTRG.22137	-2.04543	6.98831	28.3282	1.02e-07	slc20a2	ENSDARG00000060796
up	MSTRG.22138	-1.74231	4.65713	10.4474	0.0012282	hsd17b3	ENSDARG00000023287
up	MSTRG.16665	-1.17757	4.64342	8.52135	0.00351004	adipor2	ENSDARG00000101849
up	MSTRG.2942	-1.79448	2.48856	18.8073	1.45e-05	gna13a	ENSDARG00000073765
up	MSTRG.2947	-1.3244	3.3075	7.26574	0.00702824	stx4	ENSDARG00000052518
up	MSTRG.15365	-4.00277	8.30468	61.5182	4.39e-15	junbb	ENSDARG00000104773
up	ENSDARG00000001807	-3.10276	-0.48764	19.654	9.28e-06	tnfrsf21	ENSDARG00000001807
up	MSTRG.15588	-1.31756	7.93468	12.6576	0.000374041	BX649434.1	ENSDARG00000094165
up	MSTRG.18521	-1.96406	5.77151	32.3855	1.26e-08	limk2	ENSDARG00000005104
up	MSTRG.18526	-1.17976	3.52512	10.5585	0.00115655	cds2	ENSDARG00000035577
up	MSTRG.18525	-3.47233	2.89141	9.40912	0.00215908	hs3st1l2	ENSDARG00000035578
up	MSTRG.1373	-3.2161	2.08736	6.82348	0.00899672	stoml3b	ENSDARG00000057035
up	MSTRG.14181	-6.23804	-1.01784	8.44965	0.00365114
up	MSTRG.14182	-2.12132	1.1947	9.57814	0.00196907
up	MSTRG.10958	-1.28817	2.84983	8.26872	0.00403339
up	MSTRG.10953	-1.32816	3.55646	9.34987	0.00223001	dcbld1	ENSDARG00000015907
up	MSTRG.10957	-1.04281	8.52634	7.74693	0.00538039	AL845424.1	ENSDARG00000069370
up	MSTRG.19722	-0.950715	4.40478	6.99348	0.00818072	mtmr14	ENSDARG00000059642
up	MSTRG.19720	-1.00529	2.34944	7.39296	0.00654797	ppp1r12c	ENSDARG00000052423
up	MSTRG.12551	-2.20431	0.571444	13.2724	0.000269349
up	MSTRG.1997	-2.02851	3.6463	19.8382	8.43e-06	ptp4a1	ENSDARG00000006242
up	MSTRG.12553	-0.978654	6.71355	7.81633	0.00517762	vcam1b	ENSDARG00000062479
up	MSTRG.7230	-9.41924	0.62023	29.8402	4.69e-08	si:ch1073-358c10.1	ENSDARG00000055270
up	MSTRG.18894	-1.81259	2.43855	7.92276	0.00488168	chrne	ENSDARG00000034307
up	MSTRG.18895	-1.66812	7.31696	15.8087	7.01e-05	gltpd2	ENSDARG00000067889
up	MSTRG.20067	-2.26325	6.57216	43.0183	5.42e-11	h1fx	ENSDARG00000054058
up	MSTRG.21008	-4.87654	1.23653	24.3328	8.1e-07
up	MSTRG.21007	-4.43908	5.69614	43.1629	5.04e-11	si:ch211-194p6.12	ENSDARG00000095082
up	ENSDARG00000063255	-4.8115	0.287613	8.10843	0.00440599	btbd11a	ENSDARG00000063255
up	MSTRG.11266	-2.75255	1.16163	10.3125	0.00132135
up	MSTRG.23578	-2.86552	4.81282	30.649	3.09e-08
up	MSTRG.23570	-8.55488	-1.08818	14.2818	0.000157382
up	MSTRG.6177	-1.28762	3.79629	11.9293	0.000552588	FAM84B (1 of many)	ENSDARG00000040280
up	MSTRG.14347	-1.55163	4.84236	12.5648	0.000393072	decr2	ENSDARG00000045257
up	MSTRG.21944	-1.59715	4.39261	9.94289	0.00161472	edem3	ENSDARG00000074129
up	MSTRG.21947	-2.01495	7.81695	24.9901	5.76e-07	notch2	ENSDARG00000043130
up	MSTRG.21942	-3.83933	0.902249	13.7035	0.000214053	mpeg1.2	ENSDARG00000043093
up	MSTRG.21949	-3.31615	4.04026	27.0106	2.02e-07	slc35a3a	ENSDARG00000013222
up	MSTRG.22641	-2.01031	0.678164	11.2497	0.000796344
up	MSTRG.23895	-9.01243	-0.809254	35.251	2.9e-09
up	MSTRG.23899	-3.64115	7.27294	11.9348	0.000550964
up	MSTRG.2337	-2.96713	4.22443	40.5827	1.88e-10	col6a1	ENSDARG00000074908
up	MSTRG.2331	-1.2569	4.13201	8.06888	0.00450319	lims1	ENSDARG00000026985
up	MSTRG.3061	-1.60452	5.41525	11.2534	0.000794765	pdk2a	ENSDARG00000020876
up	MSTRG.3069	-1.17289	3.88156	12.2996	0.000453045	phkg2	ENSDARG00000054208
up	MSTRG.4597	-2.24004	1.63772	18.599	1.61e-05	efemp2a	ENSDARG00000094324
up	MSTRG.22300	-2.82459	4.3185	13.3429	0.000259404	dusp2	ENSDARG00000098108
up	MSTRG.15133	-1.35762	5.16918	9.62192	0.00192268	mhc1zja	ENSDARG00000074765
up	MSTRG.15130	-3.2795	4.30943	7.62336	0.0057617
up	MSTRG.15131	-2.11269	2.69434	10.0322	0.00153829	BX004816.3	ENSDARG00000086365
up	MSTRG.18284	-0.922559	7.39819	6.9856	0.00821681	sat1a.2	ENSDARG00000095908
up	MSTRG.6358	-2.3679	2.99657	18.9545	1.34e-05	hivep3b	ENSDARG00000037154
up	MSTRG.6354	-3.35484	3.63637	21.9572	2.79e-06	fam46ba	ENSDARG00000039943
up	ENSDARG00000100708	-1.78272	0.185417	10.1759	0.00142289	jakmip3	ENSDARG00000100708
up	MSTRG.19570	-0.98471	3.05208	6.95952	0.00833743	tspeara	ENSDARG00000077580
up	MSTRG.7000	-5.22163	2.69013	47.3868	5.83e-12	egr2a	ENSDARG00000098502
up	MSTRG.2078	-1.81373	5.5232	21.5853	3.38e-06	arrdc2	ENSDARG00000020761
up	MSTRG.2073	-1.00431	7.33826	7.16983	0.00741396	abcb11b	ENSDARG00000070078
up	MSTRG.20568	-7.30149	-0.198264	14.0869	0.000174552	si:ch211-183d5.2	ENSDARG00000100900
up	MSTRG.5093	-1.42498	5.22744	18.4845	1.71e-05	arhgap35a	ENSDARG00000062577
up	MSTRG.5094	-1.71554	2.48206	6.79135	0.00916008
up	MSTRG.5543	-1.31791	3.03044	8.93094	0.0028038	psenen	ENSDARG00000068698
up	MSTRG.16016	-1.79404	3.65284	14.7507	0.000122703	caskin1	ENSDARG00000046107
up	MSTRG.6011	-2.10831	4.22428	18.0765	2.12e-05	tnfrsf1a	ENSDARG00000018569
up	MSTRG.15730	-1.71426	0.026163	7.09393	0.00773456
up	MSTRG.20975	-0.923255	8.97797	10.4211	0.00124582	lipca	ENSDARG00000053476
up	MSTRG.12723	-2.72338	6.47796	44.9601	2.01e-11
up	MSTRG.21695	-2.22239	2.68575	7.15783	0.00746373	hsp70l	ENSDARG00000055723
up	MSTRG.1897	-1.6727	1.67456	10.2966	0.00133276
up	MSTRG.1896	-2.2977	1.66858	18.8311	1.43e-05	camk1b	ENSDARG00000029474
up	MSTRG.19375	-1.02817	4.0333	7.32228	0.00681049	mob1a	ENSDARG00000102320
up	MSTRG.16358	-2.98271	-0.0889228	8.39764	0.00375708
up	MSTRG.16352	-8.94306	-0.634987	48.9667	2.6e-12
up	MSTRG.16355	-1.24076	1.28674	8.72056	0.00314642	CABZ01038521.1	ENSDARG00000087306
up	MSTRG.3635	-2.59652	0.0142782	10.1743	0.00142408	ikzf1	ENSDARG00000013539
up	MSTRG.4948	-1.97459	3.41665	29.9101	4.53e-08
up	MSTRG.4946	-1.55846	6.32559	12.3936	0.000430802	lxn	ENSDARG00000043102
up	MSTRG.4943	-2.03236	1.28919	9.68303	0.00185978	p2ry13	ENSDARG00000069944
up	MSTRG.18139	-10.7806	1.19877	77.2326	1.52e-18
up	MSTRG.18132	-1.54979	0.0413739	7.71737	0.0054692	si:dkey-172k15.4	ENSDARG00000097086
up	MSTRG.8623	-3.06508	0.335513	16.3834	5.17e-05
up	MSTRG.8624	-2.30938	4.84349	9.74748	0.00179569	slc25a32a	ENSDARG00000089791
up	MSTRG.4368	-6.79569	2.79578	16.4379	5.03e-05	si:ch211-153b23.3	ENSDARG00000104919
up	MSTRG.4369	-5.42858	2.9279	22.6235	1.97e-06	si:ch211-153b23.4	ENSDARG00000077169
up	MSTRG.4366	-3.66822	3.40434	26.4616	2.69e-07	glod5	ENSDARG00000071871
up	MSTRG.4367	-5.59413	2.84751	12.6027	0.000385195	irg1l	ENSDARG00000062788
up	MSTRG.1709	-4.34341	1.66879	9.83063	0.0017163
up	MSTRG.1700	-0.948462	4.3177	7.83627	0.00512081	COX5B (1 of many)	ENSDARG00000015978
up	MSTRG.9286	-9.22013	-0.320844	24.2983	8.25e-07
up	MSTRG.9288	-1.70158	2.56115	9.2102	0.00240671	tnk2b	ENSDARG00000104409
up	MSTRG.9289	-1.88442	0.410163	7.45713	0.00631856
up	MSTRG.17	-1.31269	2.56295	10.4487	0.00122737
up	MSTRG.19	-2.26139	1.50794	21.6574	3.26e-06	grtp1a	ENSDARG00000029936
up	MSTRG.10245	-1.88836	3.84852	20.8866	4.87e-06	pgpep1	ENSDARG00000054666
up	MSTRG.1286	-1.80229	5.98755	18.1844	2.01e-05	bnip3lb	ENSDARG00000028067
up	MSTRG.476	-1.22149	2.01918	7.06016	0.00788168	ednraa	ENSDARG00000011876
up	MSTRG.21531	-1.53155	7.93358	14.9355	0.000111247	ppp1r15a	ENSDARG00000069135
up	MSTRG.21535	-1.23239	5.69855	10.4682	0.00121449	myl12.1	ENSDARG00000099766
up	ENSDARG00000070317	-4.10362	0.252164	14.4124	0.000146836	irge4	ENSDARG00000070317
up	MSTRG.17245	-8.36183	-0.790833	18.3301	1.86e-05
up	MSTRG.16193	-1.29411	1.6253	7.54729	0.00601005	snrnp25	ENSDARG00000020363
up	MSTRG.16192	-1.79378	1.50044	12.1333	0.000495292
up	MSTRG.16194	-1.75804	2.06756	10.8715	0.000976537	polr3k	ENSDARG00000037835
up	MSTRG.12006	-1.30119	2.91591	9.76146	0.00178208
up	MSTRG.11976	-1.2586	2.47588	7.95441	0.00479703	atg4a	ENSDARG00000014531
up	MSTRG.11974	-1.00113	2.80799	6.89014	0.00866724	ankrd46a	ENSDARG00000044328
up	MSTRG.11351	-2.22919	3.95034	31.4673	2.03e-08	zgc:55582	ENSDARG00000024219
up	MSTRG.23029	-1.81305	0.0346712	6.94646	0.00839853	vangl1	ENSDARG00000004305
up	MSTRG.14452	-1.44282	5.90959	19.6005	9.54e-06	wwp1	ENSDARG00000097537
up	MSTRG.14453	-1.76436	2.61019	10.1411	0.00145001	serpinb1l3	ENSDARG00000014556
up	MSTRG.23489	-4.23927	0.239751	11.2083	0.000814336
up	MSTRG.10483	-3.40808	0.692846	15.4835	8.32e-05	dhcr24	ENSDARG00000013236
up	MSTRG.10485	-1.13492	3.95096	9.19361	0.00242861	dsc2l	ENSDARG00000039677
up	MSTRG.10486	-9.2801	-0.49028	58.4022	2.14e-14
up	MSTRG.5155	-2.56993	7.97957	20.4489	6.12e-06	p4ha3	ENSDARG00000103692
up	MSTRG.15501	-2.72515	1.9122	32.4059	1.25e-08	epor	ENSDARG00000090834
up	MSTRG.15500	-4.93713	-0.207422	19.8982	8.17e-06
up	MSTRG.15505	-1.18322	8.62122	10.6801	0.00108292	nme4	ENSDARG00000088390
up	MSTRG.1914	-2.12293	1.13911	14.9229	0.000111998
up	MSTRG.18812	-1.87018	4.72488	13.0993	0.000295407	enc1	ENSDARG00000035398
up	MSTRG.8187	-1.27651	4.31261	9.64994	0.00189358	aplp2	ENSDARG00000054864
up	MSTRG.8182	-1.72465	1.61444	13.569	0.000229953	pvrl1b	ENSDARG00000086034
up	MSTRG.8180	-10.1465	-0.0621186	16.8287	4.09e-05
up	MSTRG.7983	-1.10405	2.71596	6.78148	0.00921083	si:ch211-13k12.2	ENSDARG00000038121
up	MSTRG.7984	-3.71794	0.664824	19.575	9.67e-06
up	MSTRG.4752	-1.89066	3.02288	10.1702	0.00142725	ef1	ENSDARG00000020759
up	MSTRG.4751	-9.89124	-0.716586	11.4845	0.000701795
up	MSTRG.21733	-4.25332	1.29091	13.4272	0.000248008	CR931813.2	ENSDARG00000104899
up	MSTRG.9325	-1.09649	4.76285	7.40854	0.00649151	aldh9a1b	ENSDARG00000037061
up	MSTRG.1133	-3.00967	1.59407	14.3414	0.000152476	slc35e4	ENSDARG00000009459
up	MSTRG.21081	-2.45035	-0.46796	8.46626	0.00361794	CR318601.1	ENSDARG00000105526
up	MSTRG.8014	-1.65281	3.55228	9.01742	0.00267418	cd82b	ENSDARG00000026070
up	MSTRG.9769	-2.0282	0.840676	10.3094	0.00132357	BX323064.2	ENSDARG00000104365
up	MSTRG.11724	-3.23055	2.1492	9.11311	0.00253783	zgc:158446	ENSDARG00000090730
up	MSTRG.14922	-1.47123	2.45418	7.73332	0.0054211	si:ch211-91p5.3	ENSDARG00000089227
up	MSTRG.22073	-2.57445	0.782592	13.6866	0.000215996	wasa	ENSDARG00000015149
up	MSTRG.6822	-2.60382	1.96735	10.576	0.00114564
up	MSTRG.16438	-2.72344	3.04965	9.2009	0.00241896	noxo1a	ENSDARG00000041294
up	MSTRG.4514	-1.27441	5.71957	14.9083	0.000112868	ndfip1	ENSDARG00000013979
up	MSTRG.22389	-1.27502	1.0612	6.73787	0.00943871	kank3	ENSDARG00000076566
up	MSTRG.2825	-4.58383	1.80927	7.23118	0.00716482
up	MSTRG.23035	-1.34875	4.09978	12.5192	0.0004028	dopey2	ENSDARG00000055857
up	MSTRG.10079	-9.21577	-0.623985	23.3079	1.38e-06
up	MSTRG.14559	-3.58848	1.05072	8.17269	0.00425257	myrf	ENSDARG00000078676
up	MSTRG.3885	-0.845314	3.92224	7.14565	0.00751459	macrod2	ENSDARG00000032601
up	MSTRG.10699	-1.45185	4.64505	15.403	8.68e-05	slc35f6	ENSDARG00000016745
up	MSTRG.19644	-2.9054	2.57311	18.8724	1.4e-05	gpd2	ENSDARG00000062430
up	ENSDARG00000095786	-8.8805	-1.54846	6.96516	0.00831119	AL928685.3	ENSDARG00000095786
up	MSTRG.9709	-8.7329	1.71357	40.7892	1.7e-10
up	MSTRG.18998	-1.52859	3.88349	13.2164	0.000277503	flot2a	ENSDARG00000004830
up	MSTRG.16847	-1.01824	5.66612	9.46133	0.00209849	tcp11l2	ENSDARG00000027316
up	MSTRG.4652	-1.15935	4.64197	9.54199	0.00200824	ube2a	ENSDARG00000098466
up	MSTRG.824	-2.21107	2.64969	9.43188	0.00213246
up	MSTRG.826	-1.27744	13.9775	7.91871	0.0048926	c3a.1	ENSDARG00000012694
up	MSTRG.827	-1.6922	12.3681	16.9253	3.89e-05	c3a.3	ENSDARG00000052207
up	MSTRG.823	-1.72297	10.4566	15.213	9.6e-05	c3a.6	ENSDARG00000043719
up	MSTRG.5016	-2.27706	1.40175	14.9308	0.000111528	lrig3	ENSDARG00000079363
up	MSTRG.5015	-1.8479	2.36086	10.1867	0.00141455
up	MSTRG.21297	-1.81361	1.42787	7.16261	0.0074439	zgc:153993	ENSDARG00000099722
up	MSTRG.6092	-1.02088	3.45443	7.03038	0.00801382	cops7a	ENSDARG00000022788
up	MSTRG.6093	-2.58781	7.91485	26.2867	2.94e-07	si:ch73-86n18.1	ENSDARG00000056379
up	MSTRG.21771	-1.65454	1.1854	8.21318	0.00415873
up	MSTRG.21556	-3.55719	4.84775	8.02375	0.00461678	cbln6	ENSDARG00000035718
up	MSTRG.17084	-3.26787	1.25234	10.8003	0.00101482
up	MSTRG.17082	-3.32807	-0.432957	6.99894	0.00815579	si:dkey-72l17.5	ENSDARG00000104412
up	MSTRG.12109	-1.50086	3.39682	10.0731	0.00150449	irf6	ENSDARG00000101986
up	MSTRG.3142	-1.24241	5.21508	7.83599	0.00512161	sfxn2	ENSDARG00000017960
up	MSTRG.3147	-1.8789	4.8534	8.39146	0.00376987	socs3b	ENSDARG00000026611
up	MSTRG.22225	-1.67298	1.55755	10.0813	0.0014978
up	MSTRG.22222	-3.9646	3.76852	8.54731	0.00346033	si:busm1-194e12.12	ENSDARG00000104635
up	MSTRG.22223	-4.4846	4.89953	12.988	0.000313498	zgc:103700	ENSDARG00000101337
up	MSTRG.1788	-2.53928	2.14652	33.1412	8.57e-09
up	MSTRG.12818	-2.19669	0.438557	6.74901	0.00937998
up	MSTRG.12819	-3.5103	0.506777	14.2273	0.000162005	ssuh2.2	ENSDARG00000054418
up	MSTRG.12814	-1.83028	0.213166	7.60143	0.00583221
up	MSTRG.12815	-1.10067	2.65768	8.37666	0.0038007	si:dkey-49n23.1	ENSDARG00000040920
up	MSTRG.4497	-2.43838	4.46209	20.7132	5.33e-06	atp7a	ENSDARG00000003699
up	MSTRG.9173	-2.41016	5.98744	13.795	0.000203873	igfbp1b	ENSDARG00000038666
up	MSTRG.3924	-1.87111	6.04101	25.6832	4.02e-07	lgmn	ENSDARG00000039150
up	MSTRG.18419	-1.73308	1.05571	11.3107	0.00077063
up	MSTRG.14743	-1.21401	4.18761	7.74205	0.00539495	rassf10a	ENSDARG00000077424
up	MSTRG.14741	-1.73547	1.81509	9.84516	0.00170279
up	MSTRG.7123	-2.42138	0.942339	20.1247	7.26e-06
up	MSTRG.7122	-2.39031	-0.102407	12.4167	0.000425502	rasgrp3	ENSDARG00000077864
up	MSTRG.8346	-2.36206	3.32856	10.1947	0.00140847	cyp51	ENSDARG00000042641
up	MSTRG.20194	-3.5849	-0.596166	22.6117	1.98e-06	BX629346.1	ENSDARG00000097047
up	MSTRG.21825	-10.1792	1.55654	10.779	0.00102656
up	MSTRG.5194	-5.00961	2.68601	22.202	2.45e-06	si:ch211-24o10.6	ENSDARG00000088251
up	MSTRG.21317	-1.04843	4.11709	9.29574	0.00229687	spg7	ENSDARG00000068187
up	MSTRG.16113	-2.88803	0.115023	11.6246	0.000650848
up	MSTRG.16114	-1.92787	7.18986	14.1469	0.000169071	cyp3c1	ENSDARG00000015575
up	MSTRG.16119	-3.06749	-0.276695	14.1785	0.00016626
up	MSTRG.11462	-1.406	6.63519	15.8122	6.99e-05	ell2	ENSDARG00000006251
up	MSTRG.22752	-2.39172	5.31096	32.8015	1.02e-08	crfb4	ENSDARG00000068711
up	MSTRG.23404	-2.80262	6.17296	9.06925	0.00259944
up	MSTRG.23448	-3.14251	1.9301	10.1376	0.00145277
up	MSTRG.20834	-2.8026	2.12689	24.6984	6.7e-07	slc7a8a	ENSDARG00000075831
up	MSTRG.20830	-1.60273	3.92333	15.1443	9.96e-05	zgc:153151	ENSDARG00000069563
up	MSTRG.13174	-1.0543	3.92465	6.6659	0.00982748
up	MSTRG.13176	-1.66464	2.12201	13.29	0.000266831
up	MSTRG.13178	-2.01298	2.32248	10.6347	0.00110983
up	MSTRG.14238	-1.49724	5.07097	9.28937	0.00230487	yme1l1a	ENSDARG00000075192
up	MSTRG.14239	-2.52699	1.8791	12.0806	0.000509492
up	ENSDARG00000087452	-2.54499	-0.0627034	15.8374	6.9e-05	peli3	ENSDARG00000087452
up	MSTRG.18076	-2.17644	1.27389	11.1126	0.00085741
up	MSTRG.19143	-5.25194	-0.634929	10.5684	0.00115037
up	MSTRG.2425	-1.39539	4.53776	7.75501	0.00535637	vamp3	ENSDARG00000070161
up	MSTRG.4865	-1.59609	4.6732	17.6617	2.64e-05
up	MSTRG.8100	-1.45708	4.33528	15.4029	8.69e-05	ppp1r13l	ENSDARG00000013777
up	MSTRG.1423	-3.81422	1.75914	10.8181	0.00100515
up	MSTRG.1424	-1.08152	3.7578	7.72764	0.00543816	frmd8	ENSDARG00000073696
up	MSTRG.22413	-2.43387	0.358243	12.8068	0.000345355
up	MSTRG.4136	-3.34348	1.85	24.5057	7.41e-07
up	MSTRG.4138	-2.21921	1.04991	16.2082	5.67e-05	pkz	ENSDARG00000052396
up	MSTRG.10364	-0.990423	3.99987	8.49492	0.00356139	snx14	ENSDARG00000006332
up	MSTRG.22185	-2.4968	2.57574	18.7481	1.49e-05	c7a	ENSDARG00000042172
up	MSTRG.15622	-3.96473	1.34295	26.2536	2.99e-07	s1pr5a	ENSDARG00000040526
up	MSTRG.18597	-1.6066	5.02133	16.3746	5.2e-05	gabarapa	ENSDARG00000035557
up	MSTRG.6191	-1.42122	3.27391	14.8171	0.000118457	zgc:110410	ENSDARG00000055138
up	MSTRG.337	-2.12939	0.713243	7.66525	0.00562946
up	MSTRG.20763	-1.92163	3.48762	9.61786	0.00192695	si:dkey-19b23.8	ENSDARG00000103211
up	MSTRG.17478	-1.71651	3.14516	7.75484	0.00535689
up	MSTRG.16702	-4.3387	1.30692	9.90648	0.00164698	glt8d2	ENSDARG00000057942
up	MSTRG.16708	-1.30337	2.841	10.1763	0.00142258	ccdc136b	ENSDARG00000057921
up	MSTRG.23309	-1.50099	3.34242	13.8257	0.000200571	ubxn4	ENSDARG00000100597
up	MSTRG.23304	-1.69158	3.48571	6.7587	0.0093292	lcp1	ENSDARG00000023188
up	MSTRG.23303	-6.9589	0.0775866	8.19052	0.00421099
up	MSTRG.11168	-6.35308	-0.459259	10.1181	0.00146818
up	MSTRG.20541	-7.4431	0.752922	45.2671	1.72e-11	BX324230.1	ENSDARG00000105410
up	MSTRG.15420	-1.52102	3.7688	9.94043	0.00161688
up	MSTRG.15424	-4.20193	0.58139	7.98515	0.00471626	CR382337.3	ENSDARG00000101863
up	MSTRG.15428	-3.76424	0.419463	9.7366	0.00180634	CR382337.2	ENSDARG00000100161
up	MSTRG.12534	-3.92282	2.43825	22.9143	1.69e-06
up	MSTRG.12530	-2.51321	0.315909	6.85276	0.00885044	hsh2d	ENSDARG00000042908
up	MSTRG.3387	-3.38664	8.03045	39.2677	3.7e-10	nrxn1b	ENSDARG00000063635
up	MSTRG.23912	-3.60225	2.53523	6.97299	0.0082749
up	MSTRG.2656	-1.19607	2.28744	7.69503	0.00553732	prkar1ab	ENSDARG00000101755
up	MSTRG.2657	-1.24115	3.19221	8.33612	0.00388646
up	MSTRG.536	-1.64581	3.26892	19.339	1.09e-05	smox	ENSDARG00000036967
up	MSTRG.535	-2.22019	3.80194	22.018	2.7e-06	rnf24	ENSDARG00000036965
up	MSTRG.3430	-1.71094	6.80194	7.68317	0.00557383
[truncated: 1,013 more rows]

## Sheet: SM vs WM
		logFC	logCPM	LR	PValue	Gene name	Ensembl ID
down	MSTRG.19842	-2.53041	3.76289	17.583	2.75e-05	FP101882.1	ENSDARG00000098121
down	MSTRG.10522	-3.61251	-0.64238	7.89783	0.00494941	flrt2	ENSDARG00000079355
down	MSTRG.18718	-1.30814	3.14192	7.04262	0.00795927	f11r.2	ENSDARG00000068114
down	MSTRG.20525	-2.18103	1.61469	7.43331	0.00640274
down	MSTRG.11456	-1.74811	3.69023	17.3715	3.07e-05	zgc:92275	ENSDARG00000034048
down	MSTRG.17046	-12.0467	1.08944	18.0122	2.19e-05
down	MSTRG.6433	-3.09282	1.58853	27.0354	2e-07	osbpl10b	ENSDARG00000040027
down	MSTRG.8927	-1.72409	1.21757	14.662	0.000128613	trib1	ENSDARG00000076142
down	MSTRG.17916	-9.21245	-0.575378	14.8321	0.00011752
down	MSTRG.637	-1.45244	4.2671	10.2507	0.00136631	lrrc58a	ENSDARG00000076773
down	MSTRG.20798	-3.86097	0.0846319	9.0791	0.00258547	si:dkey-165a24.10	ENSDARG00000105545
down	MSTRG.7538	-1.05602	1.89701	6.65545	0.00988531	meis2a	ENSDARG00000098240
down	MSTRG.15247	-7.53236	4.62917	8.32386	0.00391277	si:dkey-46g23.5	ENSDARG00000008835
down	MSTRG.17986	-10.7352	-0.18731	12.8661	0.000334582
down	MSTRG.6057	-6.32509	0.844307	7.24266	0.00711913	ahr1a	ENSDARG00000020046
down	MSTRG.11504	-1.27808	5.74447	8.86272	0.00291053	ddt	ENSDARG00000044751
down	MSTRG.23670	-10.8301	1.49004	12.1148	0.000500232
down	MSTRG.23671	-8.95775	3.70267	11.669	0.000635504
down	MSTRG.2584	-1.46757	4.68652	8.92555	0.00281209	myocd	ENSDARG00000098836
down	MSTRG.1385	-7.64367	1.71184	75.4791	3.69e-18	si:ch211-214k5.6	ENSDARG00000087709
down	MSTRG.8664	-1.94188	-0.299484	10.6234	0.00111666	spaca4l	ENSDARG00000100431
down	MSTRG.8668	-1.29476	2.1122	8.8169	0.00298454	klf2b	ENSDARG00000040432
down	MSTRG.10206	-11.7584	0.62726	14.4032	0.00014755
down	MSTRG.3961	-5.26713	1.83219	11.6902	0.000628314	si:dkey-188i13.8	ENSDARG00000092725
down	MSTRG.18450	-3.18785	1.09655	20.138	7.2e-06
down	MSTRG.19476	-1.22472	3.84611	9.28766	0.00230703	myl9b	ENSDARG00000008030
down	MSTRG.11312	-4.82352	4.20411	9.1459	0.00249277
down	MSTRG.10992	-0.894472	5.48047	6.98649	0.00821274	mut	ENSDARG00000060554
down	MSTRG.19104	-2.23206	-0.546923	9.08928	0.00257112
down	MSTRG.19108	-1.3728	2.13888	11.9881	0.000535414	sat2b	ENSDARG00000104221
down	MSTRG.2798	-1.16941	1.50179	6.93953	0.00843114
down	MSTRG.4797	-1.80576	5.15721	20.4426	6.14e-06
down	MSTRG.15388	-3.20114	1.46765	19.6207	9.44e-06
down	MSTRG.14510	-1.49378	1.42326	7.06743	0.00784976
down	MSTRG.22631	-10.341	0.0899438	8.8372	0.00295151
down	MSTRG.16861	-1.53718	2.89087	8.63155	0.0033039	igf1	ENSDARG00000094132
down	MSTRG.16863	-1.95042	1.9319	11.4424	0.00071788
down	MSTRG.17664	-1.92191	2.36045	7.02803	0.00802436
down	MSTRG.16390	-9.8228	-0.680465	53.9325	2.07e-13	si:ch211-214b16.2	ENSDARG00000102593
down	MSTRG.4452	-2.69042	1.85933	10.8959	0.00096379	fgfrl1a	ENSDARG00000032617
down	MSTRG.23130	-5.92194	-0.604423	16.9507	3.84e-05	si:dkey-95p16.1	ENSDARG00000092452
down	MSTRG.13480	-1.94006	7.65803	12.44	0.000420238	sgk1	ENSDARG00000025522
down	MSTRG.7833	-2.04142	2.95557	21.8904	2.89e-06	bhlhe41	ENSDARG00000041691
down	MSTRG.3731	-1.70187	4.77658	6.8865	0.00868493	sorbs1	ENSDARG00000103435
down	MSTRG.14541	-4.06172	2.85559	12.7104	0.000363632	chchd3b	ENSDARG00000034933
down	MSTRG.8266	-2.22334	0.161712	8.85318	0.00292579
down	MSTRG.20729	-1.27814	3.40247	11.7606	0.000604969	oxa1l	ENSDARG00000069313
down	MSTRG.17890	-11.6412	0.701633	13.6817	0.000216553
down	MSTRG.3502	-4.8931	0.0786126	14.9252	0.000111859	CABZ01065679.1	ENSDARG00000062839
down	MSTRG.19029	-1.37375	3.49027	7.25875	0.00705564	fbp1a	ENSDARG00000021366
down	MSTRG.10510	-11.661	3.95438	28.1342	1.13e-07
down	MSTRG.16855	-1.15293	7.99038	7.3181	0.00682637	ldhba	ENSDARG00000019644
down	MSTRG.22805	-2.96654	0.466263	13.0187	0.000308389	pdxka	ENSDARG00000088959
down	MSTRG.14784	-1.85595	4.91993	7.919	0.00489184	cpa5	ENSDARG00000021339
down	MSTRG.13403	-1.57631	1.49794	8.23341	0.00411261
down	MSTRG.8768	-1.57429	2.82095	10.4871	0.00120214	s100v2	ENSDARG00000070702
down	MSTRG.2552	-2.25326	1.08729	8.24022	0.00409722	CR293511.2	ENSDARG00000101343
down	MSTRG.22795	-6.36657	0.193136	10.9754	0.000923313	si:dkey-48g21.7	ENSDARG00000093647
down	MSTRG.23765	-4.05403	2.32761	6.89124	0.00866192
down	MSTRG.18555	-4.18	-0.61841	18.274	1.91e-05
down	MSTRG.18554	-13.0125	1.88578	21.0618	4.45e-06
down	MSTRG.14422	-3.04537	1.82413	7.42772	0.00642268
down	ENSDARG00000068745	-2.8911	1.25952	25.8508	3.69e-07	map4l	ENSDARG00000068745
down	MSTRG.3277	-2.2267	0.0589052	7.55007	0.00600077	hpdl	ENSDARG00000101010
down	MSTRG.959	-1.35164	1.35984	9.58339	0.00196345
down	MSTRG.13021	-1.297	4.63309	7.42085	0.00644722	nudt3a	ENSDARG00000016256
down	MSTRG.7011	-4.5341	2.61877	10.5541	0.00115929	sdsl	ENSDARG00000074698
down	MSTRG.7010	-4.15207	1.38976	9.6588	0.00188447
down	MSTRG.22359	-3.30088	0.433066	16.1803	5.76e-05
down	MSTRG.3608	-1.34255	3.93596	7.29428	0.00691746	cfd	ENSDARG00000039579
down	MSTRG.4373	-8.1026	1.42558	17.448	2.95e-05	zgc:174917	ENSDARG00000073820
down	MSTRG.11324	-1.30203	3.2886	11.7133	0.000620536	smad7	ENSDARG00000016858
down	MSTRG.10491	-1.55053	2.91621	11.8349	0.000581296	plpp3	ENSDARG00000059933
down	MSTRG.2767	-2.22292	2.24645	13.1027	0.000294872	adam8b	ENSDARG00000057644
down	MSTRG.665	-1.12824	3.55467	11.8605	0.000573356	ppm1k	ENSDARG00000010655
down	MSTRG.1129	-3.31303	3.85318	13.3652	0.000256338	mpx	ENSDARG00000019521
down	MSTRG.11829	-1.10861	2.38838	7.09299	0.0077386	si:dkeyp-23e4.3	ENSDARG00000074819
down	MSTRG.4522	-0.941044	4.56723	7.91165	0.00491173	fam13b	ENSDARG00000076779
down	MSTRG.17891	-7.70071	-0.0656015	7.57699	0.00591181
down	MSTRG.13537	-1.0589	7.25312	6.97606	0.00826071	klf15	ENSDARG00000091127
down	MSTRG.1949	-1.63814	2.10453	12.9623	0.000317825
down	MSTRG.19582	-1.11544	3.62173	8.7625	0.00307487	SFT2D2 (1 of many)	ENSDARG00000071159
down	MSTRG.8769	-1.90957	4.28563	9.09332	0.00256544	sema4ab	ENSDARG00000062352
down	MSTRG.7680	-1.50533	9.68925	13.7683	0.000206793	cyp1a	ENSDARG00000098315
down	MSTRG.3138	-0.977781	5.01304	8.37742	0.00379911	sema4gb	ENSDARG00000088143
down	MSTRG.23166	-1.26286	1.36747	7.62997	0.00574064	col5a2a	ENSDARG00000031678
down	MSTRG.23167	-3.96934	1.40441	24.1561	8.88e-07	ccdc141	ENSDARG00000095675
down	MSTRG.1219	-6.85084	2.23491	15.6812	7.5e-05
down	ENSDARG00000103744	-2.0964	-0.165718	9.25386	0.00235	HACD1	ENSDARG00000103744
down	MSTRG.7802	-6.22909	0.621105	7.56428	0.00595365
down	MSTRG.10676	-1.51889	0.852679	8.76654	0.00306806	ctgfa	ENSDARG00000042934
down	MSTRG.22763	-9.14503	-0.949302	42.6682	6.49e-11	kbtbd7	ENSDARG00000078001
down	MSTRG.23419	-5.67239	0.365687	16.2282	5.62e-05
down	MSTRG.18635	-3.45085	0.520788	10.5801	0.00114312
down	MSTRG.10032	-1.32374	5.90308	9.74368	0.00179941	crema	ENSDARG00000023217
down	MSTRG.2393	-3.70413	1.5032	21.5923	3.37e-06	CR352285.1	ENSDARG00000091431
down	MSTRG.16811	-1.6391	3.58453	16.3296	5.32e-05	akr1b1	ENSDARG00000006215
down	MSTRG.19681	-1.17526	3.70845	7.8417	0.00510545
down	MSTRG.260	-1.97966	3.13551	7.35459	0.00668917	pgm2	ENSDARG00000018178
down	MSTRG.9932	-3.62153	3.30496	7.25424	0.00707336	hbl3	ENSDARG00000068220
down	MSTRG.7446	-10.2087	-0.84065	15.0082	0.000107047
down	MSTRG.16563	-1.29013	4.0068	10.6648	0.00109193	pik3cg	ENSDARG00000017757
down	MSTRG.4408	-1.64199	0.473485	7.02758	0.00802638	znf185	ENSDARG00000103917
down	MSTRG.22290	-9.98158	-1.07153	55.2322	1.07e-13
down	MSTRG.11031	-3.73009	5.84115	13.6039	0.000225719	fosab	ENSDARG00000031683
down	MSTRG.12788	-10.8768	0.178827	39.1905	3.84e-10
down	MSTRG.1837	-1.56626	2.44169	7.25374	0.00707535	znf740a	ENSDARG00000104858
down	MSTRG.14243	-1.5998	3.42896	10.2152	0.00139288
down	MSTRG.17553	-3.30425	-0.16286	8.60046	0.00336079
down	MSTRG.17555	-7.40486	-0.0875385	7.06395	0.00786505
down	ENSDARG00000035942	-10.4818	-0.242222	58.4059	2.13e-14	hrh3	ENSDARG00000035942
down	MSTRG.2962	-1.27308	4.18362	7.1258	0.00759823	si:dkey-38p12.3	ENSDARG00000061844
down	MSTRG.23750	-2.14988	4.56482	11.7969	0.000593299
down	MSTRG.13627	-10.2602	-0.854609	54.352	1.68e-13
down	MSTRG.1318	-1.45128	5.59436	12.6788	0.000369816	fbxw11b	ENSDARG00000017230
down	MSTRG.13686	-5.10999	1.39141	13.5817	0.000228398	BX322612.1	ENSDARG00000099968
down	MSTRG.7253	-1.58538	1.72437	9.29954	0.00229212	greb1	ENSDARG00000070794
down	MSTRG.7250	-5.17644	1.62016	45.8837	1.25e-11	ankrd9	ENSDARG00000028804
down	MSTRG.7257	-2.15819	6.33784	18.7401	1.5e-05	lpin1	ENSDARG00000020239
down	MSTRG.17183	-7.01876	1.68746	8.68276	0.00321235
down	MSTRG.3048	-4.56155	2.08591	8.13592	0.00433969
down	MSTRG.4066	-9.96848	1.44602	12.2005	0.000477759
down	MSTRG.13013	-6.28496	0.399837	9.30183	0.00228925
down	MSTRG.1332	-4.16379	3.81745	42.6354	6.6e-11
down	MSTRG.20549	-2.0968	1.82606	16.1207	5.94e-05	cxcl8b.3	ENSDARG00000099169
down	MSTRG.4754	-3.5701	3.82973	13.5838	0.000228151	arl13a	ENSDARG00000052575
down	MSTRG.15752	-3.03403	1.02655	11.5087	0.000692729	hsp70.3	ENSDARG00000021924
down	MSTRG.23205	-2.31146	1.44108	7.41465	0.00646949
down	MSTRG.23207	-1.18473	3.05634	8.50087	0.00354978
down	MSTRG.11375	-0.829655	7.43845	7.01294	0.00809226	ccni	ENSDARG00000068214
down	MSTRG.2734	-1.37257	7.69875	10.1017	0.00148131	g6pca.1	ENSDARG00000031616
down	MSTRG.2804	-1.54645	0.669639	9.78596	0.00175849	zgc:153595	ENSDARG00000035837
down	MSTRG.2802	-1.83104	6.46991	15.9768	6.41e-05	eef2k	ENSDARG00000035835
down	MSTRG.18267	-12.2342	1.19294	13.9688	0.000185868
down	MSTRG.20630	-2.82812	-0.321344	8.56451	0.00342779
down	MSTRG.7303	-1.49464	3.15806	7.29935	0.00689795	smyd2a	ENSDARG00000055151
down	MSTRG.12128	-2.63094	2.54263	16.1411	5.88e-05	CU539058.1	ENSDARG00000094263
down	MSTRG.16335	-1.78942	1.03232	14.5137	0.000139142	pycr1a	ENSDARG00000102254
down	MSTRG.16336	-2.04158	2.15312	12.6776	0.000370057	snu13a	ENSDARG00000069878
down	MSTRG.19459	-0.965746	4.90909	7.11148	0.00765916	txnrd1	ENSDARG00000100374
down	MSTRG.101	-1.39133	0.401632	8.16191	0.00427793	si:ch211-93g23.2	ENSDARG00000070558
down	MSTRG.22739	-2.52531	-0.199176	9.10537	0.0025486
down	MSTRG.1970	-1.83323	9.25529	25.3611	4.75e-07	uox	ENSDARG00000007024
down	MSTRG.3414	-2.81496	2.26754	7.95752	0.00478879	bag2	ENSDARG00000035005
down	MSTRG.19956	-1.12142	3.17133	10.3051	0.00132665	rgs5a	ENSDARG00000002644
down	MSTRG.19953	-1.29598	2.56817	9.53682	0.0020139	rgs4	ENSDARG00000070047
down	MSTRG.5994	-11.8868	2.14362	21.6549	3.26e-06
down	MSTRG.3500	-1.26655	4.82391	15.6189	7.75e-05	CABZ01065684.1	ENSDARG00000091398
down	MSTRG.17203	-10.8023	-0.0806435	12.8181	0.000343278
down	MSTRG.12696	-5.93967	1.7012	7.20163	0.00728376	si:ch73-189n23.1	ENSDARG00000086247
down	MSTRG.13542	-2.66836	-0.790823	9.93887	0.00161824
down	MSTRG.6990	-1.18028	6.02932	8.86285	0.00291032	nfkbiab	ENSDARG00000007693
down	MSTRG.1656	-1.62676	3.2549	13.3896	0.000253019	cry5	ENSDARG00000019498
down	MSTRG.6562	-4.71716	-0.30903	23.1476	1.5e-06
down	ENSDARG00000016404	-1.98178	0.295634	8.74624	0.0031024	ptch1	ENSDARG00000016404
down	MSTRG.21424	-6.08699	-0.363678	8.19065	0.00421068
down	MSTRG.18346	-2.95577	1.76314	14.1498	0.000168812	agpat9l	ENSDARG00000006491
down	MSTRG.7856	-2.23773	-0.72364	13.6286	0.00022277	foxl1	ENSDARG00000008133
down	MSTRG.5174	-2.7027	0.236573	21.7498	3.11e-06	zgc:174895	ENSDARG00000079416
down	MSTRG.5173	-1.4243	5.41213	16.2213	5.64e-05	zgc:92630	ENSDARG00000004141
down	MSTRG.5289	-1.13376	2.00614	7.45675	0.00631992	zgc:154093	ENSDARG00000055897
down	MSTRG.5827	-1.20437	4.2198	6.64819	0.00992565	plecb	ENSDARG00000021987
down	MSTRG.11407	-6.40249	0.115506	7.40346	0.00650986
down	ENSDARG00000013087	-1.97477	0.395431	8.44493	0.00366062	ndrg3a	ENSDARG00000013087
down	MSTRG.9615	-5.76994	-0.142794	9.61187	0.00193324	si:ch73-129a22.11	ENSDARG00000055056
down	MSTRG.15683	-1.28158	5.38371	15.652	7.61e-05	nr1d1	ENSDARG00000033160
down	MSTRG.14481	-1.60416	0.259971	6.79192	0.00915714	nell2a	ENSDARG00000090690
down	MSTRG.18682	-1.06673	1.50146	7.188	0.00733929	sfrp1a	ENSDARG00000035521
down	MSTRG.1959	-2.62694	11.8741	8.45761	0.00363519	vtg3	ENSDARG00000016448
down	MSTRG.12599	-1.46807	2.59412	7.17138	0.00740756	midn	ENSDARG00000018524
down	MSTRG.14404	-3.7114	2.60559	12.4343	0.000421517
down	MSTRG.19248	-1.24083	2.94352	6.76684	0.00928673
down	MSTRG.19249	-1.30708	1.57722	7.95572	0.00479357	usp2b	ENSDARG00000074120
down	MSTRG.2165	-11.2493	0.176501	13.6813	0.0002166
down	MSTRG.2161	-2.75159	2.68959	17.5569	2.79e-05	ogfrl2	ENSDARG00000024815
down	MSTRG.1347	-1.2592	4.3138	13.2768	0.000268713	AL807389.1	ENSDARG00000094169
down	MSTRG.2367	-1.41582	6.33012	12.5388	0.000398579	bhlhe40	ENSDARG00000004060
down	MSTRG.15165	-4.1516	3.5371	27.754	1.38e-07
down	MSTRG.12771	-1.47879	4.12143	8.24361	0.00408958	pdcd4b	ENSDARG00000041022
down	MSTRG.7574	-2.58898	1.04096	13.0408	0.000304777
down	MSTRG.20236	-1.27715	8.05524	7.42087	0.00644718	slc38a3b	ENSDARG00000091061
down	MSTRG.17292	-10.9028	-0.0857923	13.2364	0.000274568
down	MSTRG.11034	-2.87601	0.258023	7.34025	0.00674275	jdp2b	ENSDARG00000020133
down	MSTRG.16657	-1.74757	2.53822	15.5346	8.1e-05
down	MSTRG.16658	-5.22546	-0.902664	13.3157	0.000263189
down	ENSDARG00000103645	-4.06975	-1.10488	8.89285	0.00286289	si:ch73-129a22.11	ENSDARG00000103645
down	MSTRG.14402	-1.51509	6.76129	14.7813	0.000120725	slc12a7b	ENSDARG00000062058
down	MSTRG.4708	-2.67519	0.747432	8.64861	0.00327311	SSH3	ENSDARG00000079591
down	MSTRG.20784	-1.71675	3.31702	6.74002	0.00942734	si:dkey-85k7.7	ENSDARG00000101135
down	MSTRG.23842	-12.6971	1.79493	14.1099	0.000172436
down	MSTRG.21992	-1.79536	6.75183	9.93191	0.00162438	ela2l	ENSDARG00000056765
down	MSTRG.3014	-3.48399	-0.0558059	8.2986	0.00396757
down	MSTRG.3012	-2.57435	0.896268	15.6136	7.77e-05	prkcea	ENSDARG00000003008
down	MSTRG.11771	-1.64448	4.92252	8.12344	0.00436965	slc7a3a	ENSDARG00000020645
down	MSTRG.23065	-2.3739	1.24272	11.0402	0.00089156	ppp2r3b	ENSDARG00000076004
down	MSTRG.10029	-1.20839	4.92013	8.65458	0.0032624	efr3a	ENSDARG00000005163
down	MSTRG.13681	-1.78919	0.307545	7.25713	0.00706201	myl9a	ENSDARG00000038123
down	MSTRG.19527	-0.858895	6.04338	6.7489	0.00938055	sec23b	ENSDARG00000019360
down	MSTRG.21244	-0.992836	5.15568	8.89831	0.00285435	per1b	ENSDARG00000012499
down	MSTRG.20925	-3.03604	3.81537	17.3718	3.07e-05
down	MSTRG.19321	-1.63768	1.12228	7.75862	0.00534569
down	MSTRG.19320	-2.58245	-0.150537	7.30567	0.00687375	si:dkey-251i10.1	ENSDARG00000042521
down	MSTRG.8994	-2.58193	2.72149	18.2825	1.9e-05	col1a2	ENSDARG00000020007
down	MSTRG.17214	-2.73122	-0.317017	11.4391	0.000719138
down	MSTRG.16167	-11.2832	0.424879	12.9867	0.000313705
down	MSTRG.10662	-6.21627	0.90868	17.2754	3.23e-05
down	MSTRG.22700	-3.24925	4.73841	8.10641	0.00441091	sik1	ENSDARG00000058606
down	MSTRG.23250	-4.81159	2.16885	73.7189	9.01e-18	dap1b	ENSDARG00000086842
down	MSTRG.4839	-1.60352	6.15911	24.8505	6.2e-07	qdpra	ENSDARG00000040190
down	MSTRG.1496	-2.03846	7.16985	17.3567	3.1e-05
down	MSTRG.1498	-1.18138	5.75465	9.36666	0.00220968	dgat2	ENSDARG00000018846
down	ENSDARG00000078800	-2.40603	-0.667142	13.2758	0.000268856	slc26a10	ENSDARG00000078800
down	MSTRG.9154	-2.10032	1.86586	9.02727	0.00265981	si:ch73-359m17.9	ENSDARG00000098662
down	MSTRG.2628	-1.61315	4.53319	11.2303	0.000804746	sstr2a	ENSDARG00000059090
down	MSTRG.20665	-1.71253	2.17399	12.0286	0.000523917	htatip2	ENSDARG00000028386
down	MSTRG.5049	-1.94268	-0.796007	8.67421	0.00322745
down	MSTRG.21137	-3.73865	-0.0198868	11.0291	0.000896943	rgs9bp	ENSDARG00000009466
down	MSTRG.4463	-4.46427	0.92575	14.4372	0.000144913
down	MSTRG.14719	-1.06501	4.71289	7.23362	0.00715508	cry2	ENSDARG00000102403
down	MSTRG.9465	-3.70171	-0.180175	7.79154	0.00524914	HINT2 (1 of many)	ENSDARG00000102915
down	ENSDARG00000058218	-3.24116	-0.197667	13.6611	0.000218946	fam151a	ENSDARG00000058218
down	MSTRG.6702	-1.63184	2.11331	11.7779	0.000599377	azin1a	ENSDARG00000052789
down	MSTRG.11430	-2.8138	-0.00032472	10.5061	0.00118981
down	MSTRG.11385	-1.56225	3.36186	17.9399	2.28e-05	mob1bb	ENSDARG00000012953
down	MSTRG.9660	-1.55709	5.04797	15.5961	7.84e-05	pccb	ENSDARG00000038910
down	MSTRG.1417	-2.45789	0.332691	9.14801	0.00248989	fgf13b	ENSDARG00000056633
down	MSTRG.4162	-1.2663	4.53855	8.08744	0.0044573	mrpl2	ENSDARG00000062568
down	MSTRG.22628	-3.73679	-0.467956	7.84021	0.00510966	CR936465.1	ENSDARG00000089651
down	MSTRG.2747	-7.8454	-0.691917	47.8273	4.65e-12
down	MSTRG.19806	-2.29233	3.42458	10.7962	0.00101707	ccbl2	ENSDARG00000098222
down	MSTRG.243	-1.65567	3.92944	11.879	0.000567705	fat1a	ENSDARG00000017591
down	MSTRG.19975	-1.79739	5.40352	14.5887	0.000133715	cth	ENSDARG00000074301
down	MSTRG.13416	-1.61883	1.79356	12.2414	0.00046741	dhh	ENSDARG00000037062
down	ENSDARG00000088984	-1.31813	0.749164	8.08221	0.00447019	cep131	ENSDARG00000088984
down	MSTRG.2545	-1.54591	5.61134	20.6614	5.48e-06	irf2bp2b	ENSDARG00000098635
down	MSTRG.20268	-10.5612	4.05743	102.72	3.86e-24
down	MSTRG.16668	-1.00763	4.40825	6.99975	0.0081521	pnpla3	ENSDARG00000102020
down	MSTRG.16660	-5.8394	0.0625077	12.6668	0.000372196	wnt5b	ENSDARG00000102464
down	MSTRG.15365	-1.2945	8.30468	7.96256	0.00477548	junbb	ENSDARG00000104773
down	MSTRG.14185	-1.7577	3.13898	9.24858	0.00235679	cox4i1l	ENSDARG00000012388
down	MSTRG.12556	-1.74605	4.32199	15.5892	7.87e-05	dbt	ENSDARG00000101561
down	MSTRG.18898	-4.78095	0.054514	11.1887	0.000822982
down	MSTRG.7906	-1.30539	2.72544	9.7844	0.00175999	smad6b	ENSDARG00000031763
down	MSTRG.6174	-2.25051	3.68134	8.08405	0.00446564	zgc:92590	ENSDARG00000040282
down	MSTRG.2332	-1.76888	1.46247	15.4661	8.4e-05	col6a2	ENSDARG00000061436
down	MSTRG.16258	-1.57128	6.46748	9.44892	0.00211273	nr5a5	ENSDARG00000039116
down	MSTRG.15287	-1.04032	3.40395	6.89138	0.00866125	polr3h	ENSDARG00000102590
down	MSTRG.16017	-1.36147	3.72057	8.18984	0.00421257	crlf3	ENSDARG00000070261
down	MSTRG.20973	-1.12647	7.30011	10.8299	0.000998743	adam10a	ENSDARG00000053468
down	MSTRG.12728	-3.5688	-0.679969	12.0494	0.000518078	si:dkey-16m19.1	ENSDARG00000097026
down	MSTRG.1891	-2.46185	0.750627	11.0018	0.000910252
down	MSTRG.2274	-1.94084	0.830367	11.6393	0.000645723	alpl	ENSDARG00000015546
down	MSTRG.18135	-1.8462	0.0387037	11.6645	0.000637024	zgc:174310	ENSDARG00000076442
down	MSTRG.18134	-1.46652	1.87357	10.2097	0.00139707	si:dkey-172k15.5	ENSDARG00000097937
down	MSTRG.4368	-3.77232	2.79578	7.11527	0.00764303	si:ch211-153b23.3	ENSDARG00000104919
down	MSTRG.22044	-5.13003	-0.150346	9.64988	0.00189364
down	MSTRG.5700	-4.74783	2.04653	33.8443	5.97e-09	IZUMO1R	ENSDARG00000102442
down	MSTRG.470	-1.24175	5.75694	13.2993	0.000265505	hhip	ENSDARG00000060397
down	ENSDARG00000055786	-1.72253	0.0807104	8.5769	0.00340454	prss23	ENSDARG00000055786
down	MSTRG.21531	-1.02708	7.93358	6.8872	0.00868154	ppp1r15a	ENSDARG00000069135
down	MSTRG.11353	-1.39478	1.54199	8.67357	0.00322858	rnf165a	ENSDARG00000077906
down	MSTRG.10480	-1.16689	1.48158	7.08529	0.00777192	sirt5	ENSDARG00000039684
down	MSTRG.8459	-1.04122	5.43396	6.86425	0.00879373	krt91	ENSDARG00000036830
down	MSTRG.9586	-3.65034	3.2025	13.3968	0.000252052	inhbab	ENSDARG00000024759
down	MSTRG.6094	-1.74959	2.14023	8.6066	0.00334947
down	MSTRG.17624	-12.5743	1.58697	18.7652	1.48e-05
down	MSTRG.23173	-3.21404	-0.296611	16.5582	4.72e-05
down	MSTRG.3923	-2.94253	-0.595059	9.86806	0.00168173
down	MSTRG.5229	-1.39805	4.32596	8.25075	0.00407352	acad8	ENSDARG00000042658
down	MSTRG.14234	-6.40993	-0.407555	7.63659	0.00571959
down	ENSDARG00000040123	-2.10183	-0.474158	8.6593	0.00325397	zfpm2a	ENSDARG00000040123
down	MSTRG.2658	-1.40168	6.40236	18.4233	1.77e-05	fam20a	ENSDARG00000079486
down	MSTRG.2653	-7.46328	-0.500432	49.507	1.98e-12
down	MSTRG.3435	-7.65471	-0.821624	58.7046	1.83e-14
down	MSTRG.4412	-1.91206	1.25826	6.88134	0.00871004	SNORA74	ENSDARG00000102120
down	MSTRG.13448	-1.77911	6.20687	9.58044	0.00196661	slc25a33	ENSDARG00000039931
down	MSTRG.12797	-2.61955	17.6891	9.41923	0.00214722	vtg2	ENSDARG00000055809
down	MSTRG.12790	-3.37492	0.841295	11.2498	0.000796296
down	MSTRG.8695	-2.95418	3.73324	8.00469	0.00466563	SNORA3	ENSDARG00000102089
down	MSTRG.20112	-1.30801	3.44263	8.14157	0.00432618	mst1ra	ENSDARG00000060235
down	MSTRG.21398	-2.36037	1.13531	10.1297	0.00145903
down	MSTRG.10706	-1.23572	0.51164	7.45995	0.00630868	myct1a	ENSDARG00000056125
down	MSTRG.12914	-1.77464	6.04126	8.93095	0.00280378	tm4sf4	ENSDARG00000040747
down	MSTRG.12916	-2.65913	0.373808	12.7911	0.000348268
down	MSTRG.23728	-12.272	1.30463	14.0868	0.000174567
down	MSTRG.15331	-11.3462	0.490727	13.116	0.000292782
down	MSTRG.2140	-0.88897	3.50565	6.73455	0.00945631	fgd5a	ENSDARG00000088801
down	MSTRG.7930	-1.06077	6.8072	6.96477	0.00831299	got2a	ENSDARG00000041068
down	MSTRG.20092	-2.57747	2.55828	13.332	0.000260911	cadpsb	ENSDARG00000070567
down	MSTRG.6652	-10.9373	2.83874	28.2128	1.09e-07
down	MSTRG.9775	-2.0507	5.56698	8.27318	0.0040235	mycb	ENSDARG00000007241
down	MSTRG.18705	-2.83822	1.33782	8.18448	0.00422503	noxa1	ENSDARG00000056047
down	MSTRG.21481	-4.12436	0.786134	7.43304	0.0064037
down	MSTRG.5536	-2.30968	0.655324	8.12105	0.00437543
down	MSTRG.5533	-9.51253	-0.494514	13.9018	0.000192616
down	MSTRG.11597	-1.28018	1.62095	7.00004	0.00815079	neu3.5	ENSDARG00000096368
down	MSTRG.11043	-2.01506	3.59396	14.7688	0.000121527	si:ch73-21k16.5	ENSDARG00000078770
down	MSTRG.15747	-3.33924	2.4902	10.1757	0.001423	hsp70.2	ENSDARG00000092362
down	MSTRG.3644	-4.46049	0.187365	19.3219	1.1e-05
down	MSTRG.22006	-9.83551	-1.09197	13.7581	0.000207922	zgc:158862	ENSDARG00000068991
down	MSTRG.5730	-1.40287	3.33069	6.7206	0.00953055
down	MSTRG.5731	-1.8218	2.57858	12.5809	0.000389703	cdkal1	ENSDARG00000104848
down	MSTRG.14898	-1.46054	4.4908	8.33787	0.00388271	idh3a	ENSDARG00000030278
down	MSTRG.14466	-6.01878	-0.731592	15.6899	7.46e-05
down	MSTRG.20014	-1.35333	4.39741	10.7441	0.00104612	KRT18 (1 of many)	ENSDARG00000028618
down	MSTRG.23865	-1.47332	2.14861	6.74324	0.00941035
down	MSTRG.23867	-1.73757	2.48924	7.56836	0.00594019
down	MSTRG.23866	-2.1141	0.651145	7.64455	0.0056944
down	MSTRG.12070	-1.59738	1.32377	13.4674	0.00024275	fblim1	ENSDARG00000071558
down	MSTRG.7058	-3.12484	6.3745	12.6859	0.000368419	dio2	ENSDARG00000094857
down	MSTRG.3374	-1.07891	3.25023	7.06173	0.00787477	si:ch1073-291c23.2	ENSDARG00000074869
down	MSTRG.5028	-5.04777	-0.898916	19.7661	8.75e-06
down	MSTRG.6046	-13.3059	2.12116	34.6801	3.89e-09
down	MSTRG.14039	-1.21918	3.23221	11.6222	0.000651705	cry-dash	ENSDARG00000002396
down	MSTRG.16304	-13.3649	2.16463	10.2094	0.00139727
down	MSTRG.22258	-0.984839	3.05453	6.9323	0.0084653
down	MSTRG.4332	-7.54966	-0.200283	20.6635	5.47e-06
down	MSTRG.7025	-5.17302	0.431657	21.0048	4.58e-06
down	MSTRG.17951	-8.58678	0.781407	18.0141	2.19e-05
down	MSTRG.10607	-1.67709	8.94013	8.55876	0.00343863	tdh	ENSDARG00000002745
down	ENSDARG00000069333	-1.34111	0.620738	7.29411	0.00691812	FP102052.1	ENSDARG00000069333
down	MSTRG.13183	-10.2928	-0.664744	8.41981	0.00371156
down	MSTRG.14205	-2.76364	1.6852	7.13335	0.00756632
down	MSTRG.12584	-1.07593	4.90843	10.4737	0.00121086	hnrnpm	ENSDARG00000061735
down	MSTRG.1945	-1.84604	6.66641	6.73	0.00948046	gadd45ba	ENSDARG00000027744
down	MSTRG.1856	-1.36516	1.94421	7.87025	0.00502546	INPP1	ENSDARG00000002897
down	MSTRG.14291	-1.00508	8.01392	8.90923	0.00283732	cebpd	ENSDARG00000087303
down	MSTRG.11869	-4.99352	1.61331	20.0898	7.39e-06
down	MSTRG.16487	-11.0344	0.228502	50.1682	1.41e-12	pthlha	ENSDARG00000031737
down	MSTRG.16488	-5.33222	-0.478385	9.30959	0.00227957
down	MSTRG.11288	-1.32307	4.68901	7.37947	0.00659727
down	MSTRG.22680	-6.31527	-0.493937	23.331	1.36e-06
down	MSTRG.22974	-12.1261	1.07639	136.07	1.93e-31	asb11	ENSDARG00000056561
down	MSTRG.14504	-10.4906	-0.250611	57.2396	3.86e-14
down	MSTRG.13398	-1.56117	3.38223	15.88	6.75e-05	rnd1b	ENSDARG00000004218
down	MSTRG.6984	-1.79692	3.07837	15.7281	7.31e-05	khk	ENSDARG00000029874
down	MSTRG.2607	-1.4901	8.25002	13.3921	0.000252691	tob1b	ENSDARG00000021372
down	ENSDARG00000079155	-2.05568	-0.396322	9.78436	0.00176003	si:ch211-67f13.8	ENSDARG00000079155
down	MSTRG.17384	-7.65726	-0.820456	26.2828	2.95e-07
down	MSTRG.16389	-5.81332	3.3681	33.603	6.76e-09	si:ch211-214b16.4	ENSDARG00000074345
down	MSTRG.4443	-3.90649	1.60604	13.3492	0.00025853	mgat4b	ENSDARG00000004115
down	MSTRG.23126	-1.37906	2.15365	8.24778	0.00408018	heg1	ENSDARG00000018441
down	MSTRG.1254	-1.33774	1.77115	6.95741	0.00834728	megf10	ENSDARG00000017229
down	MSTRG.9603	-1.09494	10.0721	7.87024	0.00502549	agxtb	ENSDARG00000018478
down	MSTRG.23718	-1.14614	1.62213	6.76834	0.0092789
down	MSTRG.385	-1.68215	6.92538	16.1947	5.72e-05	cbsa	ENSDARG00000053500
down	MSTRG.21063	-0.82086	5.37307	7.3456	0.00672269	abcc12	ENSDARG00000013050
down	MSTRG.15458	-3.0769	1.82756	9.32179	0.00226445	cyp2k8	ENSDARG00000101190
down	MSTRG.17144	-10.9589	-0.021138	13.2879	0.000267131
down	MSTRG.8059	-5.29177	-0.948972	13.0305	0.000306467
down	MSTRG.2681	-2.41704	2.22437	11.3904	0.000738252	PRODH2	ENSDARG00000021154
down	MSTRG.10505	-1.45871	7.84079	11.4441	0.000717213	zfp36l1b	ENSDARG00000021443
down	MSTRG.2521	-11.2653	1.08594	11.193	0.000821064
down	MSTRG.1766	-1.77886	2.7754	18.8658	1.4e-05	prr13	ENSDARG00000086216
down	MSTRG.21616	-2.27917	1.24348	10.7572	0.00103877	aaed1	ENSDARG00000075299
down	MSTRG.7181	-1.95887	0.603591	11.2787	0.000783998	si:ch211-195o20.7	ENSDARG00000089221
down	MSTRG.70	-12.1159	1.01052	32.906	9.67e-09	ggact.2	ENSDARG00000038248
down	MSTRG.71	-13.5874	2.37003	36.459	1.56e-09	ggact.1	ENSDARG00000070581
down	MSTRG.73	-5.0295	2.55398	13.2509	0.000272446
down	MSTRG.20208	-1.83677	1.48157	12.799	0.000346812	osgn1	ENSDARG00000052279
down	MSTRG.23792	-4.9505	4.74031	21.1386	4.27e-06
down	MSTRG.656	-13.7014	3.26229	8.11541	0.00438907
down	MSTRG.2198	-2.84101	4.19445	11.2085	0.000814243	nfasca	ENSDARG00000061099
down	MSTRG.20040	-1.15034	7.66347	8.62683	0.00331247	uroc1	ENSDARG00000070394
down	MSTRG.7554	-2.03009	1.91826	14.8059	0.000119163	CABZ01066926.1	ENSDARG00000099534
down	MSTRG.23053	-3.19371	0.99294	23.7862	1.08e-06	gpr161	ENSDARG00000055659
down	MSTRG.7022	-2.31375	7.04445	21.2529	4.03e-06	gch1	ENSDARG00000070453
down	MSTRG.7029	-2.5546	1.54391	8.68048	0.00321636	ros1	ENSDARG00000087197
down	MSTRG.20582	-2.27914	1.94601	10.123	0.00146428	cers3a	ENSDARG00000078541
down	MSTRG.21233	-0.876942	4.06318	6.71312	0.00957059	hsd17b12b	ENSDARG00000035872
down	MSTRG.6036	-1.43476	3.04538	10.2955	0.00133353	arhgef5	ENSDARG00000105491
down	MSTRG.19357	-1.09299	4.52085	6.77176	0.00926113	mat2ab	ENSDARG00000037121
down	ENSDARG00000038446	-1.52064	0.606752	10.0521	0.00152175	nrp2b	ENSDARG00000038446
down	MSTRG.6844	-8.32215	0.268364	42.8246	5.99e-11
down	MSTRG.20288	-4.27602	-0.502037	17.7977	2.46e-05
down	MSTRG.20280	-8.25382	-0.228236	20.3666	6.39e-06
down	MSTRG.23242	-1.61912	-0.40784	7.05765	0.00789273
down	MSTRG.6684	-1.69684	4.78041	15.0237	0.00010617
down	MSTRG.13505	-3.91705	-1.12582	11.2562	0.000793585	si:ch211-66i15.5	ENSDARG00000097446
down	MSTRG.12540	-1.20047	2.45843	6.95275	0.00836904	klf2a	ENSDARG00000042667
down	MSTRG.2189	-1.76642	0.760217	10.3484	0.00129585
down	MSTRG.7699	-1.36068	3.14511	8.29146	0.0039832
down	MSTRG.23615	-6.13775	4.62726	11.295	0.000777158
down	MSTRG.14727	-1.13131	4.20869	7.69183	0.00554713	ciapin1	ENSDARG00000045733
down	MSTRG.1221	-2.64799	1.60336	9.02433	0.0026641	si:busm1-57f23.1	ENSDARG00000074425
down	MSTRG.7102	-1.44273	0.04201	6.66857	0.0098128
down	MSTRG.143	-4.05122	2.99999	27.9587	1.24e-07	zgc:136472	ENSDARG00000058445
down	MSTRG.14252	-1.85867	-0.142994	6.97986	0.00824322	si:ch1073-406l10.2	ENSDARG00000089645
down	MSTRG.14879	-1.60026	4.83688	13.5957	0.000226704	igf2b	ENSDARG00000033307
down	MSTRG.14873	-3.65967	1.82297	10.0284	0.00154144	phlda2	ENSDARG00000042874
down	MSTRG.19994	-1.73685	1.64463	13.1691	0.000284611	hdac7b	ENSDARG00000073850
down	MSTRG.11640	-1.23369	3.79445	9.18651	0.00243806	zbtb16a	ENSDARG00000007184
down	MSTRG.18640	-1.09749	5.31731	7.51722	0.00611119	gda	ENSDARG00000002986
down	MSTRG.5367	-1.3314	2.40399	10.2356	0.00137758	si:dkey-175a17.3	ENSDARG00000074561
down	MSTRG.16727	-1.23786	2.26925	6.90399	0.00860035	sema3aa	ENSDARG00000019235
down	MSTRG.22987	-1.18727	1.15949	8.20804	0.00417053	dachd	ENSDARG00000069440
down	MSTRG.22981	-1.49426	1.15677	8.94057	0.00278906
down	MSTRG.8081	-12.2392	1.05786	25.3428	4.8e-07
down	MSTRG.8080	-13.5527	2.33605	35.3149	2.8e-09
down	MSTRG.18069	-0.840566	4.34492	6.97891	0.00824759	ptprb	ENSDARG00000076624
down	ENSDARG00000021389	-1.32331	0.867172	7.50114	0.00616598	jag2b	ENSDARG00000021389
down	MSTRG.17683	-10.7587	-0.234523	13.0654	0.000300806
down	MSTRG.19493	-1.8854	1.42119	10.2923	0.00133589	ptprfa	ENSDARG00000103479
down	MSTRG.9499	-1.357	4.38236	7.02914	0.00801937	amy2a	ENSDARG00000013856
down	ENSDARG00000003381	-2.6715	-0.478549	6.74868	0.00938171	si:ch211-266g18.6	ENSDARG00000003381
down	ENSDARG00000068257	-2.12981	1.02638	15.0624	0.000104017	kcne4	ENSDARG00000068257
down	MSTRG.4221	-2.35446	1.25543	9.87831	0.00167239
down	MSTRG.4220	-1.84287	3.84594	13.0895	0.00029696	SLC16A2	ENSDARG00000098694
down	MSTRG.976	-2.86653	-0.139061	12.4177	0.00042529
down	MSTRG.11279	-1.4204	1.6346	9.48193	0.00207505
down	MSTRG.14356	-1.66503	3.69458	8.01611	0.00463631	metrn	ENSDARG00000030367
down	MSTRG.19560	-0.845177	6.89706	6.64816	0.00992583	gcdha	ENSDARG00000037057
down	MSTRG.16860	-1.05499	5.14699	6.75099	0.00936956	bcat1	ENSDARG00000045568
down	MSTRG.20550	-3.14115	-0.391411	16.2912	5.43e-05	cxcl8b.1	ENSDARG00000102299
down	ENSDARG00000012405	-2.18208	1.92487	13.7607	0.000207637	col1a1a	ENSDARG00000012405
down	MSTRG.19360	-1.93123	2.85636	14.0593	0.000177136
down	MSTRG.8632	-3.62284	0.183433	12.4549	0.000416895	BX530067.1	ENSDARG00000091087
down	MSTRG.18109	-2.34812	3.35751	11.3073	0.000772042	ftr51	ENSDARG00000029105
down	MSTRG.16619	-2.14599	2.19927	8.89072	0.00286623	si:dkey-14d8.6	ENSDARG00000045835
down	MSTRG.17939	-1.67903	3.84102	9.80633	0.00173912	si:dkeyp-80d11.10	ENSDARG00000101421
down	MSTRG.19757	-6.98701	-1.5059	33.6732	6.52e-09
down	MSTRG.3290	-1.47999	1.50444	9.88181	0.00166921	lhpp	ENSDARG00000060196
down	MSTRG.4740	-3.68373	2.00139	8.78585	0.00303576
down	MSTRG.4743	-1.1195	2.89569	8.15503	0.00429419	gsr	ENSDARG00000019236
down	MSTRG.1107	-0.945584	3.77721	7.19347	0.00731692	tpm2	ENSDARG00000104682
down	MSTRG.4217	-2.29454	3.68775	13.9866	0.00018412
down	MSTRG.4215	-1.52189	5.69845	10.6681	0.00108998
down	MSTRG.21192	-6.05676	1.09846	16.0265	6.25e-05
down	MSTRG.5008	-1.25669	1.64744	7.61611	0.00578492	dnajc30b	ENSDARG00000079415
down	MSTRG.21287	-3.79686	-0.480758	14.243	0.000160657
down	MSTRG.9012	-1.4239	1.53727	14.449	0.000144004
down	MSTRG.8409	-1.63942	2.60123	9.30565	0.00228448	nedd9	ENSDARG00000089878
down	MSTRG.18189	-1.41585	3.75039	8.07527	0.00448735	pacsin2	ENSDARG00000078014
down	MSTRG.22234	-1.89194	4.10168	7.85223	0.0050758	si:busm1-266f07.2	ENSDARG00000031745
down	MSTRG.22233	-13.565	2.77604	122.127	2.17e-28	mhc2dab	ENSDARG00000079105
down	MSTRG.1795	-1.54942	3.45325	10.5616	0.00115463
down	MSTRG.12806	-7.36872	6.23911	39.7582	2.87e-10	fam20cl	ENSDARG00000060325
down	MSTRG.6884	-1.85474	1.83058	8.56233	0.00343191	foxo3a	ENSDARG00000023058
down	MSTRG.5219	-2.37572	3.42471	17.7975	2.46e-05	arhgap32a	ENSDARG00000075334
down	MSTRG.3223	-5.86972	2.98999	7.28862	0.00693926	zgc:111868	ENSDARG00000099060
down	MSTRG.21325	-1.92242	8.18305	14.3754	0.000149748	hp	ENSDARG00000051890
down	MSTRG.19130	-3.98048	0.823344	42.8765	5.83e-11
down	MSTRG.4126	-0.895104	3.69861	7.52478	0.0060856	irf2bp2a	ENSDARG00000004702
down	MSTRG.7587	-1.37483	0.158443	6.77911	0.0092231	CELF6	ENSDARG00000101933
down	MSTRG.7588	-1.04998	3.08233	7.0995	0.00771055	fam219b	ENSDARG00000104637
down	MSTRG.6188	-2.32906	1.34729	10.7901	0.00102042	mylipb	ENSDARG00000055118
down	MSTRG.22957	-2.56505	0.377084	10.3707	0.00128031	il1rapl1a	ENSDARG00000062045
down	MSTRG.2661	-1.1908	2.80563	7.32024	0.00681822	col1a1b	ENSDARG00000035809
down	MSTRG.9072	-10.5239	0.109534	11.5273	0.00068581	SLC17A3	ENSDARG00000086739
down	MSTRG.6574	-2.1211	2.68271	11.79	0.000595513
down	MSTRG.6398	-2.03545	0.194547	10.3839	0.0012712
down	MSTRG.23922	-2.51604	1.1713	10.8725	0.000976023
down	MSTRG.18483	-1.69546	5.25499	12.3311	0.000445472	rusc2	ENSDARG00000095288
down	MSTRG.16970	-3.38209	0.889699	14.6921	0.000126578	prkcq	ENSDARG00000034173
down	MSTRG.15864	-5.39787	-0.982685	13.4556	0.000244273	lin7b	ENSDARG00000037932
down	MSTRG.17577	-9.66097	-1.29714	27.4482	1.61e-07
down	MSTRG.22462	-1.7312	1.94154	8.3802	0.0037933
down	MSTRG.22463	-2.01325	1.05503	7.97985	0.00473009	cabin1	ENSDARG00000079326
down	MSTRG.2812	-6.96217	0.0525398	62.2845	2.97e-15
down	MSTRG.1331	-3.33464	-0.26693	18.309	1.88e-05
down	MSTRG.14141	-3.16274	-0.35104	10.3607	0.00128724
down	MSTRG.2170	-13.7914	3.02647	265.361	1.16e-59
down	ENSDARG00000075158	-5.52634	-0.71816	9.43532	0.00212846	igdcc3	ENSDARG00000075158
down	MSTRG.19071	-2.62486	4.15556	7.16905	0.00741721	hmgcra	ENSDARG00000052734
down	MSTRG.2375	-9.41113	1.71462	12.3031	0.000452202
up	MSTRG.10523	7.03846	1.22583	9.98293	0.00157998
up	MSTRG.19847	1.71411	1.35347	8.38795	0.00377718
up	MSTRG.20692	1.14519	4.69655	7.29191	0.00692657	map4k2	ENSDARG00000001234
up	MSTRG.22585	10.4693	3.58508	15.9702	6.43e-05
up	MSTRG.7747	1.77614	6.93051	11.3867	0.0007397	cpt1b	ENSDARG00000058285
up	MSTRG.7749	3.00612	2.12941	10.1842	0.00141653
up	MSTRG.7748	2.43889	2.92414	26.4344	2.73e-07	sephs1	ENSDARG00000058292
up	MSTRG.22017	3.13561	0.906723	11.4704	0.000707151	si:ch211-196c10.15	ENSDARG00000095724
up	MSTRG.437	1.71711	-0.334933	8.69431	0.00319205	gyg2	ENSDARG00000033380
up	MSTRG.436	6.59073	1.26918	7.05916	0.00788611
up	MSTRG.17286	10.8348	0.165606	10.3473	0.00129665	BX927253.2	ENSDARG00000096091
up	MSTRG.11930	3.53779	0.247973	7.37932	0.00659782
up	MSTRG.6386	6.05821	2.72823	9.19182	0.00243099
up	MSTRG.19188	12.4226	1.35649	30.7802	2.89e-08
up	MSTRG.4715	5.52482	6.32971	12.3564	0.000439467	elovl6	ENSDARG00000004402
up	MSTRG.4719	1.87855	1.07647	9.32808	0.00225669	TENM3	ENSDARG00000087599
up	MSTRG.20791	6.74467	0.783913	15.3166	9.09e-05
up	MSTRG.5394	1.56815	3.99559	16.6922	4.4e-05	slc43a2a	ENSDARG00000036848
up	MSTRG.5975	7.90712	0.240412	9.18907	0.00243464
up	MSTRG.13910	5.66099	0.165916	7.60068	0.00583463
up	MSTRG.16293	1.67155	4.02086	16.3265	5.33e-05	ern1	ENSDARG00000013997
up	MSTRG.2866	8.23921	0.363334	9.91313	0.00164104
up	MSTRG.1531	6.12751	0.435706	34.0362	5.41e-09
up	MSTRG.18245	4.07893	6.82263	10.7772	0.00102757	hspa5	ENSDARG00000103846
up	MSTRG.13073	9.36864	1.26309	76.5021	2.2e-18
up	MSTRG.13077	8.69403	1.42323	51.9315	5.75e-13
up	MSTRG.1993	7.42732	0.542625	91.5307	1.1e-21
up	MSTRG.282	1.32076	3.26456	7.67283	0.00560584
up	MSTRG.5585	4.0067	4.67354	31.9836	1.55e-08	si:ch211-281l24.3	ENSDARG00000068637
up	MSTRG.5586	4.44236	0.816339	28.5553	9.11e-08	kcnj13	ENSDARG00000043443
up	MSTRG.21256	2.13395	2.49981	9.5538	0.00199536	leap2	ENSDARG00000104654
up	MSTRG.14629	3.05784	1.46356	7.79301	0.00524487	nox5	ENSDARG00000079773
up	MSTRG.16315	1.42071	1.06661	7.49892	0.00617359
up	MSTRG.22264	7.79431	-0.344292	11.0547	0.000884605
up	MSTRG.22267	2.57353	-0.0795879	10.7889	0.00102109
up	MSTRG.8663	9.06479	2.66129	10.8905	0.00096657
up	MSTRG.4329	14.8522	3.77654	20.2721	6.72e-06
up	MSTRG.5267	3.42499	2.10514	9.49847	0.00205643	si:ch211-286b4.4	ENSDARG00000096859
up	ENSDARG00000036155	3.51323	-0.130464	8.15933	0.00428402	gla	ENSDARG00000036155
up	MSTRG.19100	6.0357	-0.932532	21.3045	3.92e-06
up	MSTRG.8146	5.23963	-0.357172	17.8194	2.43e-05
up	MSTRG.4799	1.63714	4.62062	14.33	0.0001534	zgc:92249	ENSDARG00000076563
up	MSTRG.22695	1.31505	4.47527	8.48937	0.00357228	rab20	ENSDARG00000005049
up	MSTRG.22964	1.67987	4.78971	16.5171	4.82e-05	tfg	ENSDARG00000003641
up	MSTRG.2615	11.1236	0.0699698	23.0449	1.58e-06
up	MSTRG.4614	1.32622	4.28719	8.89505	0.00285944	mbnl3	ENSDARG00000016085
up	ENSDARG00000062565	5.79095	-0.827471	27.0949	1.94e-07	kcnh4a	ENSDARG00000062565
up	MSTRG.20486	3.81682	0.533763	8.63516	0.00329736
up	MSTRG.14279	4.64516	1.46834	9.14339	0.00249618
up	MSTRG.9998	3.45262	0.455462	7.22643	0.0071838	ODF3L2 (1 of many)	ENSDARG00000014209
up	MSTRG.16887	7.23935	2.9264	10.3491	0.00129535
up	MSTRG.236	11.2182	0.305541	12.5937	0.00038705
up	MSTRG.20398	10.9744	-0.0873623	13.3342	0.000260611
up	MSTRG.14663	10.9148	0.0962556	26.4581	2.69e-07	CR339041.1	ENSDARG00000051710
up	MSTRG.22729	3.65557	1.40657	14.5858	0.000133917	pttg1ipb	ENSDARG00000040039
up	MSTRG.12754	9.0853	-1.17182	13.3544	0.000257811
up	MSTRG.12759	13.4614	2.36149	17.5542	2.79e-05
up	ENSDARG00000040230	2.69964	-0.344956	11.6222	0.000651699	TRIM35 (1 of many)	ENSDARG00000040230
up	MSTRG.15811	2.29627	2.74951	11.1678	0.000832313	si:ch73-233k15.2	ENSDARG00000073718
up	MSTRG.17504	2.87353	-0.637721	14.9288	0.000111646
up	MSTRG.23769	1.44901	1.57875	7.09803	0.00771687
up	MSTRG.22019	1.71026	8.73436	7.48096	0.0062355	ppdpfa	ENSDARG00000007682
up	ENSDARG00000041776	4.29215	-1.24258	15.2788	9.27e-05	ndst3	ENSDARG00000041776
up	MSTRG.4728	3.20268	1.7205	13.3704	0.000255625
up	MSTRG.4723	3.65528	7.36155	8.99167	0.00271213	LECT2 (1 of many)	ENSDARG00000090889
up	MSTRG.21013	3.9716	2.40989	48.1493	3.95e-12	itga11a	ENSDARG00000036086
up	MSTRG.252	4.83676	-0.411526	14.9764	0.000108866
up	MSTRG.22311	10.7981	-0.287817	15.7625	7.18e-05
up	MSTRG.2852	4.12585	1.03825	20.219	6.91e-06	acbd4	ENSDARG00000027070
up	MSTRG.7019	2.63527	0.750153	9.13122	0.00251284	samd4a	ENSDARG00000075759
up	MSTRG.7018	2.08788	3.52748	9.34699	0.00223352	ero1a	ENSDARG00000015228
up	MSTRG.13875	14.0912	3.00817	23.5533	1.22e-06
up	MSTRG.11557	2.40857	0.119191	7.68029	0.00558271
up	MSTRG.23687	6.65733	2.50335	7.20127	0.00728519
up	MSTRG.13229	6.33245	-0.452501	8.02043	0.00462526	pm20d1.1	ENSDARG00000037551
up	MSTRG.1520	1.82324	5.7121	17.3245	3.15e-05	kl	ENSDARG00000079862
up	MSTRG.5470	8.02929	0.353182	44.7727	2.21e-11	CR855389.2	ENSDARG00000099764
up	MSTRG.15060	1.97418	3.4423	8.58281	0.00339351
up	MSTRG.1296	10.5758	0.368045	31.7821	1.72e-08
up	MSTRG.21526	2.69204	2.26407	14.2596	0.000159246	lgi2a	ENSDARG00000089957
up	MSTRG.21525	10.2049	-0.268489	72.5932	1.59e-17	FO818712.1	ENSDARG00000100333
up	MSTRG.20432	3.3018	1.31427	13.4969	0.000238955
up	MSTRG.20434	6.1736	1.70576	7.0706	0.00783592
up	MSTRG.22218	3.65001	1.3223	11.0055	0.000908398	CABZ01049825.1	ENSDARG00000101243
up	MSTRG.10492	1.43711	1.42775	8.50628	0.00353922
up	MSTRG.17910	7.43154	-0.139921	46.0893	1.13e-11
up	MSTRG.1904	2.25731	0.522459	10.4743	0.00121049
up	MSTRG.22399	2.65901	3.66712	11.8318	0.000582285	BX649478.1	ENSDARG00000092351
up	MSTRG.15499	1.42277	3.24125	7.44244	0.00637035	rab3db	ENSDARG00000101534
up	MSTRG.10042	2.73156	0.741415	12.0491	0.000518176
up	MSTRG.18986	5.73429	-1.22759	8.296	0.00397326
up	MSTRG.3332	2.65453	4.43669	13.2805	0.000268182	zgc:92749	ENSDARG00000012632
up	MSTRG.7686	1.90497	3.65845	12.8683	0.000334201	ddx11	ENSDARG00000011072
up	MSTRG.20986	1.67843	5.75194	10.6323	0.00111129	sord	ENSDARG00000053405
up	MSTRG.4480	4.7759	0.225533	30.1107	4.08e-08	reep2	ENSDARG00000031382
up	MSTRG.23169	6.12427	-0.395047	10.3173	0.00131791
up	MSTRG.1217	2.36929	-0.547118	7.16438	0.00743654
up	MSTRG.5230	2.66329	0.410986	11.9549	0.000545035	HSPA8 (1 of many)	ENSDARG00000037403
up	MSTRG.19150	4.06284	0.539593	31.7071	1.79e-08
up	MSTRG.8117	4.96189	1.37533	13.0068	0.00031036	tmem123	ENSDARG00000095674
up	MSTRG.3492	1.9555	2.26004	8.98432	0.00272305	exoc3l4	ENSDARG00000058180
up	MSTRG.3498	2.33195	-0.294096	10.4063	0.00125587
up	MSTRG.4551	1.83815	1.14677	7.72566	0.00544415	si:dkeyp-110e4.11	ENSDARG00000071585
up	MSTRG.23332	1.60892	2.50622	8.22053	0.0041419
up	MSTRG.11175	1.83483	7.29831	8.84107	0.00294526	apobb.2	ENSDARG00000075016
up	MSTRG.12088	1.1215	3.12726	8.32337	0.00391383	cry1bb	ENSDARG00000091131
up	MSTRG.5601	1.64411	3.05787	12.1862	0.000481437	ftr91	ENSDARG00000098004
up	MSTRG.7600	8.65906	2.49782	8.99055	0.00271379
up	MSTRG.7601	4.44325	4.41225	7.9097	0.00491703
up	MSTRG.22296	4.81836	2.6058	11.4833	0.000702235	gck	ENSDARG00000068006
up	MSTRG.8681	6.2157	0.276359	13.6358	0.000221908
up	MSTRG.9487	3.4536	7.17701	7.20834	0.00725657	si:ch73-366i20.1	ENSDARG00000092949
up	MSTRG.9489	3.56498	3.15227	9.96405	0.00159626
up	MSTRG.8942	1.32302	5.77204	6.82548	0.00898665	ndrg1a	ENSDARG00000032849
up	MSTRG.12234	11.2745	0.593798	8.46406	0.00362232	zgc:171500	ENSDARG00000071553
up	MSTRG.23752	6.34667	-0.201505	14.0256	0.00018034
up	MSTRG.15309	10.1393	-0.324351	30.6934	3.02e-08
up	MSTRG.13628	2.55207	4.11494	12.8855	0.000331146	g0s2	ENSDARG00000078859
up	MSTRG.12570	9.41545	-0.479018	18.3695	1.82e-05	tdrd5	ENSDARG00000071450
up	MSTRG.20089	1.7699	3.92924	12.6763	0.000370324	slc6a13	ENSDARG00000000730
up	MSTRG.19059	6.22262	-0.00470748	10.6322	0.00111133
up	MSTRG.1573	1.23359	5.76407	9.66686	0.00187622	hmgb1a	ENSDARG00000099175
up	MSTRG.10093	2.65675	3.97203	11.4297	0.000722799	mbnl1	ENSDARG00000052978
up	MSTRG.10097	1.68625	1.38541	9.23804	0.00237038
up	MSTRG.10540	9.78376	1.55607	20.8612	4.94e-06
up	MSTRG.6335	5.31456	2.36634	51.9421	5.72e-13
up	MSTRG.6334	4.55025	0.643591	24.3483	8.04e-07
up	MSTRG.5439	4.90955	0.428209	10.607	0.00112659
up	MSTRG.7762	13.213	2.01658	18.0694	2.13e-05
up	MSTRG.7764	1.16374	2.25543	8.11122	0.0043992	mical3a	ENSDARG00000021979
up	MSTRG.16602	1.82672	3.2039	12.1873	0.000481151	slc5a8	ENSDARG00000087120
up	ENSDARG00000039373	4.24264	1.55795	21.9956	2.73e-06	epha3	ENSDARG00000039373
up	MSTRG.2738	1.57255	0.503286	7.81624	0.00517789
up	MSTRG.20003	5.14207	0.370597	7.49593	0.00618387
up	MSTRG.2807	1.24664	1.58255	6.9321	0.00846622	crym	ENSDARG00000062817
up	MSTRG.6406	6.35954	1.79606	8.24178	0.0040937
up	MSTRG.6278	9.56016	-1.031	21.0246	4.53e-06
up	MSTRG.16680	2.32703	2.97043	14.2357	0.000161281	ipo8	ENSDARG00000058159
up	MSTRG.15561	4.23794	-0.591877	8.04293	0.00456817
up	MSTRG.15568	4.30622	0.606913	13.4415	0.000246122
up	ENSDARG00000087887	1.46496	0.452047	8.51923	0.00351413	phf21b	ENSDARG00000087887
up	MSTRG.9699	1.09722	1.79924	6.71144	0.00957965	asph	ENSDARG00000055945
up	MSTRG.3053	3.47854	0.595537	19.1431	1.21e-05
up	MSTRG.4580	5.75432	-0.0866452	8.09752	0.00443258
up	MSTRG.10577	2.376	3.56957	16.6799	4.42e-05	fam20b	ENSDARG00000008573
up	MSTRG.16513	6.93361	0.852069	56.1719	6.64e-14
up	MSTRG.18340	7.34254	3.25039	20.1193	7.28e-06
up	MSTRG.10113	1.91289	3.41426	7.16301	0.00744224	itm2cb	ENSDARG00000039650
up	MSTRG.11929	3.59272	0.558358	8.59543	0.00337007
up	MSTRG.5828	3.36842	2.19778	9.81342	0.00173243	CR848788.1	ENSDARG00000103037
up	MSTRG.5823	9.26514	-0.82617	52.3213	4.71e-13
up	MSTRG.23461	1.84482	2.45369	7.08101	0.00779052
up	MSTRG.23707	6.96464	0.451957	34.9058	3.46e-09
up	MSTRG.19791	1.14803	4.41013	7.82412	0.00515536	sec16b	ENSDARG00000099554
up	MSTRG.9551	2.95983	-0.431065	12.5037	0.000406153
up	MSTRG.21071	3.48883	3.06163	8.23563	0.00410759	slc7a10a	ENSDARG00000008100
up	MSTRG.2361	6.19182	1.72026	14.1093	0.000172489
up	MSTRG.3442	3.5892	3.85509	11.9821	0.000537145	CU019624.1	ENSDARG00000103960
up	MSTRG.3443	3.55298	2.11853	6.69473	0.00966982
up	MSTRG.8049	3.42104	0.265915	12.8785	0.000332384
up	MSTRG.5513	7.00333	1.41846	7.68972	0.00555361
up	MSTRG.12105	4.11248	0.750691	12.2205	0.000472678	si:ch1073-181h11.2	ENSDARG00000103883
up	MSTRG.17298	3.90837	1.59623	8.79834	0.00301505
up	MSTRG.22163	2.33049	0.968736	14.6872	0.000126906	mmp11a	ENSDARG00000026325
up	MSTRG.8420	1.30802	5.44706	10.2242	0.00138608	thrap3b	ENSDARG00000098228
up	MSTRG.17733	8.03276	1.31692	32.3233	1.31e-08
up	MSTRG.16285	2.46582	2.06164	7.94851	0.0048127	hbaa2	ENSDARG00000069735
up	MSTRG.16284	2.25839	2.04311	9.02504	0.00266307	hbba2	ENSDARG00000069734
up	MSTRG.16287	1.8929	7.60566	7.26573	0.00702828	si:ch211-5k11.8	ENSDARG00000079078
up	MSTRG.16286	2.05671	6.74122	9.30509	0.00228518	hbba1	ENSDARG00000089087
up	MSTRG.9718	4.42528	1.12233	15.6171	7.75e-05
up	MSTRG.4099	3.08764	0.0408594	9.42501	0.00214046
up	MSTRG.5595	2.44692	0.556892	8.54598	0.00346286	si:dkey-121n8.3	ENSDARG00000078101
up	MSTRG.13208	3.31036	8.2371	21.3304	3.87e-06	ppdpfb	ENSDARG00000031317
up	MSTRG.15046	10.4562	-0.558815	11.7346	0.000613492
up	MSTRG.13905	8.23829	-0.81783	9.1956	0.00242598	sycp2l	ENSDARG00000079190
up	MSTRG.17486	2.35346	0.284057	8.29958	0.00396543	si:dkey-16p6.1	ENSDARG00000089179
up	MSTRG.21894	4.15638	1.39164	43.3364	4.61e-11
up	MSTRG.21892	4.58679	0.797365	70.9247	3.71e-17
up	MSTRG.1522	3.22443	0.347332	12.3305	0.000445626	ryr1a	ENSDARG00000011422
up	MSTRG.3781	2.66208	3.36971	16.9495	3.84e-05
up	MSTRG.21708	1.34707	1.69742	8.63939	0.00328972	bnip3la	ENSDARG00000025468
up	MSTRG.16238	1.7275	0.790638	14.3829	0.000149152	adgre14	ENSDARG00000056062
up	MSTRG.22008	7.37196	2.59495	8.33762	0.00388324	si:ch211-261n11.7	ENSDARG00000068966
up	MSTRG.22009	11.1153	0.839598	22.1889	2.47e-06	CT583651.1	ENSDARG00000093392
up	MSTRG.22004	2.54685	-0.430912	9.12922	0.00251559
up	MSTRG.22005	13.8777	3.12583	27.745	1.38e-07	si:dkey-23c22.9	ENSDARG00000092381
up	MSTRG.11111	8.10557	-0.0187333	52.0746	5.34e-13
up	MSTRG.14698	2.56633	5.18775	12.0075	0.000529866	ccl39.2	ENSDARG00000102945
up	MSTRG.23140	1.41309	4.53447	12.6508	0.000375404	zgc:136439	ENSDARG00000009267
up	MSTRG.13494	9.07196	0.568094	7.47994	0.00623902	GTSF1 (1 of many)	ENSDARG00000000887
up	MSTRG.11439	2.88655	1.63984	8.76059	0.0030781
up	MSTRG.11438	2.58593	-0.0768458	6.88442	0.00869502
up	MSTRG.11437	5.2715	3.52226	10.0082	0.00155844	esm1	ENSDARG00000104370
up	MSTRG.20808	1.78265	5.61888	14.1228	0.000171258	si:ch211-200p22.4	ENSDARG00000029170
up	MSTRG.20807	1.51427	3.45946	7.78815	0.00525899	DGKK	ENSDARG00000074183
up	MSTRG.14263	3.04197	0.979124	7.49149	0.00619912	dnah5l	ENSDARG00000056888
up	MSTRG.19174	1.73535	2.01621	9.11718	0.0025322	ufc1	ENSDARG00000022340
up	MSTRG.4231	7.57682	1.76613	81.7774	1.52e-19
up	MSTRG.17832	7.61607	1.96365	22.1759	2.49e-06
up	MSTRG.17167	5.83372	-1.03093	9.36586	0.00221065
up	MSTRG.18925	8.68099	-0.667675	17.5575	2.79e-05
up	MSTRG.11575	7.01261	-0.116137	17.1317	3.49e-05
up	MSTRG.21472	1.48247	3.54221	7.94179	0.00483061	CU469577.1	ENSDARG00000102850
up	MSTRG.5120	8.54588	0.680103	30.4032	3.51e-08
up	MSTRG.12966	1.24695	2.275	8.80518	0.00300377	ogfr	ENSDARG00000037837
up	MSTRG.14181	10.1308	-1.01784	18.4002	1.79e-05
up	MSTRG.20067	1.0828	6.57216	10.5912	0.00113629	h1fx	ENSDARG00000054058
up	MSTRG.21008	3.04206	1.23653	14.424	0.000145933
up	MSTRG.21007	3.48619	5.69614	29.2918	6.23e-08	si:ch211-194p6.12	ENSDARG00000095082
up	MSTRG.23570	6.26918	-1.08818	10.6123	0.0011234
up	MSTRG.16912	9.12195	-0.661972	7.86003	0.00505394	zgc:193726	ENSDARG00000104301
up	MSTRG.23895	6.4405	-0.809254	30.7805	2.89e-08
up	MSTRG.2337	2.56897	4.22443	31.7243	1.78e-08	col6a1	ENSDARG00000074908
up	MSTRG.3061	1.22616	5.41525	6.70768	0.00959984	pdk2a	ENSDARG00000020876
up	MSTRG.7000	2.289	2.69013	13.276	0.000268823	egr2a	ENSDARG00000098502
up	MSTRG.14065	2.51342	0.132205	9.05203	0.00262403	spice1	ENSDARG00000004647
up	MSTRG.17009	2.69834	-0.478266	7.59371	0.00585722
up	MSTRG.16352	4.65152	-0.634987	32.842	1e-08
up	MSTRG.8623	2.57626	0.335513	12.6533	0.000374903
up	MSTRG.9286	6.23065	-0.320844	18.0376	2.17e-05
up	MSTRG.19	1.24638	1.50794	7.09871	0.00771395	grtp1a	ENSDARG00000029936
up	MSTRG.10486	7.60906	-0.49028	63.8383	1.35e-15
up	MSTRG.8180	5.98822	-0.0621186	9.10658	0.00254692
up	MSTRG.4751	9.09426	-0.716586	10.7248	0.00105709
up	MSTRG.21733	4.49025	1.29091	14.775	0.000121132	CR931813.2	ENSDARG00000104899
up	MSTRG.9321	1.3529	9.5718	11.5157	0.000690107	scp2a	ENSDARG00000012194
up	MSTRG.1135	5.79269	2.58843	6.84105	0.00890865	zgc:173443	ENSDARG00000034403
up	MSTRG.1130	1.69621	5.45387	10.4106	0.00125292	mat2aa	ENSDARG00000040334
up	MSTRG.1133	2.97058	1.59407	14.457	0.000143393	slc35e4	ENSDARG00000009459
up	MSTRG.2825	8.10963	1.80927	16.6977	4.38e-05
up	MSTRG.10079	4.97166	-0.623985	12.4224	0.00042421
up	MSTRG.1035	6.11691	1.60847	7.06732	0.00785026
up	ENSDARG00000095786	8.4271	-1.54846	6.80627	0.00908383	AL928685.3	ENSDARG00000095786
up	MSTRG.21556	5.08341	4.84775	14.2786	0.000157651	cbln6	ENSDARG00000035718
up	MSTRG.22227	12.8746	2.19622	8.15119	0.00430329
up	MSTRG.1788	1.38593	2.14652	11.0004	0.000910921
up	MSTRG.5225	2.95841	0.555704	8.05061	0.00454883	BX324206.1	ENSDARG00000097206
up	MSTRG.20830	1.81723	3.92333	19.2943	1.12e-05	zgc:153151	ENSDARG00000069563
up	MSTRG.14239	2.67248	1.8791	13.4629	0.000243332
up	MSTRG.4869	1.09202	4.47184	8.35413	0.00384811	rmnd5b	ENSDARG00000043359
up	MSTRG.4136	2.25152	1.85	12.9717	0.000316238
up	MSTRG.4138	2.04199	1.04991	14.552	0.000136341	pkz	ENSDARG00000052396
up	MSTRG.337	2.00649	0.713243	6.95298	0.00836795
up	MSTRG.20766	13.1818	3.82901	32.7879	1.03e-08	sat2a	ENSDARG00000036430
up	MSTRG.11168	6.66227	-0.459259	11.2642	0.000790143
up	MSTRG.20541	3.40952	0.752922	14.5763	0.000134595	BX324230.1	ENSDARG00000105410
up	MSTRG.21163	3.8891	0.455518	10.4146	0.0012502
up	MSTRG.19832	1.58233	6.80111	13.1919	0.000281158	slco2a1	ENSDARG00000061896
up	MSTRG.10135	4.08175	-1.11305	7.25179	0.00708305	BX284666.1	ENSDARG00000092477
up	MSTRG.10860	4.20105	2.58156	18.9509	1.34e-05	cdc42bpab	ENSDARG00000016464
up	MSTRG.6839	10.1712	-1.00057	20.3725	6.37e-06
up	MSTRG.5113	6.24553	-0.22469	6.74442	0.00940412
up	MSTRG.14082	6.63443	-1.08425	9.20063	0.00241932
up	MSTRG.15338	1.94906	0.472025	8.76778	0.00306598
up	MSTRG.13635	10.5862	2.51895	26.5289	2.6e-07	IYD	ENSDARG00000076056
up	MSTRG.2148	1.99499	2.66044	9.22566	0.00238646	prickle2b	ENSDARG00000037593
up	MSTRG.14377	1.53956	0.233109	7.08396	0.0077777	FP102170.1	ENSDARG00000097123
up	MSTRG.14375	2.40508	0.932812	11.4984	0.000696573	slc6a16b	ENSDARG00000102377
up	MSTRG.14374	2.5611	0.300277	14.8559	0.000116042
up	MSTRG.5671	1.84079	2.16121	12.1823	0.00048244	CABZ01067244.1	ENSDARG00000020891
up	MSTRG.6262	6.79816	2.45342	28.5669	9.05e-08
up	MSTRG.3646	5.89247	0.268321	15.327	9.04e-05
up	MSTRG.8529	10.9794	0.680598	14.3528	0.000151557
up	MSTRG.5736	3.15889	1.58341	15.6746	7.52e-05	si:ch211-201o1.1	ENSDARG00000088689
up	MSTRG.5888	1.45292	2.03623	7.9385	0.00483938	tapbpl	ENSDARG00000058351
up	MSTRG.11945	1.1455	4.62825	11.8763	0.000568529	ppp2r2bb	ENSDARG00000099221
up	MSTRG.23231	10.1109	-0.690092	24.4594	7.59e-07
up	MSTRG.14280	5.29466	0.51125	12.9247	0.000324279
up	MSTRG.2496	1.48968	1.58974	7.26935	0.0070141	si:ch73-106k19.5	ENSDARG00000087099
up	MSTRG.8877	5.27518	-0.917355	7.62493	0.00575668
up	MSTRG.14919	6.00621	2.15911	9.57534	0.00197208
up	MSTRG.17754	4.65967	-0.262243	24.1074	9.11e-07	si:ch211-198g14.4	ENSDARG00000101970
up	MSTRG.17756	2.46996	0.682774	9.46559	0.00209362
up	MSTRG.15279	5.33228	-0.821354	9.69944	0.00184324
up	MSTRG.4032	7.9134	3.57232	9.91577	0.00163869
up	MSTRG.3373	8.76678	5.8775	50.1452	1.43e-12	zgc:171534	ENSDARG00000105265
up	MSTRG.20608	1.30899	7.3103	7.58509	0.0058853	fth1a	ENSDARG00000015551
up	MSTRG.23648	6.80753	0.597817	19.4826	1.02e-05
up	MSTRG.16306	1.36667	3.7987	8.7888	0.00303086	rac1b	ENSDARG00000087954
up	MSTRG.16307	6.00799	3.86777	14.5386	0.000137315	stk19	ENSDARG00000086628
up	MSTRG.16309	1.54417	4.17643	13.5326	0.000234457	rnf213a	ENSDARG00000099465
up	MSTRG.4330	10.8637	5.00624	15.8408	6.89e-05
up	MSTRG.1946	2.97636	0.612905	9.49252	0.00206312	si:dkey-246j7.1	ENSDARG00000095559
up	MSTRG.4811	1.28242	3.04138	9.40025	0.00216956	macrod1	ENSDARG00000029609
up	MSTRG.1165	4.69745	1.89224	20.7439	5.25e-06
up	MSTRG.19946	1.26686	3.68306	6.654	0.00989337	il23r	ENSDARG00000052158
up	MSTRG.22971	2.08571	4.55793	30.854	2.78e-08	BX936337.1	ENSDARG00000092870
up	MSTRG.19639	1.46787	0.574643	9.7761	0.00176794
up	MSTRG.16817	3.55355	-0.404204	8.32856	0.00390265
up	MSTRG.20361	9.87603	-0.449238	76.2624	2.48e-18
up	ENSDARG00000039850	1.46888	0.20569	7.32413	0.00680347	dusp22b	ENSDARG00000039850
up	MSTRG.18353	7.99976	2.41398	8.33184	0.00389561	lrp13	ENSDARG00000023479
up	MSTRG.9445	2.2977	2.69393	9.18862	0.00243524	abhd3	ENSDARG00000018809
up	MSTRG.8223	1.84478	1.07023	7.6383	0.00571419
up	MSTRG.16200	9.79739	-1.01583	24.2452	8.48e-07
up	MSTRG.7297	6.6118	0.0705597	7.04733	0.00793836
up	ENSDARG00000056659	5.77261	1.26281	71.6046	2.63e-17	ttbk1b	ENSDARG00000056659
up	MSTRG.11207	2.48682	2.63711	7.21123	0.00724489
up	MSTRG.15456	3.12113	0.84095	11.4028	0.000733345
up	MSTRG.3557	9.0182	-1.11475	10.8824	0.000970819
up	ENSDARG00000075949	4.01907	0.391078	6.95618	0.00835301	prkd1	ENSDARG00000075949
up	MSTRG.18732	2.62369	2.26148	14.7897	0.000120192	atf5a	ENSDARG00000068096
up	MSTRG.9976	2.36692	5.75197	18.6041	1.61e-05	slc25a36a	ENSDARG00000038731
up	MSTRG.17306	5.20489	-0.202248	9.58063	0.00196641	znf1107	ENSDARG00000092994
up	MSTRG.22834	1.06102	5.13875	6.66488	0.0098331	pla1a	ENSDARG00000102176
up	MSTRG.13294	6.14551	-0.421566	9.5894	0.00195704
up	MSTRG.2525	2.83821	4.29716	12.4856	0.000410097	CABZ01080074.2	ENSDARG00000076371
up	MSTRG.2528	2.73838	1.26612	11.1593	0.000836136	CABZ01078098.1	ENSDARG00000103158
up	MSTRG.1352	5.4276	3.07623	50.7928	1.03e-12	rnasekb	ENSDARG00000104458
up	MSTRG.7213	13.1011	2.42821	14.4991	0.00014023
up	MSTRG.1532	3.15339	-0.579909	6.89868	0.00862596
up	MSTRG.22322	4.92764	-0.300128	21.4446	3.64e-06
up	MSTRG.16035	3.80208	1.99595	15.1415	9.97e-05	si:dkeyp-72e1.9	ENSDARG00000103743
up	MSTRG.12953	7.47231	1.3035	7.27308	0.00699956
up	MSTRG.20424	6.94055	-0.0579271	8.40544	0.00374099
up	MSTRG.16177	11.2759	0.212487	37.2822	1.02e-09	BX537305.3	ENSDARG00000097880
up	MSTRG.9306	6.76733	0.124149	7.37467	0.00661489
up	MSTRG.19913	1.46547	3.65159	10.5796	0.0011434	dock7	ENSDARG00000078675
up	MSTRG.8135	3.92151	0.0444988	8.84783	0.00293437
up	MSTRG.350	7.66099	2.11818	9.66378	0.00187937
up	MSTRG.20338	4.58286	-1.04384	8.0971	0.00443362
up	MSTRG.20339	11.6332	1.65222	8.00048	0.0046765
up	MSTRG.18384	4.85915	0.3855	11.4398	0.000718879
up	MSTRG.14722	2.63885	0.705447	15.0821	0.000102935	guca1g	ENSDARG00000045737
up	MSTRG.21809	9.53991	-1.09625	63.247	1.82e-15
up	MSTRG.4727	1.9177	1.75697	13.1682	0.000284747
up	MSTRG.21371	1.38825	1.37798	9.2646	0.00233625
up	MSTRG.20813	2.54359	2.4228	7.79848	0.00522901
up	MSTRG.14250	1.57581	3.86216	11.1787	0.000827425
up	MSTRG.19161	6.01544	0.797803	19.428	1.04e-05
up	MSTRG.15396	4.21507	0.103908	26.8742	2.17e-07
up	MSTRG.15395	2.74259	0.111698	15.6838	7.49e-05
up	MSTRG.22637	2.64871	4.51839	7.20279	0.00727902	kalrna	ENSDARG00000104119
up	MSTRG.22982	1.6739	1.5176	10.5235	0.00117865	klf12b	ENSDARG00000032197
up	MSTRG.8082	1.73632	1.97902	11.7811	0.000598367	slc33a1	ENSDARG00000020085
up	MSTRG.257	5.54719	-0.191093	25.2228	5.11e-07
up	MSTRG.5796	4.22065	-0.630461	10.9278	0.000947343
up	MSTRG.5790	12.1501	1.02245	19.2812	1.13e-05
up	MSTRG.6445	2.09859	1.48452	7.38859	0.00656387
up	MSTRG.5866	0.962738	3.77191	8.57667	0.00340498	CU856516.1	ENSDARG00000099189
up	MSTRG.7421	2.2569	2.66894	12.9199	0.000325103	egr2a	ENSDARG00000044098
up	MSTRG.7424	1.81224	6.95798	13.3124	0.00026366	zgc:66313	ENSDARG00000030357
up	MSTRG.20277	7.37984	0.832791	33.4507	7.31e-09
up	MSTRG.12201	11.6438	9.03411	10.7525	0.0010414	rnasel2	ENSDARG00000043196
up	MSTRG.11108	3.66709	0.38216	8.96028	0.00275912
up	MSTRG.12976	3.62724	0.593348	9.28156	0.00231473	si:zfos-905g2.1	ENSDARG00000093496
up	MSTRG.23741	1.03159	2.96596	6.67687	0.00976719
up	MSTRG.13619	4.74581	0.552251	7.53872	0.00603871	CU682811.3	ENSDARG00000095280
up	MSTRG.7226	2.00446	2.43683	9.45879	0.0021014	rps6ka1	ENSDARG00000033437
up	MSTRG.18885	1.32105	4.3101	9.85185	0.00169661	hsd20b2	ENSDARG00000031336
up	MSTRG.7919	1.52973	3.20211	11.3556	0.000752195	si:ch211-238n5.4	ENSDARG00000062381
up	MSTRG.21030	3.29786	1.92546	7.02636	0.00803184
up	MSTRG.6631	10.2027	-0.308255	80.762	2.55e-19
up	MSTRG.12019	8.59228	-0.047738	16.6412	4.52e-05	si:ch73-269m14.3	ENSDARG00000096305
up	MSTRG.8002	1.42289	5.48994	10.0937	0.00148776	pik3c2a	ENSDARG00000060841
up	MSTRG.4585	4.5382	0.47603	7.43608	0.00639291
up	MSTRG.4583	1.34815	1.78344	7.26746	0.00702151	fam149a	ENSDARG00000073709
up	MSTRG.13000	1.71425	4.37559	9.2803	0.00231631
up	MSTRG.1082	2.26003	1.32967	19.0222	1.29e-05	slc46a2	ENSDARG00000075229
up	MSTRG.5082	10.0361	-0.460733	21.331	3.86e-06
up	MSTRG.5083	5.06908	0.917984	18.4092	1.78e-05
up	MSTRG.14091	2.67805	0.883705	19.3511	1.09e-05	ankrd33ba	ENSDARG00000058357
up	MSTRG.19363	3.60991	0.186603	9.68823	0.00185452	selm	ENSDARG00000051957
up	ENSDARG00000069941	2.78865	-0.482931	12.2861	0.000456333	tdp2a	ENSDARG00000069941
up	MSTRG.12999	1.7558	4.20053	11.7599	0.000605217	TP53INP2	ENSDARG00000089986
up	MSTRG.2063	12.2985	1.16292	16.9384	3.86e-05
up	MSTRG.7014	5.29663	1.07695	21.4702	3.59e-06	nid2a	ENSDARG00000075707
up	MSTRG.26	1.54517	6.72176	19.0331	1.28e-05	pros1	ENSDARG00000068261
up	ENSDARG00000005095	6.10462	-0.744256	14.5124	0.00013924	glcea	ENSDARG00000005095
up	MSTRG.14449	3.66624	-0.587419	11.5044	0.000694322
up	MSTRG.17936	4.65241	-0.821251	9.68547	0.00185731
up	MSTRG.19754	2.26903	0.374596	7.69407	0.00554025
up	MSTRG.22985	1.88732	3.87289	20.3245	6.54e-06
up	MSTRG.16796	8.02734	-0.408662	8.26488	0.00404193
up	MSTRG.23393	6.39538	-0.607406	16.5211	4.81e-05
up	MSTRG.4110	10.2063	3.67601	11.8169	0.000586946
up	MSTRG.1330	0.87974	6.01614	8.50938	0.0035332	cbln17	ENSDARG00000088911
up	MSTRG.11530	3.74686	1.09768	11.9314	0.000551971
up	MSTRG.20331	2.09907	2.38947	6.87702	0.00873111
up	MSTRG.17638	8.83981	0.360575	13.7458	0.00020929	BX957361.2	ENSDARG00000103103
up	MSTRG.10185	4.01784	-0.623536	9.34403	0.00223713
up	MSTRG.18401	3.82451	-0.246876	8.26201	0.00404833	nos1	ENSDARG00000068910
up	MSTRG.6261	10.0211	-0.339867	28.3319	1.02e-07
up	MSTRG.19448	1.35379	2.82597	13.1332	0.000290115
up	MSTRG.7136	2.32103	0.855176	7.9906	0.00470208	slc16a12a	ENSDARG00000017773
up	MSTRG.20456	8.06539	1.54088	10.3804	0.00127361
up	MSTRG.11475	2.79663	4.60431	18.4562	1.74e-05	aqp7	ENSDARG00000026787
up	MSTRG.16692	3.3998	-0.907575	10.4659	0.00121598
up	MSTRG.20840	8.33466	-1.12477	7.15102	0.00749214	poln	ENSDARG00000103961
up	MSTRG.10438	8.31555	0.132931	14.3199	0.000154225
up	MSTRG.13164	10.5465	0.00435907	13.8827	0.000194584
up	MSTRG.19135	5.50663	2.13367	37.138	1.1e-09
up	MSTRG.4873	2.5364	0.714512	8.63678	0.00329443	n4bp3	ENSDARG00000060007
up	MSTRG.8179	3.04446	-0.362681	7.81518	0.00518091
up	MSTRG.4127	6.72043	-0.504312	25.7175	3.95e-07
up	MSTRG.5980	1.09768	3.4253	7.58109	0.00589836	gba	ENSDARG00000076058
up	MSTRG.326	4.93666	-0.0788269	11.5986	0.000660007
up	ENSDARG00000025641	1.59668	0.768111	9.2903	0.00230371	gli2a	ENSDARG00000025641
up	MSTRG.3394	1.90346	3.5578	15.115	0.000101157	GTPBP2 (1 of many)	ENSDARG00000102651
up	MSTRG.20341	4.28318	2.62844	11.2425	0.000799465	INHBE	ENSDARG00000100986
up	MSTRG.12884	1.54326	4.90986	10.5314	0.00117364	cart1	ENSDARG00000070930
up	MSTRG.23108	1.87995	7.03782	16.4024	5.12e-05	tfcp2l1	ENSDARG00000029497
up	MSTRG.23109	1.37593	5.63989	10.4917	0.00119914	ddx18	ENSDARG00000030789
up	MSTRG.22852	1.26465	3.47808	7.07455	0.00781867	kctd12.1	ENSDARG00000069843
up	MSTRG.20109	1.6184	4.97117	9.00717	0.00268923	sec61a1l	ENSDARG00000005675
up	MSTRG.12920	1.4453	6.58977	10.218	0.00139075	si:ch211-284e20.8	ENSDARG00000070918
up	MSTRG.20716	1.16599	6.53958	12.0258	0.000524681	si:ch211-212k18.7	ENSDARG00000055504
up	MSTRG.908	0.901518	8.2674	7.24965	0.00709148	slc27a1b	ENSDARG00000104949
up	MSTRG.2378	6.72036	-0.144833	36.2688	1.72e-09
up	MSTRG.8781	3.64238	4.42177	36.8825	1.25e-09	si:ch211-195b13.1	ENSDARG00000016623

## Sheet: WFM vs WM
		logFC	logCPM	LR	PValue	Gene name	Ensemb ID
down	MSTRG.19845	-1.76895	4.32164	27.3171	1.73e-07	lpp	ENSDARG00000023578
down	MSTRG.19842	-3.26357	3.76289	27.4479	1.61e-07	FP101882.1	ENSDARG00000098121
down	MSTRG.19840	-1.91094	1.59379	14.7407	0.000123357	smx5	ENSDARG00000070867
down	MSTRG.15174	-1.39877	2.9578	8.76917	0.00306364	triobpb	ENSDARG00000006385
down	MSTRG.15175	-1.47205	5.04406	22.9327	1.68e-06	ndufa6	ENSDARG00000038028
down	MSTRG.5663	-1.8647	5.04066	18.1021	2.09e-05
down	MSTRG.5664	-1.77069	3.87417	20.4036	6.27e-06
down	MSTRG.5666	-1.81767	0.502377	7.58969	0.00587032
down	MSTRG.5668	-2.17362	0.565757	17.3827	3.06e-05
down	MSTRG.3848	-3.20129	1.18686	28.3561	1.01e-07
down	MSTRG.3842	-1.91606	4.72622	12.0262	0.000524583	pcnxl4	ENSDARG00000060785
down	MSTRG.3843	-1.37749	4.5254	18.5448	1.66e-05	dhrs7	ENSDARG00000003444
down	MSTRG.3840	-2.02175	8.24147	16.9768	3.78e-05	pgam1a	ENSDARG00000005423
down	MSTRG.18717	-2.24346	5.05301	18.5565	1.65e-05	usf1l	ENSDARG00000014463
down	MSTRG.6310	-1.22756	3.9048	7.68576	0.00556581	mlf2	ENSDARG00000034616
down	MSTRG.6312	-2.09351	1.68703	15.63	7.7e-05	rbfox1l	ENSDARG00000021184
down	MSTRG.6314	-1.75574	5.16622	23.1034	1.54e-06	gstk1	ENSDARG00000056510
down	MSTRG.6317	-3.85916	1.71377	28.3571	1.01e-07	tmc4	ENSDARG00000031757
down	MSTRG.208	-2.82245	2.94272	14.8605	0.000115759	zgc:77739	ENSDARG00000017985
down	MSTRG.206	-1.45726	2.93011	6.76575	0.00929239	clta	ENSDARG00000045618
down	MSTRG.200	-1.13016	5.61308	9.75707	0.00178634	stra6l	ENSDARG00000062467
down	MSTRG.9992	-1.41774	4.45927	15.6572	7.59e-05	acvr1l	ENSDARG00000014986
down	MSTRG.9996	-1.42695	5.58439	15.2684	9.33e-05	keap1a	ENSDARG00000016132
down	MSTRG.9997	-1.21582	2.54864	8.30318	0.00395757	crlf1a	ENSDARG00000024365
down	MSTRG.12875	-2.47619	3.17098	14.7446	0.000123102
down	MSTRG.557	-1.80184	1.74811	15.9612	6.47e-05
down	MSTRG.19847	-2.45495	1.35347	15.5306	8.12e-05
down	MSTRG.6901	-2.81864	-0.0463863	8.81104	0.00299414	syne1b	ENSDARG00000063068
down	MSTRG.20692	-1.18679	4.69655	7.78234	0.00527593	map4k2	ENSDARG00000001234
down	MSTRG.20695	-1.53571	6.32014	15.3891	8.75e-05	rtn3	ENSDARG00000091348
down	ENSDARG00000024101	-2.40641	0.844781	16.2945	5.42e-05	adra1d	ENSDARG00000024101
down	MSTRG.20525	-4.26622	1.61469	23.4831	1.26e-06
down	MSTRG.20524	-3.58066	10.0463	36.698	1.38e-09	pnp5a	ENSDARG00000078619
down	MSTRG.20527	-1.04644	3.68226	8.26507	0.00404152	CAPN1 (1 of many)	ENSDARG00000045199
down	MSTRG.20523	-4.65037	2.99019	12.479	0.000411562
down	MSTRG.16050	-2.17754	4.6348	23.9237	1e-06	PLEKHH3	ENSDARG00000070174
down	MSTRG.16051	-3.54737	0.913512	15.2426	9.45e-05
down	MSTRG.16052	-1.75046	3.85644	19.4689	1.02e-05	fam134c	ENSDARG00000059804
down	MSTRG.16054	-1.41016	4.09315	13.6677	0.000218175	mlx	ENSDARG00000037891
down	MSTRG.16055	-2.44568	1.60295	12.7351	0.00035885	fmnl1a	ENSDARG00000055713
down	MSTRG.16056	-1.60939	6.12291	16.0132	6.29e-05	arf2a	ENSDARG00000014763
down	MSTRG.16058	-1.25265	3.93943	14.3931	0.000148342	gosr2	ENSDARG00000053070
down	MSTRG.16059	-1.09308	5.43856	8.06454	0.004514	gpatch8	ENSDARG00000059768
down	ENSDARG00000069185	-1.86065	1.23343	16.3667	5.22e-05	celsr1a	ENSDARG00000069185
down	MSTRG.5507	-1.44271	1.57312	8.73542	0.00312088	BX629344.1	ENSDARG00000097289
down	MSTRG.5506	-2.03424	4.25284	18.6138	1.6e-05	mgat1a	ENSDARG00000012407
down	MSTRG.7051	-3.33861	2.53827	16.8241	4.1e-05
down	MSTRG.11456	-1.19362	3.69023	8.34821	0.00386068	zgc:92275	ENSDARG00000034048
down	MSTRG.11581	-1.70197	2.71091	17.0159	3.71e-05	si:ch211-191j22.3	ENSDARG00000095459
down	MSTRG.22581	-2.51571	5.4874	33.3108	7.85e-09	gpr1	ENSDARG00000101366
down	MSTRG.22586	-3.17048	0.669756	8.25127	0.00407236
down	MSTRG.16588	-1.30401	2.62946	14.0808	0.000175119	coa6	ENSDARG00000092677
down	MSTRG.16584	-1.88729	4.27085	11.4716	0.000706693	creb3l2	ENSDARG00000063563
down	MSTRG.11051	-1.12743	4.05109	8.83466	0.00295563	rab10	ENSDARG00000046106
down	MSTRG.23182	-1.92489	3.11685	9.52924	0.00202224	itgb2	ENSDARG00000016939
down	MSTRG.23180	-7.24599	3.4746	7.59002	0.00586922	vil1	ENSDARG00000040466
down	MSTRG.23189	-2.66262	1.98429	12.5201	0.000402598
down	ENSDARG00000056804	-9.02582	-0.954915	17.2282	3.31e-05	IL4I1	ENSDARG00000056804
down	MSTRG.15773	-1.41517	1.98225	10.1577	0.00143701	nubp1	ENSDARG00000055472
down	MSTRG.15775	-1.62107	0.998972	10.7327	0.00105261	emp2	ENSDARG00000044588
down	MSTRG.10720	-1.37539	4.11771	15.505	8.23e-05	si:dkey-177p2.6	ENSDARG00000042322
down	MSTRG.10726	-4.06245	1.60689	18.4798	1.72e-05	itpk1a	ENSDARG00000013056
down	MSTRG.10728	-2.09275	2.9538	18.4387	1.75e-05	tmem251	ENSDARG00000042341
down	MSTRG.10729	-2.56212	2.48175	24.9216	5.97e-07	si:dkeyp-55f12.3	ENSDARG00000042345
down	MSTRG.12768	-1.50333	4.03255	18.699	1.53e-05
down	MSTRG.12769	-1.18444	2.56678	8.61321	0.00333733	shoc2	ENSDARG00000040853
down	MSTRG.12762	-1.68351	3.54167	21.6903	3.2e-06	pla2g6	ENSDARG00000060921
down	MSTRG.12766	-2.44498	0.428368	8.36644	0.00382213	ncf4	ENSDARG00000040812
down	MSTRG.10892	-3.16836	0.10434	7.08859	0.00775761
down	MSTRG.10890	-2.65925	3.03693	18.0346	2.17e-05	hivep2a	ENSDARG00000039987
down	MSTRG.10896	-1.24706	3.7545	8.90645	0.00284166	pex3	ENSDARG00000013973
down	MSTRG.10897	-4.42985	3.85552	18.824	1.43e-05	atf3	ENSDARG00000007823
down	MSTRG.12495	-7.28326	2.86738	8.523	0.00350685	krt96	ENSDARG00000095147
down	MSTRG.12493	-4.35832	0.847214	6.95568	0.00835537	dpp4	ENSDARG00000079420
down	MSTRG.3671	-1.96536	1.5233	13.4438	0.000245815
down	MSTRG.3670	-1.04332	4.94031	7.5521	0.00599403	fam213aa	ENSDARG00000057378
down	MSTRG.4905	-3.37365	4.61459	66.0253	4.45e-16	atp6v0e1	ENSDARG00000101794
down	MSTRG.775	-2.03243	2.77367	20.3764	6.36e-06	zfyve27	ENSDARG00000059835
down	MSTRG.776	-1.33661	2.71535	9.32951	0.00225493	r3hcc1l	ENSDARG00000089243
down	MSTRG.778	-1.57428	1.62168	7.56772	0.00594228	slc25a23a	ENSDARG00000005690
down	MSTRG.18178	-3.6459	4.6367	14.2067	0.000163783	si:zfos-2131b9.2	ENSDARG00000100669
down	MSTRG.3379	-1.92426	4.46882	18.721	1.51e-05	degs1	ENSDARG00000007347
down	MSTRG.1746	-3.15723	2.82303	17.3847	3.05e-05
down	MSTRG.1749	-2.86157	7.47481	18.36	1.83e-05	sec14l7	ENSDARG00000099633
down	MSTRG.23272	-1.87781	8.30365	17.0128	3.71e-05	tmsb4x	ENSDARG00000077777
down	MSTRG.21636	-1.76636	-0.0467956	9.82281	0.00172361	si:dkeyp-117b11.2	ENSDARG00000076419
down	MSTRG.9247	-1.68189	3.32688	8.96136	0.00275749	arf1	ENSDARG00000009484
down	MSTRG.9240	-3.28338	4.25735	42.5173	7.01e-11	pik3r3a	ENSDARG00000103038
down	MSTRG.18796	-1.29256	1.95225	9.81138	0.00173435	surf1	ENSDARG00000003592
down	MSTRG.6433	-5.17485	1.58853	60.6687	6.75e-15	osbpl10b	ENSDARG00000040027
down	MSTRG.6436	-2.29323	2.39706	25.7499	3.89e-07
down	MSTRG.56	-2.55691	0.0550472	16.1531	5.84e-05	si:ch211-132g1.4	ENSDARG00000095102
down	MSTRG.52	-2.22603	2.29167	20.0569	7.52e-06
down	MSTRG.6297	-2.89549	10.4694	7.41013	0.00648575	CR855311.1	ENSDARG00000090352
down	MSTRG.6290	-1.66267	3.83759	16.5375	4.77e-05	mroh1	ENSDARG00000016573
down	MSTRG.6292	-1.62035	5.08784	13.8509	0.0001979	PTP4A3	ENSDARG00000054814
down	MSTRG.7741	-1.99422	1.69137	8.64149	0.00328592
down	MSTRG.7742	-1.67735	2.2238	7.00682	0.00811996
down	MSTRG.7746	-2.71777	2.49482	18.1342	2.06e-05
down	MSTRG.18693	-1.54388	1.65228	7.22321	0.00719671	vamp8	ENSDARG00000024116
down	MSTRG.8929	-1.40034	1.92109	7.22821	0.00717666	triqk	ENSDARG00000076296
down	MSTRG.8922	-1.71695	8.68329	31.3163	2.19e-08	azin1b	ENSDARG00000035869
down	MSTRG.8923	-1.6968	3.15452	17.6658	2.63e-05	fam91a1	ENSDARG00000003320
down	MSTRG.18696	-1.96324	1.27763	13.6073	0.000225306	si:ch73-195i19.3	ENSDARG00000097795
down	ENSDARG00000044755	-3.88715	-0.666088	27.1549	1.88e-07	GCNT4 (1 of many)	ENSDARG00000044755
down	MSTRG.20228	-2.78018	6.75379	29.2425	6.39e-08	sdc4	ENSDARG00000059906
down	MSTRG.20229	-1.11964	3.3283	6.70419	0.00961864	oser1	ENSDARG00000024669
down	MSTRG.20227	-1.72883	1.86209	12.4773	0.000411918	uqcc1	ENSDARG00000068176
down	MSTRG.20222	-1.61487	1.19223	7.95891	0.00478513	esyt1b	ENSDARG00000014239
down	MSTRG.20220	-1.51203	5.49473	17.1947	3.37e-05	cox6c	ENSDARG00000038577
down	MSTRG.439	-2.19455	3.35387	36.5508	1.49e-09	dhrsx	ENSDARG00000079280
down	MSTRG.438	-2.4508	0.844859	21.2022	4.13e-06	cd99	ENSDARG00000051975
down	MSTRG.437	-2.50666	-0.334933	14.6945	0.000126416	gyg2	ENSDARG00000033380
down	MSTRG.21574	-1.31248	4.10342	12.466	0.000414418	tmed7	ENSDARG00000046022
down	MSTRG.21570	-1.07002	5.33698	10.6819	0.0010819	ppp1cbl	ENSDARG00000102012
down	MSTRG.21572	-2.04884	3.52015	9.8425	0.00170525
down	MSTRG.14880	-1.96276	1.78635	9.86523	0.00168431	uevld	ENSDARG00000009266
down	MSTRG.14884	-2.12564	4.69535	22.5276	2.07e-06
down	MSTRG.14887	-1.28775	1.75668	8.80561	0.00300306	tsg101a	ENSDARG00000040854
down	MSTRG.14886	-2.87118	4.57131	15.9805	6.4e-05	ldha	ENSDARG00000101251
down	MSTRG.14889	-2.01927	3.20625	16.0799	6.07e-05	ccl39a.10	ENSDARG00000096060
down	MSTRG.10490	-1.11982	4.9875	6.84858	0.00887119	usp24	ENSDARG00000059925
down	MSTRG.408	-1.63076	1.17828	13.1307	0.000290499
down	MSTRG.16626	-1.3726	3.09964	6.89656	0.00863616	arl1	ENSDARG00000101680
down	MSTRG.16622	-1.56338	2.09383	12.8888	0.000330559	mrps18a	ENSDARG00000024465
down	MSTRG.16621	-1.21609	6.55232	6.84023	0.00891275	vegfab	ENSDARG00000034700
down	MSTRG.16629	-1.15586	2.03541	7.45691	0.00631935	tmem168a	ENSDARG00000068705
down	MSTRG.11933	-1.41176	4.62777	12.9629	0.000317732	crebrf	ENSDARG00000105114
down	MSTRG.11937	-1.73958	3.65518	18.4628	1.73e-05	CPEB4 (1 of many)	ENSDARG00000100499
down	ENSDARG00000052826	-3.69921	0.996	16.0939	6.03e-05	runx3	ENSDARG00000052826
down	MSTRG.22179	-5.6788	2.32131	26.1152	3.22e-07	AL935153.1	ENSDARG00000092042
down	MSTRG.22174	-4.54993	7.03285	36.0485	1.92e-09	gadd45ga	ENSDARG00000019417
down	MSTRG.22175	-1.56172	4.7918	6.77214	0.00925918	creb3l3l	ENSDARG00000020926
down	MSTRG.22173	-2.59448	1.98255	38.2435	6.24e-10	slc20a1a	ENSDARG00000020114
down	MSTRG.23226	-2.05435	7.06469	18.3524	1.84e-05	cobll1b	ENSDARG00000102829
down	MSTRG.15512	-1.52307	3.9257	15.8291	6.93e-05	pitpnbl	ENSDARG00000015310
down	MSTRG.22797	-3.28663	0.0232166	21.7233	3.15e-06
down	MSTRG.15517	-1.97644	5.36645	36.9856	1.19e-09	spns1	ENSDARG00000011925
down	MSTRG.4254	-2.41376	1.50079	9.53866	0.00201189
down	MSTRG.18563	-1.62273	3.98841	14.2575	0.000159426	chmp1b	ENSDARG00000099624
down	MSTRG.18560	-2.00326	-0.474008	7.03548	0.00799106	si:dkey-237j10.2	ENSDARG00000094025
down	MSTRG.18561	-1.49144	5.15012	16.0608	6.13e-05	hmgn7	ENSDARG00000062326
down	MSTRG.14412	-2.62913	1.11721	14.536	0.000137507
down	MSTRG.14413	-1.23986	5.30245	8.72562	0.0031377
down	MSTRG.14410	-1.93351	1.68293	12.6779	0.00037	CU929259.1	ENSDARG00000101687
down	ENSDARG00000005541	-2.20312	-0.759115	6.67224	0.00979259	wif1	ENSDARG00000005541
down	MSTRG.2446	-3.625	6.82287	84.9862	3e-20	errfi1a	ENSDARG00000104039
down	MSTRG.23778	-1.46573	2.40821	9.98959	0.00157428
down	MSTRG.10911	-2.04546	3.58599	9.51672	0.00203608	si:ch211-245h14.1	ENSDARG00000041911
down	MSTRG.2949	-1.33355	2.34891	9.95592	0.00160333	snf8	ENSDARG00000058076
down	MSTRG.12519	-2.90449	1.80601	17.1803	3.4e-05
down	MSTRG.19765	-1.13637	4.62434	9.16019	0.00247336	trim25	ENSDARG00000104396
down	MSTRG.12512	-2.53839	5.87155	36.9217	1.23e-09	stat1a	ENSDARG00000006266
down	ENSDARG00000092035	-3.02847	-0.233046	13.5108	0.000237194	si:ch211-156j16.1	ENSDARG00000092035
down	MSTRG.2718	-2.16937	11.8219	23.0231	1.6e-06	rbp4	ENSDARG00000101199
down	MSTRG.2710	-1.40857	5.34201	9.10016	0.00255587	plekhm1	ENSDARG00000099954
down	MSTRG.7945	-0.979602	4.21695	8.0289	0.00460368	ctcf	ENSDARG00000056621
down	MSTRG.7943	-2.06821	3.78169	17.4658	2.93e-05	fam65a	ENSDARG00000062178
down	MSTRG.2717	-3.07073	1.64565	9.74138	0.00180165
down	MSTRG.19187	-1.72525	5.19374	18.2841	1.9e-05	slc37a2	ENSDARG00000023394
down	MSTRG.9898	-2.0505	4.04019	27.78	1.36e-07	pdcd10b	ENSDARG00000012591
down	MSTRG.20024	-0.911679	4.76209	7.71565	0.00547442	larp4ab	ENSDARG00000074979
down	MSTRG.632	-1.65233	8.17228	20.7877	5.13e-06	mhc1zba	ENSDARG00000036588
down	MSTRG.637	-2.08659	4.2671	20.312	6.58e-06	lrrc58a	ENSDARG00000076773
down	MSTRG.8417	-1.54532	0.29944	9.29632	0.00229614	ZC3H12A	ENSDARG00000101034
down	MSTRG.8410	-1.48909	3.37908	15.878	6.76e-05	CT030005.1	ENSDARG00000099249
down	MSTRG.4711	-1.99587	2.68047	20.7275	5.3e-06	zgc:77938	ENSDARG00000088366
down	MSTRG.20795	-2.08374	3.10263	20.971	4.66e-06	ugt5g1	ENSDARG00000032862
down	MSTRG.20792	-2.18925	2.3471	10.8633	0.000980891	si:dkey-112a7.4	ENSDARG00000104636
down	MSTRG.20799	-3.67447	3.88079	25.2701	4.98e-07	TIFA	ENSDARG00000091111
down	MSTRG.989	-1.04115	3.64376	7.28831	0.00694047	dscr3	ENSDARG00000075650
down	MSTRG.5391	-0.973198	4.3244	6.72891	0.00948623	rilp	ENSDARG00000074660
down	MSTRG.21770	-3.62142	5.79637	23.8737	1.03e-06	pim1	ENSDARG00000100020
down	MSTRG.21775	-2.02668	0.509095	12.2912	0.000455097
down	MSTRG.21774	-1.84043	-0.284913	9.64432	0.00189938	mapk13	ENSDARG00000058470
down	MSTRG.5398	-1.95614	4.68817	26.7675	2.29e-07	slc6a4a	ENSDARG00000061165
down	MSTRG.21778	-1.4346	6.33932	12.036	0.000521819	nr1h5	ENSDARG00000031046
down	MSTRG.21268	-1.45462	3.47587	9.83293	0.00171415	TMEM208	ENSDARG00000068291
down	MSTRG.7537	-1.11377	2.84501	8.24443	0.00408772	spred1	ENSDARG00000041449
down	MSTRG.7534	-12.0661	1.32627	10.4735	0.00121098	OLFM4 (1 of many)	ENSDARG00000087625
down	MSTRG.7533	-1.0516	7.17786	11.6575	0.000639442	dlst	ENSDARG00000014230
down	MSTRG.7530	-2.20964	0.905379	11.3879	0.000739226	tgfb3	ENSDARG00000019367
down	MSTRG.7538	-3.08266	1.89701	48.3086	3.64e-12	meis2a	ENSDARG00000098240
down	MSTRG.3714	-2.31283	2.56384	35.9217	2.05e-09	mmrn2a	ENSDARG00000076135
down	ENSDARG00000076657	-1.79903	2.14574	11.9625	0.000542813	plagl2	ENSDARG00000076657
down	ENSDARG00000038151	-4.25822	0.162221	17.324	3.15e-05	zgc:92360	ENSDARG00000038151
down	MSTRG.1400	-1.12029	3.81392	6.94573	0.00840194	ufm1	ENSDARG00000043857
down	ENSDARG00000096365	-2.64955	-0.502664	8.22569	0.00413015	si:ch211-195m9.3	ENSDARG00000096365
down	MSTRG.1408	-2.24266	1.93344	25.1628	5.27e-07	SLC46A3 (1 of many)	ENSDARG00000079933
down	MSTRG.1409	-1.39361	2.71276	10.8357	0.000995637	synj1	ENSDARG00000025011
down	MSTRG.23852	-2.22076	3.45946	35.3808	2.71e-09
down	MSTRG.23856	-2.10575	0.752674	15.0496	0.000104725
down	MSTRG.23857	-2.0384	0.420371	7.32824	0.00678794
down	MSTRG.23858	-1.52729	2.7727	16.3404	5.29e-05
down	MSTRG.23859	-1.26663	2.6916	8.93326	0.00280024
down	MSTRG.21981	-1.65717	3.25273	15.2683	9.33e-05	zgc:112962	ENSDARG00000069102
down	MSTRG.21982	-1.33368	8.06857	7.03271	0.0080034	aldh9a1a.1	ENSDARG00000069100
down	MSTRG.21986	-1.7112	2.4256	7.0753	0.00781535	cpt2	ENSDARG00000038618
down	MSTRG.21987	-2.7084	3.72982	23.1909	1.47e-06	spryd4	ENSDARG00000023309
down	MSTRG.21988	-4.07516	4.60729	34.1836	5.02e-09	gls2a	ENSDARG00000069095
down	MSTRG.8235	-3.21991	1.97842	21.7698	3.07e-06
down	MSTRG.13917	-1.40036	2.58403	13.2132	0.000277983	vps41	ENSDARG00000063573
down	MSTRG.13915	-2.03831	1.58897	12.8518	0.000337159	tmem108	ENSDARG00000090230
down	MSTRG.8236	-2.03532	0.563182	7.68748	0.00556054
down	MSTRG.12062	-1.66132	5.28352	20.0244	7.65e-06	capzb	ENSDARG00000100252
down	MSTRG.12067	-1.29717	6.32688	16.2941	5.42e-05	slc25a20	ENSDARG00000040401
down	MSTRG.12068	-1.14094	5.32072	7.27846	0.00697865	fbxo42	ENSDARG00000087545
down	MSTRG.8237	-3.01123	2.50646	16.2607	5.52e-05
down	MSTRG.4159	-1.86727	0.694693	10.3075	0.00132493	CABZ01088567.1	ENSDARG00000103065
down	MSTRG.3025	-1.93869	-0.293767	7.77254	0.00530463
down	MSTRG.16290	-1.81632	1.57284	15.1281	0.000100457
down	MSTRG.16296	-2.06868	6.21597	35.3504	2.75e-09	tex2	ENSDARG00000078186
down	MSTRG.16295	-8.18209	1.70178	27.5454	1.53e-07	SNORA76	ENSDARG00000100010
down	MSTRG.9707	-3.56737	9.14358	48.1518	3.94e-12	sepp1b	ENSDARG00000079727
down	MSTRG.9703	-1.74406	3.64243	13.6958	0.000214929	tesk2	ENSDARG00000061450
down	MSTRG.4556	-1.95875	4.42015	31.4541	2.04e-08	ahnak	ENSDARG00000061764
down	MSTRG.2861	-2.69055	4.87227	35.3783	2.71e-09	pcgf5b	ENSDARG00000052388
down	MSTRG.2860	-2.8544	0.367008	19.7329	8.91e-06
down	MSTRG.23077	-3.30915	1.41917	18.5557	1.65e-05	si:dkey-192g7.3	ENSDARG00000094012
down	MSTRG.23074	-1.68019	3.6403	24.4154	7.76e-07	appb	ENSDARG00000055543
down	MSTRG.4081	-2.22458	0.112903	11.6264	0.000650219
down	ENSDARG00000101750	-1.3438	1.64322	8.70338	0.00317621	si:ch211-196p9.1	ENSDARG00000101750
down	MSTRG.10030	-1.86415	0.436768	12.1896	0.000480555	ftr13	ENSDARG00000079537
down	MSTRG.14596	-2.69796	2.14366	22.3139	2.32e-06
down	MSTRG.10037	-2.12866	6.27596	24.6847	6.75e-07	itgb1b.1	ENSDARG00000053232
down	MSTRG.14598	-1.39137	4.33686	11.3564	0.000751886	psma4	ENSDARG00000045928
down	MSTRG.11514	-1.41046	2.5297	13.4382	0.000246548	tnfrsfa	ENSDARG00000004451
down	MSTRG.23336	-5.91157	-0.563465	25.0515	5.58e-07
down	MSTRG.1072	-1.24908	4.68671	11.8361	0.000580938	ptpn11a	ENSDARG00000020334
down	MSTRG.18793	-2.81845	1.75881	24.9261	5.96e-07	ccbl1	ENSDARG00000023645
down	MSTRG.18792	-4.20716	3.7407	29.7258	4.98e-08	ifitm1	ENSDARG00000093303
down	MSTRG.14627	-2.23595	3.6299	15.956	6.48e-05	phf21ab	ENSDARG00000021378
down	MSTRG.17989	-1.68947	0.486591	7.85386	0.00507122
down	MSTRG.19684	-1.74194	3.37283	11.3222	0.000765874	psmb3	ENSDARG00000013938
down	MSTRG.13602	-1.35519	0.832977	9.47493	0.00208299
down	MSTRG.13070	-2.13451	1.79151	18.1074	2.09e-05	csrp1a	ENSDARG00000006603
down	MSTRG.19538	-1.85916	1.49761	12.757	0.000354678
down	MSTRG.19532	-1.71778	5.03554	13.883	0.000194549	si:ch211-114n24.6	ENSDARG00000036700
down	MSTRG.19530	-1.9498	3.72069	19.0608	1.27e-05	RIN2 (1 of many)	ENSDARG00000077040
down	MSTRG.6930	-1.41631	3.62497	15.4393	8.52e-05	cfl2	ENSDARG00000014106
down	MSTRG.6933	-2.13445	1.11956	15.7247	7.33e-05	clec14a	ENSDARG00000103533
down	MSTRG.6932	-1.12807	5.11049	8.88132	0.00288102	srp54	ENSDARG00000098367
down	MSTRG.1994	-1.86032	1.64802	7.93703	0.00484333
down	MSTRG.1995	-1.80963	2.80085	12.309	0.000450773	ly75	ENSDARG00000053113
down	MSTRG.15398	-2.44122	1.40251	16.1799	5.76e-05	CABZ01058333.1	ENSDARG00000090575
down	MSTRG.3342	-2.03375	2.31767	17.5146	2.85e-05
down	MSTRG.20376	-3.51127	5.68179	40.7476	1.73e-10	prelid3b	ENSDARG00000009505
down	MSTRG.284	-2.15889	4.53907	14.9977	0.00010764	apbb2b	ENSDARG00000099995
down	MSTRG.23933	-1.97702	9.74021	28.19	1.1e-07	mt-nd1	ENSDARG00000063895
down	MSTRG.8448	-1.26752	0.935875	7.55352	0.00598931	fbxl20	ENSDARG00000075567
down	MSTRG.23932	-2.44145	2.66173	20.9618	4.69e-06	AC024175.19	ENSDARG00000083046
down	MSTRG.3411	-1.66901	4.6822	20.3016	6.61e-06
down	MSTRG.23930	-2.31535	15.3889	22.7775	1.82e-06	AC024175.4	ENSDARG00000080337
down	MSTRG.5402	-2.74715	1.07459	34.9285	3.42e-09	nova2	ENSDARG00000017673
down	MSTRG.20612	-1.53109	2.15358	8.67035	0.00323428	polr2l	ENSDARG00000058349
down	MSTRG.20611	-1.4088	3.68388	9.47761	0.00207995	sdhaf2	ENSDARG00000062971
down	MSTRG.5404	-2.05104	3.06357	7.79864	0.00522855	eml2	ENSDARG00000008808
down	MSTRG.5406	-1.50772	3.16196	11.7544	0.000607002	TMEM87A	ENSDARG00000074967
down	MSTRG.5583	-1.35393	3.61278	10.4996	0.00119399	ngef	ENSDARG00000076179
down	MSTRG.21250	-2.60026	0.316451	21.3399	3.85e-06	rasl11a	ENSDARG00000046013
down	MSTRG.21251	-1.08003	3.33094	7.61619	0.00578465	usp12b	ENSDARG00000074367
down	MSTRG.21253	-1.35256	2.74091	11.5238	0.000687102	hdac8	ENSDARG00000003021
down	MSTRG.21258	-1.5559	5.75208	15.9671	6.45e-05	got2b	ENSDARG00000005840
down	MSTRG.6589	-1.26513	4.08148	7.28653	0.00694737	rbm8a	ENSDARG00000016516
down	MSTRG.22501	-1.94673	2.6073	10.2084	0.00139805
down	MSTRG.22502	-2.54124	-0.11921	12.2641	0.000461765	b3galt4	ENSDARG00000076218
down	MSTRG.22505	-1.15908	3.80181	10.2147	0.00139326	mrps25	ENSDARG00000041306
down	MSTRG.22507	-1.86031	5.76969	31.3818	2.12e-08	sult1st4	ENSDARG00000003181
down	MSTRG.22508	-1.34118	1.74541	7.92582	0.00487342
down	MSTRG.9710	-1.59647	3.65098	20.982	4.64e-06	zswim5	ENSDARG00000055900
down	MSTRG.6056	-2.32234	1.37451	8.41428	0.00372284	hdac9b	ENSDARG00000056642
down	MSTRG.6059	-1.5757	4.54518	21.8974	2.88e-06	hacl1	ENSDARG00000020529
down	MSTRG.19931	-1.3569	4.53808	18.016	2.19e-05	gpbp1l1	ENSDARG00000075569
down	MSTRG.11507	-1.63809	4.26175	23.135	1.51e-06	idh3b	ENSDARG00000044753
down	MSTRG.11505	-4.27394	3.56096	65.2212	6.69e-16	gstt1b	ENSDARG00000017388
down	MSTRG.11504	-3.98179	5.74447	69.6113	7.22e-17	ddt	ENSDARG00000044751
down	MSTRG.11503	-2.06884	3.97997	16.3758	5.19e-05	chchd10	ENSDARG00000010717
down	MSTRG.11501	-1.26104	4.3614	9.13682	0.00250517	sfswap	ENSDARG00000005980
down	MSTRG.23675	-1.35055	3.71519	12.5046	0.000405943
down	MSTRG.19442	-2.33961	1.51734	14.0949	0.000173816
down	ENSDARG00000102483	-2.60404	1.91565	11.7404	0.000611564	numa1	ENSDARG00000102483
down	MSTRG.22588	-1.72571	0.547817	12.5616	0.000393763	casp8l2	ENSDARG00000070272
down	MSTRG.15997	-1.58828	3.24391	12.1109	0.00050127	znf207a	ENSDARG00000015538
down	MSTRG.15992	-1.4793	3.2008	9.96483	0.00159559	yipf2	ENSDARG00000021399
down	MSTRG.15999	-1.62453	4.33117	15.2924	9.21e-05	tnrc6c1	ENSDARG00000076847
down	MSTRG.14025	-1.25386	2.76153	7.64419	0.00569554	arfgef1	ENSDARG00000063474
down	MSTRG.14023	-3.06107	-0.139563	7.68087	0.00558094	tnfrsf11a	ENSDARG00000087804
down	ENSDARG00000055054	-1.45326	2.59325	10.6534	0.00109867	bcl9l	ENSDARG00000055054
down	MSTRG.20938	-1.91421	3.81836	6.7981	0.00912552	CU464087.1	ENSDARG00000105588
down	MSTRG.20937	-1.61578	1.5187	7.43528	0.00639572	slc7a6	ENSDARG00000054423
down	MSTRG.20934	-1.59529	5.65492	20.1442	7.18e-06	tmem9b	ENSDARG00000025693
down	MSTRG.20933	-1.45083	2.20307	12.118	0.000499365	rras2	ENSDARG00000036252
down	MSTRG.20930	-1.54131	4.29098	18.4447	1.75e-05	PDE3B	ENSDARG00000062190
down	MSTRG.13834	-2.21302	8.18829	19.9209	8.07e-06	si:ch211-152c8.5	ENSDARG00000104576
down	MSTRG.21428	-1.79048	2.45961	11.8179	0.000586655
down	MSTRG.10224	-1.15081	2.32361	7.54696	0.00601116	rnf126	ENSDARG00000104076
down	MSTRG.12546	-5.89881	1.48763	51.6266	6.71e-13
down	MSTRG.13276	-3.01073	-0.123972	10.0997	0.00148291	lamb2	ENSDARG00000002084
down	MSTRG.13272	-2.04814	2.8346	25.6918	4.01e-07	bgnb	ENSDARG00000002945
down	MSTRG.19338	-3.07393	3.10959	17.3204	3.16e-05
down	MSTRG.19339	-1.95975	5.56899	28.9688	7.36e-08	rnf167	ENSDARG00000017636
down	MSTRG.19334	-1.87915	1.33351	10.1549	0.00143921	mtif3	ENSDARG00000039649
down	MSTRG.19337	-2.87845	-0.233219	17.4842	2.9e-05
down	MSTRG.19331	-12.1373	0.979727	10.1886	0.00141311	zgc:175280	ENSDARG00000099111
down	MSTRG.19333	-2.56033	2.04498	27.2333	1.8e-07	abhd10a	ENSDARG00000076435
down	MSTRG.2234	-1.29634	2.99356	12.9445	0.00032087
down	MSTRG.16310	-1.69557	3.04146	16.7752	4.21e-05	zgc:112148	ENSDARG00000001804
down	MSTRG.1383	-8.04896	-0.829491	13.2881	0.000267101
down	MSTRG.2585	-2.36393	1.58736	11.2792	0.000783783	pts	ENSDARG00000045269
down	MSTRG.13891	-1.73914	1.0769	12.0141	0.000528001	bmp6	ENSDARG00000015686
down	MSTRG.13890	-2.13969	4.59575	45.2402	1.74e-11	zgc:101569	ENSDARG00000038876
down	MSTRG.13897	-2.31084	0.34217	13.4231	0.000248541
down	MSTRG.13894	-2.49146	0.562167	22.3305	2.3e-06
down	ENSDARG00000060348	-1.41395	1.82275	11.7965	0.000593408	map3k3	ENSDARG00000060348
down	MSTRG.1389	-1.34649	3.13805	9.76384	0.00177978	tmem135	ENSDARG00000069157
down	MSTRG.1124	-1.28701	2.43294	7.94141	0.00483161	gmcl1	ENSDARG00000020948
down	MSTRG.18649	-2.74229	1.99495	12.4532	0.000417275	BX510923.1	ENSDARG00000094488
down	MSTRG.3188	-1.65292	1.72594	9.96077	0.00159911	gprc5c	ENSDARG00000100862
down	MSTRG.3183	-1.82056	1.53946	8.7077	0.00316869	rnf213b	ENSDARG00000103551
down	MSTRG.3182	-1.88427	2.09048	17.4292	2.98e-05	st6galnac	ENSDARG00000086292
down	MSTRG.3180	-2.07255	0.375918	10.6694	0.00108923	unc13d	ENSDARG00000078249
down	MSTRG.22261	-1.49494	5.52131	16.662	4.47e-05	pcsk5b	ENSDARG00000060518
down	MSTRG.14033	-2.39549	4.3447	34.0998	5.24e-09	csrnp1b	ENSDARG00000038429
down	MSTRG.8667	-1.58428	2.84904	12.354	0.000440034
down	MSTRG.8665	-2.26254	2.61345	17.4884	2.89e-05	clic1	ENSDARG00000103340
down	MSTRG.8664	-2.1579	-0.299484	12.7947	0.000347605	spaca4l	ENSDARG00000100431
down	MSTRG.8669	-1.65152	1.89866	12.1644	0.00048709
down	MSTRG.8668	-2.06546	2.1122	21.2798	3.97e-06	klf2b	ENSDARG00000040432
down	MSTRG.4323	-1.5794	4.41286	15.9066	6.65e-05	ATG2A	ENSDARG00000101507
down	MSTRG.21096	-1.38579	-0.279354	6.75527	0.00934711	BX957256.1	ENSDARG00000099388
down	ENSDARG00000030417	-1.72364	-0.256552	8.17705	0.00424237	PKD1	ENSDARG00000030417
down	MSTRG.12467	-1.33276	1.55249	7.15563	0.00747291
down	MSTRG.5746	-2.29455	4.67262	40.0365	2.49e-10	CABZ01052815.1	ENSDARG00000063407
down	MSTRG.3960	-2.31724	4.6124	14.022	0.000180682	si:dkey-188i13.7	ENSDARG00000078389
down	MSTRG.3963	-1.95012	4.76022	12.3317	0.000445339	si:dkey-188i13.11	ENSDARG00000092895
down	MSTRG.3962	-2.45071	1.18971	12.7219	0.00036139	si:dkey-188i13.9	ENSDARG00000074754
down	MSTRG.18450	-1.77957	1.09655	7.04442	0.00795124
down	MSTRG.18454	-1.55163	2.26873	11.0804	0.000872445
down	MSTRG.6216	-1.49731	-0.131382	7.0104	0.00810374
down	MSTRG.6211	-1.56756	2.89348	13.2317	0.00027526	sgk2b	ENSDARG00000006598
down	MSTRG.6212	-1.14134	5.27266	7.37785	0.0066032	ptpn3	ENSDARG00000055784
down	MSTRG.6218	-4.49475	3.89215	30.2159	3.87e-08	cdh17	ENSDARG00000005112
down	MSTRG.19471	-2.13131	2.90735	31.876	1.64e-08
down	MSTRG.19476	-1.93447	3.84611	22.2031	2.45e-06	myl9b	ENSDARG00000008030
down	MSTRG.19475	-1.48928	2.65071	8.19042	0.00421123	LPIN3	ENSDARG00000015563
down	ENSDARG00000099985	-2.07563	0.212158	18.2598	1.93e-05	cyr61l2	ENSDARG00000099985
down	MSTRG.6690	-1.62507	3.41121	14.5082	0.000139547	pdcl	ENSDARG00000009480
down	MSTRG.122	-1.28408	1.67382	7.6907	0.0055506
down	MSTRG.129	-2.44214	6.49085	7.50218	0.00616245	actb1	ENSDARG00000037746
down	MSTRG.8307	-1.94272	3.98361	13.3286	0.00026139	gpd1c	ENSDARG00000036942
down	MSTRG.8301	-1.44446	4.17396	12.4423	0.000419721	cttn	ENSDARG00000011777
down	MSTRG.8302	-2.2167	3.15845	20.9106	4.81e-06	reln	ENSDARG00000098969
down	MSTRG.8303	-1.39184	1.68579	6.91146	0.0085645	CABZ01113373.1	ENSDARG00000099838
down	MSTRG.21863	-1.60871	1.50869	13.7641	0.000207262	MRPL55	ENSDARG00000043402
down	MSTRG.21865	-1.35486	1.85449	7.0622	0.00787274	gclm	ENSDARG00000018953
down	MSTRG.21864	-2.60353	0.899617	20.2354	6.85e-06	slc5a9	ENSDARG00000005518
down	ENSDARG00000059743	-4.05818	-0.439207	9.11051	0.00254145	tmem98	ENSDARG00000059743
down	MSTRG.13262	-3.23102	-0.406546	17.2715	3.24e-05	OGN (1 of many)	ENSDARG00000031489
down	MSTRG.13263	-2.7236	4.09045	30.6513	3.09e-08	dnase1l1	ENSDARG00000005464
down	MSTRG.16515	-4.32049	1.05901	38.6912	4.96e-10
down	MSTRG.20401	-2.10527	4.05167	9.91065	0.00164325	khnyn	ENSDARG00000092488
down	MSTRG.12134	-2.07976	2.62024	20.9073	4.82e-06	ticam1	ENSDARG00000102493
down	MSTRG.17209	-1.80155	2.50014	14.5085	0.00013953
down	MSTRG.16155	-1.74251	2.378	8.61633	0.00333162
down	MSTRG.16156	-2.54861	2.15733	13.5307	0.00023469	zgc:92161	ENSDARG00000101749
down	MSTRG.16152	-0.893076	6.12732	9.35248	0.00222684	atp5h	ENSDARG00000098355
down	MSTRG.16159	-1.80222	3.63025	14.4655	0.000142753
down	MSTRG.5264	-1.12746	4.73314	9.08279	0.00258026	sik2b	ENSDARG00000062315
down	MSTRG.5266	-3.1985	6.76428	34.8483	3.56e-09	zgc:162608	ENSDARG00000069375
down	MSTRG.5267	-9.61797	2.10514	31.3273	2.18e-08	si:ch211-286b4.4	ENSDARG00000096859
down	MSTRG.5260	-1.52249	4.29164	17.769	2.49e-05	sdhdb	ENSDARG00000030139
down	MSTRG.4431	-1.9813	4.30493	37.0865	1.13e-09	rnf103	ENSDARG00000100850
down	MSTRG.11317	-1.78374	-0.122861	9.20253	0.00241681
down	MSTRG.11315	-1.52478	3.40918	18.0236	2.18e-05
down	MSTRG.11310	-4.77683	-0.453492	32.9955	9.24e-09
down	MSTRG.22715	-4.76348	2.95757	46.5474	8.94e-12	cxcr4b	ENSDARG00000041959
down	MSTRG.22718	-2.14767	1.38105	12.7576	0.000354561
down	MSTRG.5928	-2.362	1.33332	9.70313	0.00183954	cxcr3.2	ENSDARG00000041041
down	ENSDARG00000100383	-2.31784	0.779947	6.88803	0.00867749	il10ra	ENSDARG00000100383
down	MSTRG.10445	-1.03389	3.37657	8.61055	0.00334222	arid1b	ENSDARG00000092503
down	MSTRG.10441	-1.69652	2.44022	14.8236	0.000118051	galca	ENSDARG00000037064
down	MSTRG.10443	-2.29371	3.61229	39.7399	2.9e-10
down	MSTRG.10442	-1.71843	2.20652	17.4495	2.95e-05	lgals8a	ENSDARG00000037066
down	MSTRG.20875	-1.86103	2.40518	18.3347	1.85e-05	dysf	ENSDARG00000007370
down	MSTRG.15545	-1.72848	0.643723	13.1223	0.000291798	st8sia6	ENSDARG00000021195
down	MSTRG.15544	-2.06768	7.1437	29.797	4.8e-08	bckdhbl	ENSDARG00000093569
down	MSTRG.15542	-3.84978	5.67142	100.481	1.2e-23	arl5c	ENSDARG00000035719
down	MSTRG.15541	-1.64712	4.50337	15.1632	9.86e-05	lasp1	ENSDARG00000057867
down	ENSDARG00000029866	-3.2802	0.242955	12.8085	0.000345051	slc6a14	ENSDARG00000029866
down	MSTRG.17943	-3.2459	0.0843096	19.9035	8.15e-06	si:dkey-16p6.1	ENSDARG00000104897
down	MSTRG.13888	-7.13899	1.81218	8.39314	0.0037664	ptprh	ENSDARG00000079560
down	MSTRG.10993	-2.01928	0.43546	15.5755	7.93e-05	fkbp1b	ENSDARG00000052625
down	MSTRG.10992	-1.89827	5.48047	29.8545	4.66e-08	mut	ENSDARG00000060554
down	MSTRG.10990	-2.11566	6.26426	32.1453	1.43e-08	clic5b	ENSDARG00000070584
down	MSTRG.12592	-1.3927	1.12023	7.91697	0.00489731	borcs8	ENSDARG00000071339
down	MSTRG.12597	-1.17969	9.53438	12.2672	0.000460987	cirbpb	ENSDARG00000013351
down	MSTRG.1956	-1.80041	2.39326	22.5214	2.08e-06	smim7	ENSDARG00000074848
down	MSTRG.19108	-1.21685	2.13888	9.47951	0.0020778	sat2b	ENSDARG00000104221
down	MSTRG.18857	-3.15931	3.42281	28.5055	9.34e-08	tagln2	ENSDARG00000033466
down	MSTRG.18852	-1.12239	3.23892	6.97574	0.0082622	kptn	ENSDARG00000015937
down	MSTRG.18859	-1.25628	3.44359	6.87492	0.00874136	si:dkey-17o15.2	ENSDARG00000103956
down	MSTRG.8143	-2.06029	5.75798	30.4308	3.46e-08	acadl	ENSDARG00000088357
down	MSTRG.8144	-3.46446	-0.616043	9.86014	0.00168898	tnfaip8l3	ENSDARG00000088709
down	MSTRG.9811	-2.37088	4.08069	36.4111	1.6e-09	cacybp	ENSDARG00000014731
down	MSTRG.9810	-1.34522	3.65839	11.5259	0.000686342	mrps14	ENSDARG00000068305
down	MSTRG.4828	-1.49729	1.6272	10.0635	0.00151233	cabp2b	ENSDARG00000052277
down	MSTRG.2792	-1.25867	2.42216	8.93316	0.0028004	smarcd2	ENSDARG00000088877
down	MSTRG.2797	-1.71994	2.39777	13.4099	0.000250301	si:ch73-103l1.2	ENSDARG00000096505
down	MSTRG.2796	-1.42564	3.93784	11.4443	0.000717151	psmc5	ENSDARG00000015315
down	MSTRG.2798	-1.77085	1.50179	15.2652	9.34e-05
down	MSTRG.3445	-1.21446	6.92081	10.8577	0.000983871	ncoa4	ENSDARG00000021439
down	MSTRG.8493	-0.907747	5.61729	8.24977	0.00407571	sdha	ENSDARG00000016721
down	MSTRG.8499	-1.8518	3.07491	16.3614	5.23e-05	fam63a	ENSDARG00000004866
down	MSTRG.4791	-1.59056	2.31063	9.80407	0.00174126	cltb	ENSDARG00000052368
down	MSTRG.4790	-1.69045	4.0712	22.922	1.69e-06	higd2a	ENSDARG00000052371
down	MSTRG.4797	-2.14231	5.15721	28.1071	1.15e-07
down	MSTRG.4795	-1.47493	3.51307	13.5498	0.000232315	ubxn1	ENSDARG00000090309
down	MSTRG.4794	-1.84436	3.31316	11.2553	0.000793977	ehd1a	ENSDARG00000098853
down	ENSDARG00000079826	-3.06548	-0.289306	11.5278	0.000685643	gpr174	ENSDARG00000079826
down	MSTRG.1171	-2.25516	1.75272	24.0908	9.19e-07	rasgef1bb	ENSDARG00000044251
down	MSTRG.1173	-2.42115	1.03715	17.1775	3.4e-05	antxr2b	ENSDARG00000063011
down	MSTRG.9368	-3.33868	1.09827	14.0052	0.000182309	si:ch211-71m22.1	ENSDARG00000058638
down	MSTRG.1177	-2.74241	4.40473	17.4337	2.98e-05	anxa3b	ENSDARG00000044254
down	MSTRG.8945	-1.2854	3.34043	9.37814	0.00219588	si:rp71-45k5.4	ENSDARG00000035679
down	MSTRG.5466	-2.46456	4.76278	20.5144	5.92e-06	trim3a	ENSDARG00000063711
down	MSTRG.5467	-1.90283	10.0861	25.8716	3.65e-07	c4	ENSDARG00000015065
down	MSTRG.19934	-1.46003	2.40503	8.16812	0.00426331	prpf38a	ENSDARG00000039213
down	MSTRG.5468	-1.54477	2.38932	10.1059	0.00147792	CR854829.1	ENSDARG00000099796
down	MSTRG.10891	-3.17176	1.03305	12.624	0.00038083
down	ENSDARG00000020054	-2.7856	-0.215708	9.96154	0.00159844	aox6	ENSDARG00000020054
down	MSTRG.8809	-1.43763	1.67756	9.98394	0.00157912	sacm1la	ENSDARG00000015290
down	MSTRG.8805	-2.53616	2.57197	27.9166	1.27e-07	FP085398.1	ENSDARG00000087611
down	MSTRG.8804	-1.26287	4.08103	11.3697	0.000746519	FP085398.2	ENSDARG00000092150
down	MSTRG.8801	-1.63787	5.6933	19.6756	9.18e-06	csnk2b	ENSDARG00000077776
down	MSTRG.8800	-1.32369	1.68526	7.37768	0.00660382	zgc:100906	ENSDARG00000033599
down	MSTRG.12490	-1.88815	6.25419	25.64	4.11e-07	pcyt2	ENSDARG00000043003
down	MSTRG.370	-1.496	2.93328	15.0517	0.000104605	dnajb14	ENSDARG00000069996
down	MSTRG.371	-1.52342	3.51737	11.3491	0.000754855	sgut1	ENSDARG00000100083
down	MSTRG.379	-1.84026	4.72747	11.1739	0.000829555	GK3P	ENSDARG00000053456
down	MSTRG.15388	-8.05825	1.46765	72.7793	1.45e-17
down	MSTRG.14967	-2.01792	2.28875	15.6298	7.7e-05
down	MSTRG.14965	-1.99278	5.12757	18.4278	1.76e-05	lsp1	ENSDARG00000027310
down	MSTRG.11878	-1.80968	3.50149	12.8758	0.000332851	hnf1bb	ENSDARG00000022295
down	MSTRG.11875	-1.80036	4.53414	14.4392	0.000144759
down	MSTRG.11871	-4.6599	0.253627	12.6611	0.000373347	AL935199.1	ENSDARG00000077746
down	ENSDARG00000052701	-1.81071	1.19919	12.1051	0.000502845	smpd2b	ENSDARG00000052701
down	ENSDARG00000052705	-2.31914	-0.0784079	9.97998	0.00158252	pkp1b	ENSDARG00000052705
down	MSTRG.16473	-1.76902	2.58038	11.2609	0.000791581	tmem181	ENSDARG00000045910
down	MSTRG.20748	-3.69286	1.053	8.22151	0.00413968	si:ch73-335l21.4	ENSDARG00000091234
down	MSTRG.11298	-1.99395	0.31178	7.22048	0.00720766	zgc:163077	ENSDARG00000101593
down	MSTRG.22690	-1.63383	3.17396	17.5635	2.78e-05	col4a1	ENSDARG00000055009
down	MSTRG.22693	-1.94547	1.47958	15.4269	8.58e-05
down	MSTRG.22692	-1.64972	1.44917	15.4467	8.49e-05	col4a2	ENSDARG00000104110
down	MSTRG.11125	-2.03141	2.91628	13.9221	0.00019054	brox	ENSDARG00000013659
down	MSTRG.11122	-2.8191	-0.022634	17.365	3.08e-05	tlr5a	ENSDARG00000044415
down	MSTRG.22960	-0.995073	5.85823	9.51301	0.0020402	tmem30c	ENSDARG00000009430
down	MSTRG.14513	-1.9677	4.76735	20.5924	5.68e-06	cdkn1bb	ENSDARG00000054271
down	MSTRG.10807	-1.42553	1.82899	6.76042	0.00932019	ostm1	ENSDARG00000069808
down	MSTRG.7570	-1.22186	5.65761	8.16025	0.00428185	trpm7	ENSDARG00000036232
down	MSTRG.13383	-1.5694	3.71632	10.8126	0.0010081	pfkfb1	ENSDARG00000037140
down	MSTRG.13382	-4.5695	2.90989	20.9945	4.61e-06	ada	ENSDARG00000003113
down	MSTRG.13380	-1.83768	2.58448	20.1145	7.29e-06	ttpal	ENSDARG00000070644
down	MSTRG.13387	-1.38059	3.15179	8.13192	0.00434927	ptpn22	ENSDARG00000104197
down	MSTRG.13385	-2.23221	6.54969	43.9405	3.39e-11	rca2.2	ENSDARG00000095512
down	MSTRG.13384	-2.16536	3.1934	23.2467	1.42e-06	atp6ap1b	ENSDARG00000037153
down	MSTRG.19606	-1.10663	3.47288	7.06557	0.00785793	cyp20a1	ENSDARG00000006040
down	MSTRG.19607	-1.42336	7.77205	19.5159	9.98e-06	itm2ba	ENSDARG00000007098
down	MSTRG.19601	-1.84095	5.14447	26.6629	2.42e-07	als2b	ENSDARG00000076924
down	MSTRG.18953	-1.44509	5.96334	15.3944	8.72e-05	ubb	ENSDARG00000093313
down	MSTRG.18952	-2.77135	-0.701528	9.90846	0.00164521	cenpv	ENSDARG00000092285
down	MSTRG.18951	-1.40002	4.79143	10.8083	0.00101048
down	MSTRG.18950	-1.87451	0.107622	6.96722	0.00830165	pigl	ENSDARG00000067752
down	MSTRG.18955	-5.27452	-0.61493	29.985	4.35e-08	cxcl11.5	ENSDARG00000092423
down	MSTRG.18959	-1.32993	2.83873	7.37752	0.00660442	emc6	ENSDARG00000035282
down	ENSDARG00000098044	-1.9514	0.493407	11.4979	0.000696736	BX663503.2	ENSDARG00000098044
down	MSTRG.16807	-1.41847	2.39756	10.0618	0.00151375	cmasa	ENSDARG00000057334
down	MSTRG.16805	-2.21316	1.47093	23.1653	1.49e-06	abcc9	ENSDARG00000015985
down	MSTRG.16800	-1.0711	6.26397	8.14339	0.00432185	si:dkey-183c2.4	ENSDARG00000079892
down	MSTRG.12388	-2.75492	0.150195	8.86588	0.0029055	si:ch73-27e22.8	ENSDARG00000091269
down	MSTRG.2616	-0.94596	5.76013	10.0984	0.00148396	WIPI1 (1 of many)	ENSDARG00000037357
down	MSTRG.2610	-2.14708	2.92246	21.6398	3.29e-06
down	MSTRG.2611	-1.94259	4.07259	26.2168	3.05e-07	daglb	ENSDARG00000089888
down	ENSDARG00000043821	-2.37139	1.3869	23.7339	1.11e-06	klf7b	ENSDARG00000043821
down	MSTRG.572	-1.01122	5.88873	11.4886	0.000700228	ndufs8a	ENSDARG00000051986
down	MSTRG.8757	-2.21513	2.49367	10.5161	0.00118339	si:dkey-79i2.4	ENSDARG00000094710
down	MSTRG.8754	-1.4759	4.63461	17.3702	3.08e-05	grb10a	ENSDARG00000002013
down	MSTRG.579	-2.76613	-0.238167	8.44481	0.00366087	si:dkey-9i23.16	ENSDARG00000093954
down	MSTRG.4615	-1.86501	5.05982	22.4232	2.19e-06	gpc4	ENSDARG00000015472
down	MSTRG.4613	-1.03139	2.51353	7.37906	0.00659876	hs6st2	ENSDARG00000012025
down	MSTRG.4619	-1.69635	3.578	11.012	0.000905248	cab39l1	ENSDARG00000021374
down	MSTRG.5057	-3.80527	2.62514	9.54282	0.00200733	mxf	ENSDARG00000026049
down	MSTRG.5056	-1.90991	4.24926	15.4449	8.49e-05
down	MSTRG.5055	-1.39064	4.93694	9.26291	0.00233841	spcs2	ENSDARG00000042823
down	MSTRG.5054	-1.11667	3.19561	8.57511	0.0034079	RNF169	ENSDARG00000042825
down	MSTRG.5053	-1.32183	1.20686	7.18418	0.00735493	lipt2	ENSDARG00000069852
down	MSTRG.5050	-1.5879	2.36428	9.32653	0.0022586	rffl	ENSDARG00000042833
down	MSTRG.8597	-1.80189	3.63812	8.46141	0.00362761	sept7a	ENSDARG00000087647
down	MSTRG.21124	-2.17548	3.66912	24.957	5.86e-07	lmbr1	ENSDARG00000024092
down	ENSDARG00000077249	-2.67545	0.739067	10.6882	0.0010782	gmip	ENSDARG00000077249
down	MSTRG.6505	-1.82964	0.40798	8.64246	0.00328417
down	MSTRG.6502	-1.52614	1.74184	14.5355	0.000137546	oxr1a	ENSDARG00000101325
down	MSTRG.6509	-1.66255	3.45897	19.0862	1.25e-05	herpud2	ENSDARG00000021033
down	MSTRG.7365	-3.0466	1.43897	26.2978	2.93e-07	BX255883.1	ENSDARG00000098840
down	MSTRG.14778	-1.38773	2.81359	8.79641	0.00301824	tmtc3	ENSDARG00000062846
down	MSTRG.14775	-4.3193	4.73068	133.999	5.47e-31	dusp6	ENSDARG00000070914
down	MSTRG.15914	-2.46168	2.14601	18.0502	2.15e-05	casp6	ENSDARG00000093405
down	MSTRG.15915	-7.12684	0.973765	12.9533	0.000319355	casp6l2	ENSDARG00000070368
down	MSTRG.15916	-1.63936	0.573167	7.61631	0.00578428
down	MSTRG.15911	-1.76047	6.2979	23.3742	1.33e-06	aoc2	ENSDARG00000014646
down	MSTRG.15912	-1.22648	4.2543	13.8026	0.00020305	nbr1b	ENSDARG00000078772
down	MSTRG.20312	-1.5675	4.78811	16.3279	5.33e-05
down	MSTRG.20311	-1.4925	5.37101	10.8477	0.000989179
down	MSTRG.16861	-1.83433	2.89087	12.0537	0.000516908	igf1	ENSDARG00000094132
down	MSTRG.23951	-2.05812	9.89748	35.0315	3.24e-09	mt-nd5	ENSDARG00000063921
down	MSTRG.23950	-1.73046	0.749798	13.2662	0.000270228	AC024175.8	ENSDARG00000081280
down	MSTRG.23953	-2.11837	11.3696	30.2989	3.7e-08	mt-cyb	ENSDARG00000063924
down	MSTRG.23952	-2.52446	5.31646	40.4927	1.97e-10	AC024175.21	ENSDARG00000083312
down	MSTRG.16863	-2.36393	1.9319	16.2633	5.51e-05
down	ENSDARG00000057984	-2.19776	0.105685	11.9975	0.000532712	eps8l1	ENSDARG00000057984
down	MSTRG.13817	-1.71829	3.26127	14.9593	0.000109856
down	MSTRG.13815	-3.5244	0.972383	16.1899	5.73e-05	si:dkey-192l18.9	ENSDARG00000077878
down	MSTRG.13819	-0.936861	3.297	8.12391	0.00436852	itgb1a	ENSDARG00000071863
down	MSTRG.17664	-2.80784	2.36045	13.9922	0.000183568
down	MSTRG.17668	-2.7964	-0.367867	8.92531	0.00281245	CR388095.3	ENSDARG00000102917
down	MSTRG.3104	-1.61779	3.57005	14.2021	0.000164188	zdhhc6	ENSDARG00000075721
down	MSTRG.3102	-1.95182	2.74659	14.8597	0.00011581	vti1a	ENSDARG00000045065
down	MSTRG.16397	-1.85916	1.97908	10.5316	0.00117354
down	MSTRG.12856	-2.11105	0.698864	12.2566	0.000463615
down	MSTRG.12858	-1.31756	2.95509	10.4664	0.00121567	zgc:63733	ENSDARG00000104285
down	MSTRG.12859	-3.51496	0.655513	15.3534	8.92e-05	EFEMP1 (1 of many)	ENSDARG00000104210
down	MSTRG.4455	-1.56384	3.29806	9.95575	0.00160348	selt2	ENSDARG00000023220
down	MSTRG.11629	-1.302	4.99531	11.3385	0.000759161	pcf11	ENSDARG00000044625
down	MSTRG.11627	-1.46047	2.24539	12.8124	0.000344327	polq	ENSDARG00000044622
down	MSTRG.11624	-2.20901	1.11771	16.3292	5.32e-05	trpc6a	ENSDARG00000056625
down	MSTRG.11625	-1.48611	5.00106	18.41	1.78e-05	birc2	ENSDARG00000044619
down	MSTRG.11623	-2.51527	2.69413	17.9705	2.24e-05	arhgap42a	ENSDARG00000056619
down	MSTRG.11620	-2.07952	2.75599	12.2258	0.000471326	c1qb	ENSDARG00000044612
down	MSTRG.11621	-2.02448	2.69137	12.4314	0.000422168	c1qc	ENSDARG00000095627
down	MSTRG.23136	-1.34003	1.38038	8.48533	0.00358021	adat3	ENSDARG00000005640
down	MSTRG.23135	-1.43513	5.72155	17.6549	2.65e-05	ormdl1	ENSDARG00000014333
down	MSTRG.23132	-1.9783	2.73612	20.812	5.07e-06	hibch	ENSDARG00000054867
down	MSTRG.18360	-1.88879	5.87783	11.1595	0.000836023	zgc:172315	ENSDARG00000091624
down	MSTRG.18368	-1.37969	2.02753	9.39813	0.00217207
down	MSTRG.13484	-1.68787	5.8108	23.0879	1.55e-06	hbs1l	ENSDARG00000036778
down	MSTRG.13485	-2.39103	1.1131	33.5189	7.06e-09	si:dkey-126g1.9	ENSDARG00000093702
down	MSTRG.13486	-1.83081	2.02531	14.6504	0.000129405	ormdl2	ENSDARG00000058022
down	MSTRG.13480	-3.76547	7.65803	40.282	2.2e-10	sgk1	ENSDARG00000025522
down	MSTRG.14708	-2.07843	2.52066	16.8831	3.98e-05	snrkb	ENSDARG00000017665
down	MSTRG.10287	-1.36116	3.2822	10.8336	0.000996749	epb41l3b	ENSDARG00000019917
down	MSTRG.14707	-1.97109	1.54751	14.3742	0.000149839	ldhd	ENSDARG00000038845
down	MSTRG.10283	-2.66857	2.34248	9.56659	0.0019815	si:dkeyp-68b7.12	ENSDARG00000074846
down	MSTRG.20372	-1.45794	-0.329363	8.09342	0.00444263	wbp4	ENSDARG00000068082
down	MSTRG.1249	-1.6249	6.41481	19.6298	9.4e-06	aldh7a1	ENSDARG00000018426
down	MSTRG.1244	-1.97352	0.886387	7.99504	0.00469057	BX640481.1	ENSDARG00000095385
down	MSTRG.10829	-4.85684	0.303044	17.5908	2.74e-05	BX296562.1	ENSDARG00000096672
down	MSTRG.10823	-8.59806	0.836392	29.3901	5.92e-08	si:ch211-199m3.1	ENSDARG00000092029
down	MSTRG.10822	-4.31488	0.695055	11.0549	0.00088452
down	MSTRG.10827	-1.83463	5.58744	18.0795	2.12e-05	atf6	ENSDARG00000012656
down	MSTRG.10825	-1.54692	1.01999	7.18295	0.00735997
down	MSTRG.13738	-2.28878	4.85977	11.7683	0.000602465	pfn1	ENSDARG00000088091
down	MSTRG.13739	-2.00074	10.7768	27.6708	1.44e-07	eno3	ENSDARG00000039007
down	MSTRG.13732	-1.06029	4.03727	7.46622	0.00628674	psmb6	ENSDARG00000002240
down	MSTRG.13730	-1.93228	5.37555	7.85718	0.00506193	si:ch73-375g18.1	ENSDARG00000075024
down	MSTRG.12464	-1.32625	4.44444	12.9738	0.000315878	tusc2b	ENSDARG00000025340
down	MSTRG.1861	-1.75477	2.57965	17.7844	2.47e-05	tmem167b	ENSDARG00000059400
down	MSTRG.12462	-1.05273	2.88478	6.65025	0.0099142	rassf1	ENSDARG00000004840
down	MSTRG.7163	-1.88152	5.83579	26.5782	2.53e-07	atpif1b	ENSDARG00000044092
down	MSTRG.7162	-1.59573	2.70365	7.12744	0.0075913	zmpste24	ENSDARG00000044090
down	ENSDARG00000088423	-1.84391	-0.254517	10.7809	0.00102552	si:ch211-66k16.28	ENSDARG00000088423
down	ENSDARG00000079555	-2.14849	0.127527	10.3404	0.00130151	ccdc85cb	ENSDARG00000079555
down	MSTRG.3406	-4.0071	-0.0200782	9.0134	0.00268007
down	MSTRG.19463	-1.53947	1.47815	11.6076	0.000656833
down	MSTRG.3407	-3.69671	4.30004	21.269	3.99e-06
down	MSTRG.7836	-5.58114	2.86561	65.5082	5.79e-16	rassf9	ENSDARG00000074721
down	MSTRG.7835	-4.83261	0.512562	38.6486	5.07e-10
down	MSTRG.7834	-1.83761	6.34368	28.5254	9.25e-08	ctsd	ENSDARG00000057698
down	MSTRG.7839	-1.44378	1.82333	14.8519	0.000116293	rnf141	ENSDARG00000041802
down	MSTRG.8386	-2.00494	2.53168	15.8171	6.98e-05	sp4	ENSDARG00000005186
down	MSTRG.8380	-1.64553	2.76585	14.0184	0.000181031
down	MSTRG.8389	-1.74232	2.50138	16.47	4.94e-05	fam126a	ENSDARG00000026762
down	MSTRG.9477	-2.64742	1.74566	20.6032	5.65e-06
down	MSTRG.9476	-1.21522	3.62155	8.92824	0.00280795
down	MSTRG.9478	-2.84834	2.97446	48.3366	3.59e-12
down	MSTRG.11792	-1.5403	1.44056	8.27851	0.00401171	CYSTM1 (1 of many)	ENSDARG00000102482
down	MSTRG.11823	-3.02841	6.22313	23.1695	1.48e-06	zgc:56585	ENSDARG00000026236
down	MSTRG.20150	-2.43083	4.93338	32.3268	1.3e-08	stau1	ENSDARG00000044182
down	MSTRG.20154	-1.207	3.41291	9.03982	0.00264162	lrig2	ENSDARG00000078561
down	MSTRG.20155	-1.95042	1.61557	10.4545	0.00122348	padi2	ENSDARG00000044167
down	MSTRG.22063	-1.07715	7.07518	12.6548	0.000374606	atp5f1	ENSDARG00000011553
down	MSTRG.20158	-2.80545	0.344462	10.818	0.00100516	slc2a1b	ENSDARG00000007412
down	MSTRG.20486	-7.73651	0.533763	17.681	2.61e-05
down	MSTRG.20485	-3.77236	-0.3297	11.2694	0.000787971	si:dkey-23a13.22	ENSDARG00000105384
down	MSTRG.5150	-1.55024	0.165889	7.22854	0.00717534
down	MSTRG.5154	-1.73061	2.95961	17.333	3.14e-05	sars2	ENSDARG00000102736
down	MSTRG.23896	-2.27841	7.13048	30.0748	4.16e-08
down	MSTRG.13375	-2.18545	2.86895	23.3956	1.32e-06	fitm2	ENSDARG00000034568
down	MSTRG.21682	-1.61941	6.31494	8.6284	0.00330962	pptc7a	ENSDARG00000011122
down	MSTRG.21689	-1.5213	2.52931	14.2147	0.000163095	zgc:63587	ENSDARG00000017140
down	ENSDARG00000057477	-1.26496	1.02325	7.06606	0.00785578	lrrc28	ENSDARG00000057477
down	ENSDARG00000037030	-2.40855	0.999345	26.6351	2.46e-07	casz1	ENSDARG00000037030
down	MSTRG.21359	-1.85574	1.92247	9.79586	0.00174905	chchd7	ENSDARG00000068156
down	MSTRG.21358	-2.25306	6.50927	29.1486	6.7e-08	sdr16c5b	ENSDARG00000017794
down	MSTRG.21350	-1.25677	2.55768	8.72316	0.00314192	camk2d1	ENSDARG00000043010
down	MSTRG.21355	-1.19553	2.91382	7.13739	0.00754931	ASPH	ENSDARG00000078703
down	MSTRG.21354	-1.85988	3.05185	20.6546	5.5e-06	ggh	ENSDARG00000037176
down	MSTRG.21356	-1.8165	3.5313	16.1964	5.71e-05	CR354540.1	ENSDARG00000004051
down	MSTRG.16449	-2.26278	3.30146	18.5955	1.62e-05	sox9b	ENSDARG00000043923
down	MSTRG.6716	-1.18221	2.41079	7.17764	0.00738177
down	MSTRG.6713	-2.48784	-0.507888	8.93493	0.00279768	si:ch211-269k10.2	ENSDARG00000086950
down	MSTRG.6719	-1.67674	1.99132	17.7756	2.49e-05
down	MSTRG.11795	-1.14318	3.615	8.54038	0.00347354	clk4b	ENSDARG00000005908
down	MSTRG.11427	-2.18791	2.32958	13.3209	0.000262461	nek6	ENSDARG00000037963
down	MSTRG.11420	-1.27818	3.0855	11.6705	0.000634987	tbca	ENSDARG00000016754
down	MSTRG.11421	-1.26117	2.06723	8.81527	0.0029872	wdr41	ENSDARG00000009851
down	MSTRG.11422	-1.8599	-0.10287	8.72433	0.00313991
down	MSTRG.11396	-1.76107	8.58233	24.9957	5.75e-07	olfm1b	ENSDARG00000014053
down	MSTRG.11391	-2.62043	1.80231	21.8715	2.92e-06
down	MSTRG.7442	-1.51255	2.03625	10.0779	0.0015006	ganc	ENSDARG00000074556
down	MSTRG.7440	-2.28886	5.89206	31.2482	2.27e-08	gstz1	ENSDARG00000027984
down	MSTRG.11398	-3.89643	-0.226316	9.34379	0.00223742
down	MSTRG.7445	-4.03192	3.03638	14.7551	0.000122415
down	MSTRG.23449	-1.99339	4.33209	14.3075	0.000155242
down	MSTRG.23441	-1.45431	1.04104	10.7249	0.00105702
down	MSTRG.8316	-0.878717	3.34548	7.79265	0.00524593
down	MSTRG.135	-2.12435	1.26079	21.4756	3.58e-06	CU467110.1	ENSDARG00000093438
down	MSTRG.138	-1.60786	4.29931	15.8728	6.77e-05	ndufab1a	ENSDARG00000058463
down	MSTRG.8318	-0.99034	8.5742	8.20614	0.00417488
down	MSTRG.15234	-6.1896	0.560892	15.6729	7.53e-05
down	MSTRG.15891	-2.56436	0.54473	7.58738	0.00587784	si:ch73-248e21.7	ENSDARG00000096331
[truncated: 6,376 more rows]
