# Supplementary material for: Stat5b Regulates Sexually Dimorphic Gene Expression in Zebrafish Liver
Source: Front Physiol. 2018 May 31;9:676. doi: 10.3389/fphys.2018.00676 (PMC5990605; doi:10.3389/fphys.2018.00676)
Supplement: TABLE S5 — Detailed information of common DEGs in WFM vs. SFM and WM vs. SM. [file Table_5.XLSX]

## Sheet: Sheet1
Common elements in WFM vs SFM and WM vs SM:
GENE ID	Gene Description	Gene
ENSDARG00000034048	zgc:92275	zgc:92275
ENSDARG00000076142	tribbles pseudokinase 1	tribbles pseudokinase 1
ENSDARG00000020046	aryl hydrocarbon receptor 1a	ahr1a
ENSDARG00000087709	si:ch211-214k5.6	FAT3 (1 of many)
ENSDARG00000092725	si:dkey-188i13.8	si:dkey-188i13.8
ENSDARG00000102593	si:ch211-214b16.2	si:ch211-214b16.2
ENSDARG00000032617	fibroblast growth factor receptor-like 1a	fgfrl1a
ENSDARG00000092452	si:dkey-95p16.1	si:dkey-95p16.1
ENSDARG00000069313	oxidase (cytochrome c) assembly 1-like	oxa1l
ENSDARG00000088959	pyridoxal (pyridoxine, vitamin B6) kinase a	pdxka
ENSDARG00000021339	carboxypeptidase A5	cpa5
ENSDARG00000093647	si:dkey-48g21.7	si:dkey-48g21.7
ENSDARG00000068745	si:dkey-77a20.5	map4l
ENSDARG00000095675	coiled-coil domain containing 141	ccdc141
ENSDARG00000103744	3-hydroxyacyl-CoA dehydratase 1	hacd1
ENSDARG00000078001	kelch repeat and BTB (POZ) domain containing 7	kbtbd7
ENSDARG00000035942	histamine receptor H3	hrh3
ENSDARG00000028804	ankyrin repeat domain 9	ankrd9
ENSDARG00000031616	glucose-6-phosphatase a, catalytic subunit, tandem duplicate 1	g6pca.1
ENSDARG00000094263	si:ch1073-365n21.1	CU539058.1
ENSDARG00000069878	SNU13 homolog, small nuclear ribonucleoprotein a (U4/U6.U5)	snu13a
ENSDARG00000016404	patched 1	ptch1
ENSDARG00000079416	zgc:174895	zgc:174895
ENSDARG00000004141	zgc:92630	zgc:92630
ENSDARG00000035521	secreted frizzled-related protein 1a	sfrp1a
ENSDARG00000056765	elastase 2 like	ela2l
ENSDARG00000020007	collagen, type I, alpha 2	col1a2
ENSDARG00000086842	death associated protein 1b	dap1b
ENSDARG00000078800	solute carrier family 26, member 10	slc26a10
ENSDARG00000028386	HIV-1 Tat interactive protein 2	htatip2
ENSDARG00000012953	MOB kinase activator 1Bb	mob1bb
ENSDARG00000038910	propionyl CoA carboxylase, beta polypeptide	pccb
ENSDARG00000098222	cysteine conjugate-beta lyase 2
ENSDARG00000040282	zgc:92590	zgc:92590
ENSDARG00000102590	polymerase (RNA) III (DNA directed) polypeptide H	polr3h
ENSDARG00000102120	Small nucleolar RNA SNORA74	RF00090
ENSDARG00000039931	solute carrier family 25 (pyrimidine nucleotide carrier), member 33	slc25a33
ENSDARG00000102089	Small nucleolar RNA SNORA3/SNORA45 family
ENSDARG00000068991	si:dkey-23c22.6	CT737125.1
ENSDARG00000031737	parathyroid hormone-like hormone a	pthlha
ENSDARG00000056561	ankyrin repeat and SOCS box containing 11	asb11
ENSDARG00000029874	ketohexokinase	khk
ENSDARG00000021372	transducer of ERBB2, 1b	tob1b
ENSDARG00000074345	si:ch211-214b16.4	si:ch211-214b16.4
ENSDARG00000053500	cystathionine-beta-synthase a	cbsa
ENSDARG00000075299	AhpC/TSA antioxidant enzyme domain containing 1	aaed1
ENSDARG00000038248	gamma-glutamylamine cyclotransferase, tandem duplicate 2	ggact.2
ENSDARG00000070581	gamma-glutamylamine cyclotransferase, tandem duplicate 1	ggact.1
ENSDARG00000055659	G protein-coupled receptor 161	gpr161
ENSDARG00000070453	GTP cyclohydrolase 1	gch1
ENSDARG00000013856	amylase, alpha 2A (pancreatic)	amy2a
ENSDARG00000029105	finTRIM family, member 51	ftr51
ENSDARG00000079415	DnaJ (Hsp40) homolog, subfamily C, member 30b	dnajc30b
ENSDARG00000089878	neural precursor cell expressed, developmentally down-regulated 9	nedd9
ENSDARG00000031745	si:busm1-266f07.2	si:busm1-266f07.2
ENSDARG00000079105	major histocompatibility complex class II DAB gene	mhc2dab
ENSDARG00000060325	family with sequence similarity 20, member C like	fam20cl
ENSDARG00000086739	si:ch1073-513e17.1	SLC17A3
ENSDARG00000001234	mitogen-activated protein kinase kinase kinase kinase 2	map4k2
ENSDARG00000033380	glycogenin 2	gyg2
ENSDARG00000036848	solute carrier family 43 (amino acid system L transporter), member 2a	slc43a2a
ENSDARG00000013997	endoplasmic reticulum to nucleus signaling 1	ern1
ENSDARG00000068637	si:ch211-281l24.3	si:ch211-281l24.3
ENSDARG00000043443	potassium inwardly-rectifying channel, subfamily J, member 13	kcnj13
ENSDARG00000096859	si:ch211-286b4.4	si:ch211-286b4.4
ENSDARG00000076563	zgc:92249	zgc:92249
ENSDARG00000005049	RAB20, member RAS oncogene family	rab20
ENSDARG00000062565	potassium voltage-gated channel, subfamily H (eag-related), member 4a	kcnh4a
ENSDARG00000051710		CR339041.1
ENSDARG00000040230	si:dkey-37m8.11	si:dkey-37m8.11
ENSDARG00000090889	si:ch211-132p1.3	si:ch211-132p1.3
ENSDARG00000036086	integrin, alpha 11a	itga11a
ENSDARG00000075759	sterile alpha motif domain containing 4A	samd4a
ENSDARG00000015228	endoplasmic reticulum oxidoreductase alpha	ero1a
ENSDARG00000079862	klotho	kl
ENSDARG00000099764	si:dkey-74i1.3	CR855389.1
ENSDARG00000073820	zgc:174917	zgc:174917
ENSDARG00000089957	leucine-rich repeat LGI family, member 2a
ENSDARG00000059933	phospholipid phosphatase 3	plpp3
ENSDARG00000019521	myeloid-specific peroxidase	mpx
ENSDARG00000092351	si:dkey-149f22.2	BX649478.1
ENSDARG00000101534	RAB3D, member RAS oncogene family, b	rab3db
ENSDARG00000071159	zgc:112392	zgc:112392
ENSDARG00000012632	zgc:92749	zgc:92749
ENSDARG00000042934	connective tissue growth factor a	ctgfa
ENSDARG00000037403	si:dkey-4p15.3	si:dkey-4p15.3
ENSDARG00000095674	transmembrane protein 123	tmem123
ENSDARG00000071585	si:dkeyp-110e4.11	si:dkeyp-110e4.11
ENSDARG00000075016	apolipoprotein Bb, tandem duplicate 2	apobb.2
ENSDARG00000091131	cryptochrome circadian clock 1bb	cry1bb
ENSDARG00000098004	finTRIM family, member 91	ftr91
ENSDARG00000068006	glucokinase (hexokinase 4)	gck
ENSDARG00000000730	solute carrier family 6 (neurotransmitter transporter), member 13	slc6a22.1
ENSDARG00000099175	high mobility group box 1a	hmgb1a
ENSDARG00000021979	microtubule associated monooxygenase, calponin and LIM domain containing 3a	mical3a
ENSDARG00000087120	solute carrier family 5 (sodium/monocarboxylate cotransporter), member 8	slc5a8
ENSDARG00000062817	crystallin, mu	crym
ENSDARG00000087887	PHD finger protein 21B
ENSDARG00000007693	nuclear factor of kappa light polypeptide gene enhancer in B-cells inhibitor, alpha b	nfkbiab
ENSDARG00000039650	integral membrane protein 2Cb	itm2cb
ENSDARG00000055897	zgc:154093	zgc:154093
ENSDARG00000099554	SEC16 homolog B, endoplasmic reticulum export factor	sec16b
ENSDARG00000008100	solute carrier family 7 (neutral amino acid transporter light chain, asc system), member 10a	slc7a10a
ENSDARG00000103960	si:ch211-128m15.5	CU019624.1
ENSDARG00000026325	matrix metallopeptidase 11a	mmp11a
ENSDARG00000098228	thyroid hormone receptor associated protein 3b	thrap3b
ENSDARG00000069735	si:ch211-5k11.6	hbaa2
ENSDARG00000069734	zgc:92880	hbba2
ENSDARG00000079078	si:ch211-5k11.8	si:ch211-5k11.8
ENSDARG00000089087	ba1 globin	hbba1
ENSDARG00000078101	si:dkey-121n8.3	nlrc9
ENSDARG00000031317	pancreatic progenitor cell differentiation and proliferation factor b	ppdpfb
ENSDARG00000098662	si:ch73-359m17.9	si:ch73-359m17.9
ENSDARG00000102945	chemokine (C-C motif) ligand 39, duplicate 2	ccl39.2
ENSDARG00000009267	zgc:136439	zgc:136439
ENSDARG00000104370	endothelial cell-specific molecule 1	esm1
ENSDARG00000074183	si:dkey-172j4.3	si:dkey-172j4.3
ENSDARG00000056888	si:dkeyp-87a6.1	dnah5l
ENSDARG00000102850	si:ch211-132i7.2	CU469577.1
ENSDARG00000104773	jun B proto-oncogene b	junbb
ENSDARG00000054058	H1 histone family, member X	h1fx
ENSDARG00000095082	si:ch211-194p6.12	si:ch211-194p6.12
ENSDARG00000074908	collagen, type VI, alpha 1	col6a1
ENSDARG00000020876	pyruvate dehydrogenase kinase, isozyme 2a	pdk2a
ENSDARG00000098502	early growth response 2a	egr2a
ENSDARG00000104919	si:ch211-153b23.3	si:ch211-153b23.3
ENSDARG00000029936	growth hormone regulated TBC protein 1a	grtp1a
ENSDARG00000069135	protein phosphatase 1, regulatory subunit 15A	ppp1r15a
ENSDARG00000104899	si:dkey-242k1.4	CR931813.2
ENSDARG00000009459	solute carrier family 35, member E4	slc35e4
ENSDARG00000095786	si:ch211-274k16.4	AL928685.1
ENSDARG00000035718	cerebellin 6	cbln6
ENSDARG00000069563	zgc:153151	zgc:153151
ENSDARG00000052396	protein kinase containing Z-DNA binding domains	pkz
ENSDARG00000105410		BX324230.1
ENSDARG00000092477	si:ch211-190k17.31	BX284666.1
ENSDARG00000016464	CDC42 binding protein kinase alpha (DMPK-like) b	cdc42bpab
ENSDARG00000020891	presenilin associated rhomboid like	LO018197.1
ENSDARG00000056047	NADPH oxidase activator 1	noxa1
ENSDARG00000058351	TAP binding protein (tapasin)-like	tapbpl
ENSDARG00000099221	protein phosphatase 2, regulatory subunit B, beta b	ppp2r2bb
ENSDARG00000101970	si:ch211-198g14.4	si:ch211-198g14.4
ENSDARG00000105265	zgc:171534	zgc:171534
ENSDARG00000015551	ferritin, heavy polypeptide 1a	fth1a
ENSDARG00000087954	ras-related C3 botulinum toxin substrate 1b (rho family, small GTP binding protein Rac1)	rac1b
ENSDARG00000099465	ring finger protein 213a	rnf213a
ENSDARG00000027744	growth arrest and DNA-damage-inducible, beta a	gadd45ba
ENSDARG00000095559	si:dkey-246j7.1	si:dkey-246j7.1
ENSDARG00000052158	interleukin 23 receptor	il23r
ENSDARG00000087303	CCAAT/enhancer binding protein (C/EBP), delta	cebpd
ENSDARG00000092870	si:dkey-100n23.4	BX936337.1
ENSDARG00000039850	dual specificity phosphatase 22b	dusp22b
ENSDARG00000056659	tau tubulin kinase 1b	ttbk1b
ENSDARG00000102176	phospholipase A1 member A	PLA1A
ENSDARG00000076371		CABZ01080074.1
ENSDARG00000104458	ribonuclease, RNase K b	rnasekb
ENSDARG00000097880	si:dkey-45l12.3	si:dkey-45l12.3
ENSDARG00000078675	dedicator of cytokinesis 7	dock7
ENSDARG00000104119	kalirin, RhoGEF kinase a	kalrna
ENSDARG00000032197	Kruppel-like factor 12b	klf12b
ENSDARG00000044098	early growth response 2a	egr2a
ENSDARG00000095280	si:dkey-222e15.4	CU682811.2
ENSDARG00000033437	ribosomal protein S6 kinase a, polypeptide 1	rps6ka1
ENSDARG00000062381	si:ch211-238n5.4	si:ch211-238n5.4
ENSDARG00000096305	si:ch73-269m14.3	si:ch73-269m14.3
ENSDARG00000060841	phosphatidylinositol-4-phosphate 3-kinase, catalytic subunit type 2 alpha	pik3c2a
ENSDARG00000045568	branched chain amino-acid transaminase 1, cytosolic	bcat1
ENSDARG00000075229	solute carrier family 46 member 2	slc46a2
ENSDARG00000069941	tyrosyl-DNA phosphodiesterase 2	tdp2a
ENSDARG00000089986	tumor protein p53 inducible nuclear protein 2
ENSDARG00000075707	nidogen 2a (osteonidogen)	nid2a
ENSDARG00000068261	protein S (alpha)	pros1
ENSDARG00000088911	cerebellin 17	cbln17
ENSDARG00000103103	si:dkey-269o24.2	BX957361.2
ENSDARG00000076058	glucosidase, beta, acid	gba
ENSDARG00000102651	GTP binding protein 2	CR847808.1
ENSDARG00000100986	inhibin beta E subunit	INHBE
ENSDARG00000070930	cocaine- and amphetamine-regulated transcript 1	cart1
ENSDARG00000029497	transcription factor CP2-like 1	tfcp2l1
ENSDARG00000030789	DEAD (Asp-Glu-Ala-Asp) box polypeptide 18	ddx18
ENSDARG00000070918	si:ch211-284e20.8	si:ch211-284e20.8
ENSDARG00000104949	solute carrier family 27 (fatty acid transporter), member 1b	slc27a1b
ENSDARG00000100333
