# Supplementary material for: Stat5b Regulates Sexually Dimorphic Gene Expression in Zebrafish Liver
Source: Front Physiol. 2018 May 31;9:676. doi: 10.3389/fphys.2018.00676 (PMC5990605; doi:10.3389/fphys.2018.00676)
Supplement: TABLE S7 — Detailed information of candidate genes related to growth traits in female blue module and male turquoise module, in combination with the findings in WFM vs. WM and SFM vs. SM. [file Table_7.XLSX]

## Sheet: candicate genes in female
Common elements in WFM vs WM SFM vs SM female-related
ENSDARG00000034048
ENSDARG00000099633
ENSDARG00000096060
ENSDARG00000069100
ENSDARG00000014506
ENSDARG00000097285
ENSDARG00000104106
ENSDARG00000069293
ENSDARG00000042112
ENSDARG00000031616
ENSDARG00000019360
ENSDARG00000040190
ENSDARG00000038910
ENSDARG00000054058
ENSDARG00000070261
ENSDARG00000042658
ENSDARG00000039931
ENSDARG00000056125
ENSDARG00000077329
ENSDARG00000035909
ENSDARG00000053518
ENSDARG00000103785
ENSDARG00000021372
ENSDARG00000035819
ENSDARG00000011373
ENSDARG00000053500
ENSDARG00000004111
ENSDARG00000078214		mybbp1a
Common elements in SFM vs SM female-related
ENSDARG00000076142
ENSDARG00000061201
ENSDARG00000018944
ENSDARG00000068431
ENSDARG00000097503
ENSDARG00000067838
ENSDARG00000015676
ENSDARG00000036494
ENSDARG00000075826
ENSDARG00000019529
ENSDARG00000090930
ENSDARG00000014329
ENSDARG00000070995
ENSDARG00000054856
ENSDARG00000069116
ENSDARG00000040566
ENSDARG00000025513
ENSDARG00000017058
ENSDARG00000093619
ENSDARG00000078815
ENSDARG00000022410
ENSDARG00000091831
ENSDARG00000062915
ENSDARG00000036426
ENSDARG00000098222
ENSDARG00000104068
ENSDARG00000001712
ENSDARG00000087369
ENSDARG00000038315
ENSDARG00000035718
ENSDARG00000102089
ENSDARG00000063596
ENSDARG00000039578
ENSDARG00000096269
ENSDARG00000056160
ENSDARG00000045978
ENSDARG00000016477
ENSDARG00000059150
ENSDARG00000033376
ENSDARG00000058088
ENSDARG00000004948
ENSDARG00000097924
ENSDARG00000056640
ENSDARG00000039887
ENSDARG00000018902
ENSDARG00000090228
ENSDARG00000044488
ENSDARG00000076699
ENSDARG00000074697
ENSDARG00000058445
Common elements in WFM vs WM female-related
ENSDARG00000101338
ENSDARG00000027986
ENSDARG00000043237
ENSDARG00000060622
ENSDARG00000036650
ENSDARG00000041065
ENSDARG00000102254
ENSDARG00000079416
ENSDARG00000030616
ENSDARG00000079497
ENSDARG00000041022
ENSDARG00000020007
ENSDARG00000086842
ENSDARG00000059090
ENSDARG00000012953
ENSDARG00000059690
ENSDARG00000060697
ENSDARG00000056561
ENSDARG00000079308
ENSDARG00000000001
ENSDARG00000055118
ENSDARG00000016484
ENSDARG00000042344
ENSDARG00000029177
ENSDARG00000098915
ENSDARG00000034825
ENSDARG00000105708
ENSDARG00000042839
ENSDARG00000092381
ENSDARG00000059386
ENSDARG00000101089
ENSDARG00000036430
ENSDARG00000063626
ENSDARG00000104353
ENSDARG00000092033
ENSDARG00000094097
ENSDARG00000012044
ENSDARG00000077469

## Sheet: candidate genes in female anno
Common elements in WFM vs WM SFM vs SM female-related
ID Gene Name Species COG_ONTOLOGY GOTERM_BP_DIRECT GOTERM_CC_DIRECT GOTERM_MF_DIRECT INTERPRO KEGG_PATHWAY PIR_SUPERFAMILY SMART UP_KEYWORDS UP_SEQ_FEATURE
ENSDARG00000054058 H1 histone family, member X(h1fx) Danio rerio GO:0006334~nucleosome assembly, GO:0000786~nucleosome,GO:0005634~nucleus,GO:0005694~chromosome, GO:0003677~DNA binding, IPR005818:Histone H1/H5,IPR005819:Histone H5,IPR011991:Winged helix-turn-helix DNA-binding domain, SM00526:H15, Chromosome,Complete proteome,DNA-binding,Nucleus,Proteomics identification,Reference proteome,
ENSDARG00000011373 MAP kinase interacting serine/threonine kinase 2a(mknk2a) Danio rerio GO:0006468~protein phosphorylation,GO:0016310~phosphorylation,GO:0018105~peptidyl-serine phosphorylation,GO:0035556~intracellular signal transduction,GO:0046777~protein autophosphorylation, GO:0005634~nucleus,GO:0005737~cytoplasm, GO:0000166~nucleotide binding,GO:0004672~protein kinase activity,GO:0004674~pro…
ENSDARG00000078214 MYB binding protein (P160) 1a(mybbp1a) Danio rerio GO:0006351~transcription, DNA-templated,GO:0006355~regulation of transcription, DNA-templated,GO:0048511~rhythmic process, GO:0005634~nucleus,GO:0005730~nucleolus, GO:0003677~DNA binding,GO:0003887~DNA-directed DNA polymerase activity, IPR007015:DNA polymerase V,IPR011989:Armadillo-like helical,IPR016024:Armadillo-type fold, Ac…
ENSDARG00000099633 SEC14-like lipid binding 7(sec14l7) Danio rerio GO:0006810~transport, GO:0016021~integral component of membrane, IPR001251:CRAL-TRIO domain,IPR009038:GOLD,IPR011074:CRAL/TRIO, N-terminal domain, SM00516:SEC14,SM01100:SM01100, Complete proteome,Reference proteome,
ENSDARG00000019360 Sec23 homolog B, COPII coat complex component(sec23b) Danio rerio Intracellular trafficking and secretion, GO:0006810~transport,GO:0006886~intracellular protein transport,GO:0006888~ER to Golgi vesicle-mediated transport,GO:0015031~protein transport,GO:0048702~embryonic neurocranium morphogenesis,GO:0048821~erythrocyte development,GO:0051216~cartilage development, GO:0030127~CO…
ENSDARG00000042658 acyl-CoA dehydrogenase family, member 8(acad8) Danio rerio Lipid metabolism, GO:0008152~metabolic process,GO:0033539~fatty acid beta-oxidation using acyl-CoA dehydrogenase,GO:0055088~lipid homeostasis,GO:0055114~oxidation-reduction process, GO:0005739~mitochondrion, GO:0000062~fatty-acyl-CoA binding,GO:0003995~acyl-CoA dehydrogenase activity,GO:0009055~electron carrier activity…
ENSDARG00000053518 alcohol dehydrogenase, iron containing, 1(adhfe1) Danio rerio Energy production and conversion, GO:0055114~oxidation-reduction process, GO:0005739~mitochondrion, GO:0016491~oxidoreductase activity,GO:0016616~oxidoreductase activity, acting on the CH-OH group of donors, NAD or NADP as acceptor,GO:0046872~metal ion binding, IPR001670:Alcohol dehydrogenase, iron-type, Complete pro…
ENSDARG00000069100 aldehyde dehydrogenase 9 family, member A1a, tandem duplicate 1(aldh9a1a.1) Danio rerio GO:0008152~metabolic process,GO:0055114~oxidation-reduction process, GO:0005737~cytoplasm, GO:0004029~aldehyde dehydrogenase (NAD) activity,GO:0016491~oxidoreductase activity,GO:0016620~oxidoreductase activity, acting on the aldehyde or oxo group of donors, NAD or NADP as acceptor,GO:0019145…
ENSDARG00000069293 alpha-2-HS-glycoprotein 2(ahsg2) Danio rerio GO:0070168~negative regulation of biomineral tissue development, GO:0005615~extracellular space,GO:0016020~membrane,GO:0016021~integral component of membrane,GO:0031012~extracellular matrix,GO:0072562~blood microparticle, GO:0004866~endopeptidase inhibitor activity,GO:0004869~cysteine-type endopeptidase inhibitor activity, IPR000010:…
ENSDARG00000053500 cystathionine-beta-synthase a(cbsa) Danio rerio GO:0006535~cysteine biosynthetic process from serine,GO:0008652~cellular amino acid biosynthetic process,GO:0019343~cysteine biosynthetic process via cystathionine,GO:0019344~cysteine biosynthetic process, GO:0005737~cytoplasm, GO:0004122~cystathionine beta-synthase activity,GO:0004124~cysteine synthase activity,GO:0016829~lyase a…
ENSDARG00000070261 cytokine receptor-like factor 3(crlf3) Danio rerio GO:0005737~cytoplasm, IPR003961:Fibronectin, type III,IPR013783:Immunoglobulin-like fold, Coiled coil,Complete proteome,Cytoplasm,Proteomics identification,Reference proteome, chain:Cytokine receptor-like factor 3,domain:Fibronectin type-III,sequence conflict,
ENSDARG00000042112 deiodinase, iodothyronine, type I(dio1) Danio rerio GO:0042446~hormone biosynthetic process,GO:0055114~oxidation-reduction process,GO:0061074~regulation of neural retina development, GO:0016020~membrane,GO:0016021~integral component of membrane, GO:0004800~thyroxine 5'-deiodinase activity,GO:0016491~oxidoreductase activity, IPR000643:Iodothyronine deiodinase,IPR008261:Iodothyro…
ENSDARG00000004111 estrogen receptor 1(esr1) Danio rerio GO:0006351~transcription, DNA-templated,GO:0006355~regulation of transcription, DNA-templated,GO:0009410~response to xenobiotic stimulus,GO:0032355~response to estradiol,GO:0043401~steroid hormone mediated signaling pathway,GO:0043627~response to estrogen,GO:0048920~posterior lateral line neuromast primordium migration,GO:0071391~cellular r…
ENSDARG00000031616 glucose-6-phosphatase a, catalytic subunit, tandem duplicate 1(g6pca.1) Danio rerio GO:0006094~gluconeogenesis,GO:0051156~glucose 6-phosphate metabolic process, GO:0005789~endoplasmic reticulum membrane,GO:0016020~membrane,GO:0016021~integral component of membrane,GO:0030176~integral component of endoplasmic reticulum membrane, GO:0004346~glucose-6-phosphatase activity, IPR0003…
ENSDARG00000035909 major facilitator superfamily domain containing 2ab(mfsd2ab) Danio rerio Carbohydrate transport and metabolism, GO:0006810~transport,GO:0006869~lipid transport,GO:0015908~fatty acid transport,GO:0045056~transcytosis,GO:0051977~lysophospholipid transport,GO:0060856~establishment of blood-brain barrier,GO:1990379~lipid transport across blood brain barrier, GO:0005783~endoplasmic …
ENSDARG00000056125 myc target 1a(myct1a) Danio rerio GO:0035162~embryonic hemopoiesis, GO:0005634~nucleus, Complete proteome,Nucleus,Reference proteome, chain:Myc target protein 1 homolog,short sequence motif:Bipartite nuclear localization signal,
ENSDARG00000077329 neuroligin 2a(nlgn2a) Danio rerio Lipid metabolism, GO:0007155~cell adhesion,GO:0007158~neuron cell-cell adhesion,GO:0007416~synapse assembly,GO:0050804~modulation of synaptic transmission,GO:0050808~synapse organization,GO:0097104~postsynaptic membrane assembly, GO:0005887~integral component of plasma membrane,GO:0009986~cell surface,GO:0016020~membrane,GO:0016021~integral com…
ENSDARG00000038910 propionyl CoA carboxylase, beta polypeptide(pccb) Danio rerio GO:0016874~ligase activity, IPR000022:Carboxyl transferase,IPR011762:Acetyl-coenzyme A carboxyltransferase, N-terminal,IPR011763:Acetyl-coenzyme A carboxyltransferase, C-terminal, dre00280:Valine, leucine and isoleucine degradation,dre00630:Glyoxylate and dicarboxylate metabolism,dre00640:Propanoate metabolism,dre011…
ENSDARG00000040190 quinoid dihydropteridine reductase a(qdpra) Danio rerio GO:0016491~oxidoreductase activity, IPR002347:Glucose/ribitol dehydrogenase,IPR016040:NAD(P)-binding domain,IPR020904:Short-chain dehydrogenase/reductase, conserved site, dre00790:Folate biosynthesis,dre01100:Metabolic pathways, Complete proteome,Proteomics identification,Reference proteome,
ENSDARG00000035819 sirtuin 3(sirt3) Danio rerio GO:0006476~protein deacetylation, GO:0008270~zinc ion binding,GO:0016811~hydrolase activity, acting on carbon-nitrogen (but not peptide) bonds, in linear amides,GO:0046872~metal ion binding,GO:0051287~NAD binding,GO:0070403~NAD+ binding, IPR003000:Sirtuin family,IPR017328:NAD-dependent deacetylase sirtuin-2, sirtuin family, class I,IPR026590:Sirtuin…
ENSDARG00000039931 solute carrier family 25 (pyrimidine nucleotide carrier), member 33(slc25a33) Danio rerio GO:0006412~translation,GO:0006810~transport,GO:0055085~transmembrane transport, GO:0005739~mitochondrion,GO:0005743~mitochondrial inner membrane,GO:0016020~membrane,GO:0016021~integral component of membrane, GO:0003735~structural constituent of ribosome, IPR002067:Mitochondrial carrier pro…
ENSDARG00000103785 sulfotransferase family 2, cytosolic sulfotransferase 2(sult2st2) Danio rerio GO:0001517~N-acetylglucosamine 6-O-sulfotransferase activity,GO:0001537~N-acetylgalactosamine 4-O-sulfotransferase activity,GO:0004394~heparan sulfate 2-O-sulfotransferase activity,GO:0008146~sulfotransferase activity,GO:0016232~HNK-1 sulfotransferase activity,GO:0016740~transferase activity,GO:001709…
ENSDARG00000021372 transducer of ERBB2, 1b(tob1b) Danio rerio GO:0008285~negative regulation of cell proliferation,GO:0030509~BMP signaling pathway, GO:0005634~nucleus,GO:0005737~cytoplasm, GO:0003714~transcription corepressor activity, IPR002087:Anti-proliferative protein,IPR015676:Tob, dre03018:RNA degradation, SM00099:btg1, Complete proteome,Reference proteome,
ENSDARG00000014506 transmembrane protein 126A(tmem126a) Danio rerio GO:0016020~membrane,GO:0016021~integral component of membrane, IPR009801:Protein of unknown function DUF1370, TMEM126, Complete proteome,Membrane,Proteomics identification,Reference proteome,Transmembrane,Transmembrane helix,
ENSDARG00000034048 zgc:92275(zgc:92275) Danio rerio GO:0055114~oxidation-reduction process, GO:0016020~membrane,GO:0016021~integral component of membrane, GO:0016491~oxidoreductase activity,GO:0046872~metal ion binding,GO:0051536~iron-sulfur cluster binding,GO:0051537~2 iron, 2 sulfur cluster binding, IPR017941:Rieske [2Fe-2S] iron-sulphur domain, 2Fe-2S,Complete proteome,Iron,Iron-sulfur,Membran…
Common elements in SFM vs SM female-related
ID Gene Name Species COG_ONTOLOGY GOTERM_BP_DIRECT GOTERM_CC_DIRECT GOTERM_MF_DIRECT INTERPRO KEGG_PATHWAY PIR_SUPERFAMILY SMART UP_KEYWORDS UP_SEQ_FEATURE
ENSDARG00000018944 4-hydroxy-2-oxoglutarate aldolase 1(hoga1) Danio rerio Amino acid transport and metabolism / Cell envelope biogenesis, outer membrane, GO:0008152~metabolic process,GO:0009436~glyoxylate catabolic process, GO:0005739~mitochondrion, GO:0003824~catalytic activity,GO:0008700~4-hydroxy-2-oxoglutarate aldolase activity,GO:0016829~lyase activity, IPR002220:Dihydrodipicolinate syntheta…
ENSDARG00000040566 5-phosphohydroxy-L-lysine phospho-lyase(phykpl) Danio rerio Amino acid transport and metabolism, GO:0003824~catalytic activity,GO:0008483~transaminase activity,GO:0030170~pyridoxal phosphate binding,GO:0042802~identical protein binding, IPR005814:Aminotransferase class-III,IPR015421:Pyridoxal phosphate-dependent transferase, major region, subdomain 1,IPR015422:Pyridoxal phospha…
ENSDARG00000004948 BRCA2 and CDKN1A interacting protein(bccip) Danio rerio GO:0006281~DNA repair,GO:0006974~cellular response to DNA damage stimulus,GO:0007049~cell cycle, GO:0005634~nucleus, IPR025602:BCP1 family, PIRSF028983:protein BCP1, Cell cycle,Complete proteome,DNA damage,DNA repair,Nucleus,Proteomics identification,Reference proteome, chain:Protein BCCIP homolog,
ENSDARG00000091831 DEAD (Asp-Glu-Ala-Asp) box polypeptide 27(ddx27) Danio rerio DNA replication, recombination, and repair / Transcription / Translation, ribosomal structure and biogenesis, GO:0010501~RNA secondary structure unwinding, GO:0000166~nucleotide binding,GO:0003676~nucleic acid binding,GO:0004004~ATP-dependent RNA helicase activity,GO:0004386~helicase activity,GO:0005524~ATP binding,GO…
ENSDARG00000078815 G protein-coupled receptor kinase 5 like(grk5l) Danio rerio GO:0006468~protein phosphorylation,GO:0007165~signal transduction,GO:0007368~determination of left/right symmetry,GO:0016310~phosphorylation,GO:0032007~negative regulation of TOR signaling,GO:1902017~regulation of cilium assembly, GO:0000166~nucleotide binding,GO:0004672~protein kinase activity,GO:0004674~protein serin…
ENSDARG00000015676 NMD3 ribosome export adaptor(nmd3) Danio rerio GO:0000055~ribosomal large subunit export from nucleus,GO:0006810~transport,GO:0015031~protein transport, GO:0005634~nucleus,GO:0005654~nucleoplasm,GO:0005730~nucleolus,GO:0005737~cytoplasm, GO:0043023~ribosomal large subunit binding, IPR007064:NMD3, dre03008:Ribosome biogenesis in eukaryotes,dre03013:RNA transport, Complete proteo…
ENSDARG00000044488 PAK1 interacting protein 1(pak1ip1) Danio rerio GO:0009968~negative regulation of signal transduction, GO:0005634~nucleus,GO:0005730~nucleolus, IPR001680:WD40 repeat,IPR015943:WD40/YVTN repeat-like-containing domain,IPR017986:WD40-repeat-containing domain,IPR019775:WD40 repeat, conserved site,IPR024977:Anaphase-promoting complex subunit 4, WD40 domain, SM00320:WD40, Complete pr…
ENSDARG00000063596 Williams Beuren syndrome chromosome region 22(wbscr22) Danio rerio Cell envelope biogenesis, outer membrane, GO:0008152~metabolic process, GO:0008168~methyltransferase activity, IPR013216:Methyltransferase type 11,IPR022238:Uncharacterised protein family, methyltransferase, Williams-Beuren syndrome, Complete proteome,Proteomics identification,Reference proteome,
ENSDARG00000061201 acyl-CoA synthetase family member 2(acsf2) Danio rerio GO:0006629~lipid metabolic process,GO:0006631~fatty acid metabolic process,GO:0008152~metabolic process, GO:0005739~mitochondrion, GO:0000166~nucleotide binding,GO:0003824~catalytic activity,GO:0003996~acyl-CoA ligase activity,GO:0004774~succinate-CoA ligase activity,GO:0005524~ATP binding,GO:0010435~3-oxo-2-(2'-pentenyl)cy…
ENSDARG00000058088 apoptosis-inducing factor, mitochondrion-associated 1(aifm1) Danio rerio GO:0045454~cell redox homeostasis,GO:0055114~oxidation-reduction process, GO:0005623~cell,GO:0016020~membrane,GO:0016021~integral component of membrane, GO:0016491~oxidoreductase activity,GO:0046983~protein dimerization activity,GO:0050660~flavin adenine dinucleotide binding, IPR004099:Pyridine nucleotide-…
ENSDARG00000087369 centrosomal protein 162(cep162) Danio rerio GO:0030030~cell projection organization,GO:0042384~cilium assembly, GO:0005737~cytoplasm,GO:0005814~centriole,GO:0005856~cytoskeleton,GO:0005874~microtubule,GO:0005879~axonemal microtubule, Cilium biogenesis/degradation,Coiled coil,Complete proteome,Cytoplasm,Cytoskeleton,Microtubule,Reference proteome,
ENSDARG00000035718 cerebellin 6(cbln6) Danio rerio IPR001073:Complement C1q protein,IPR008983:Tumour necrosis factor-like domain, SM00110:C1Q, Coiled coil,Complete proteome,Reference proteome,Signal,
ENSDARG00000033376 coiled-coil-helix-coiled-coil-helix domain containing 4a(chchd4a) Danio rerio GO:0006810~transport,GO:0015031~protein transport,GO:0022417~protein maturation by protein folding,GO:0045041~protein import into mitochondrial intermembrane space,GO:0051084~'de novo' posttranslational protein folding,GO:0055114~oxidation-reduction process, GO:0005739~mitochondrion,GO:0005758~mitocho…
ENSDARG00000045978 coiled-coil-helix-coiled-coil-helix domain containing 6b(chchd6b) Danio rerio GO:0005739~mitochondrion,GO:0005743~mitochondrial inner membrane,GO:0016020~membrane,GO:0061617~MICOS complex, IPR007964:Protein of unknown function DUF737, Coiled coil,Complete proteome,Lipoprotein,Membrane,Mitochondrion,Mitochondrion inner membrane,Myristate,Proteomics identification,Reference prote…
ENSDARG00000039887 complement component 1, q subcomponent binding protein(c1qbp) Danio rerio GO:0005759~mitochondrial matrix, IPR003428:Mitochondrial glycoprotein, dre05168:Herpes simplex infection, Complete proteome,Proteomics identification,Reference proteome,
ENSDARG00000098222 cysteine conjugate-beta lyase 2(ccbl2) Danio rerio GO:0006520~cellular amino acid metabolic process,GO:0009058~biosynthetic process,GO:0070189~kynurenine metabolic process, GO:0003824~catalytic activity,GO:0008483~transaminase activity,GO:0016212~kynurenine-oxoglutarate transaminase activity,GO:0016740~transferase activity,GO:0016829~lyase activity,GO:0030170~pyridoxal phosphat…
ENSDARG00000025513 disco-interacting protein 2 homolog Cb(dip2cb) Danio rerio Lipid metabolism / Secondary metabolites biosynthesis, transport, and catabolism, GO:0008152~metabolic process, GO:0003824~catalytic activity, IPR000873:AMP-dependent synthetase/ligase,IPR010506:DMAP1-binding, SM01137:SM01137, Complete proteome,Reference proteome,
ENSDARG00000016477 eukaryotic translation initiation factor 4A, isoform 2(eif4a2) Danio rerio GO:0006412~translation,GO:0006413~translational initiation,GO:0006446~regulation of translational initiation,GO:0010468~regulation of gene expression,GO:0010501~RNA secondary structure unwinding, GO:0000166~nucleotide binding,GO:0003676~nucleic acid binding,GO:0003743~translation initiation factor activi…
ENSDARG00000104068 glutathione S-transferase pi 1(gstp1) Danio rerio GO:0008152~metabolic process,GO:0071466~cellular response to xenobiotic stimulus, GO:0004364~glutathione transferase activity,GO:0016740~transferase activity, IPR003082:Glutathione S-transferase, Pi class,IPR004045:Glutathione S-transferase, N-terminal,IPR004046:Glutathione S-transferase, C-terminal,IPR010987:Glutathione S-trans…
ENSDARG00000036494 glutathione S-transferase, C-terminal domain containing(gstcd) Danio rerio GO:0005737~cytoplasm, IPR010987:Glutathione S-transferase, C-terminal-like,IPR025714:Methyltransferase domain, Complete proteome,Reference proteome,
ENSDARG00000090228 glutathione S-transferase, alpha tandem duplicate 1(gsta.1) Danio rerio GO:0008152~metabolic process, GO:0004364~glutathione transferase activity,GO:0016740~transferase activity, IPR003080:Glutathione S-transferase, alpha class,IPR004045:Glutathione S-transferase, N-terminal,IPR004046:Glutathione S-transferase, C-terminal,IPR010987:Glutathione S-transferase, C-terminal-like,IPR…
ENSDARG00000017058 glycosyltransferase-like 1b(gyltl1b) Danio rerio GO:0006486~protein glycosylation,GO:0008152~metabolic process,GO:0035269~protein O-linked mannosylation, GO:0000139~Golgi membrane,GO:0005794~Golgi apparatus,GO:0016020~membrane,GO:0016021~integral component of membrane, GO:0000009~alpha-1,6-mannosyltransferase activity,GO:0000026~alpha-1,2-mannosyltransferase activity,GO:0000030…
ENSDARG00000056160 heat shock 60 protein 1(hspd1) Danio rerio GO:0006457~protein folding,GO:0031101~fin regeneration,GO:0042026~protein refolding,GO:0042246~tissue regeneration, GO:0005737~cytoplasm,GO:0005759~mitochondrial matrix, GO:0005524~ATP binding, IPR001844:Chaperonin Cpn60,IPR002423:Chaperonin Cpn60/TCP-1,IPR018370:Chaperonin Cpn60, conserved site,IPR027409:GroEL-like apical domain,IPR02…
ENSDARG00000076699 inositol polyphosphate multikinase a(ipmka) Danio rerio GO:0008440~inositol-1,4,5-trisphosphate 3-kinase activity, IPR005522:Inositol polyphosphate kinase, dre00562:Inositol phosphate metabolism,dre01100:Metabolic pathways,dre04070:Phosphatidylinositol signaling system, Complete proteome,Kinase,Reference proteome,Transferase,
ENSDARG00000070995 inositol polyphosphate-4-phosphatase type I Ab(inpp4ab) Danio rerio GO:0007165~signal transduction, GO:0005737~cytoplasm,GO:0016020~membrane,GO:0016021~integral component of membrane, GO:0016316~phosphatidylinositol-3,4-bisphosphate 4-phosphatase activity, IPR000008:C2 calcium-dependent membrane targeting, dre00562:Inositol phosphate metabolism,dre01100:Metabolic pathways,dre04…
ENSDARG00000075826 mutS homolog 4(msh4) Danio rerio GO:0000710~meiotic mismatch repair,GO:0006298~mismatch repair,GO:0007131~reciprocal meiotic recombination, GO:0032300~mismatch repair complex, GO:0003684~damaged DNA binding,GO:0005524~ATP binding,GO:0030983~mismatched DNA binding, IPR000432:DNA mismatch repair protein MutS, C-terminal,IPR007696:DNA mismatch repair protein MutS, core,IPR007860:D…
ENSDARG00000074697 neural proliferation, differentiation and control, 1a(npdc1a) Danio rerio GO:0016020~membrane,GO:0016021~integral component of membrane, IPR009635:Neural proliferation differentiation control-1, Complete proteome,Membrane,Reference proteome,Signal,Transmembrane,Transmembrane helix,
ENSDARG00000014329 nucleophosmin 1a (nucleolar phosphoprotein B23, numatrin)(npm1a) Danio rerio GO:0030097~hemopoiesis, GO:0005730~nucleolus, GO:0003676~nucleic acid binding, IPR004301:Nucleoplasmin,IPR011989:Armadillo-like helical,IPR024057:Nucleoplasmin core domain, Complete proteome,Proteomics identification,Reference proteome,
ENSDARG00000018902 pescadillo(pes) Danio rerio GO:0000463~maturation of LSU-rRNA from tricistronic rRNA transcript (SSU-rRNA, 5.8S rRNA, LSU-rRNA),GO:0000466~maturation of 5.8S rRNA from tricistronic rRNA transcript (SSU-rRNA, 5.8S rRNA, LSU-rRNA),GO:0006364~rRNA processing,GO:0008283~cell proliferation,GO:0031017~exocrine pancreas development,GO:0042254~ribosome biogenesis,GO:0048709~oligodendro…
ENSDARG00000019529 poly (ADP-ribose) polymerase 1(parp1) Danio rerio GO:0006273~lagging strand elongation,GO:0006471~protein ADP-ribosylation,GO:0051103~DNA ligation involved in DNA repair, GO:0005634~nucleus,GO:0005737~cytoplasm, GO:0003677~DNA binding,GO:0003910~DNA ligase (ATP) activity,GO:0003950~NAD+ ADP-ribosyltransferase activity,GO:0008270~zinc ion binding,GO:0016740~transferase activity,…
ENSDARG00000062915 polymerase (RNA) III (DNA directed) polypeptide B(polr3b) Danio rerio GO:0006351~transcription, DNA-templated,GO:0006383~transcription from RNA polymerase III promoter,GO:0009304~tRNA transcription,GO:0031017~exocrine pancreas development,GO:0048565~digestive tract development, GO:0005666~DNA-directed RNA polymerase III complex, GO:0001056~RNA polymerase III activity,GO:0003677…
ENSDARG00000039578 proliferation-associated 2G4, a(pa2g4a) Danio rerio GO:0005737~cytoplasm, IPR000994:Peptidase M24, structural domain,IPR004545:Proliferation-associated protein 1,IPR011991:Winged helix-turn-helix DNA-binding domain,IPR018349:Peptidase M24A, methionine aminopeptidase, subfamily 2, binding site, Complete proteome,Cytoplasm,Proteomics identification,Reference proteome,
ENSDARG00000038315 pyridoxal (pyridoxine, vitamin B6) phosphatase(pdxp) Danio rerio GO:0008152~metabolic process, GO:0005829~cytosol, GO:0004721~phosphoprotein phosphatase activity,GO:0016787~hydrolase activity,GO:0016791~phosphatase activity, IPR006349:2-phosphoglycolate phosphatase, eukaryotic,IPR006357:HAD-superfamily hydrolase, subfamily IIA,IPR023214:HAD-like domain,IPR023215:Nitrophenylphos…
ENSDARG00000056640 ribose 5-phosphate isomerase A (ribose 5-phosphate epimerase)(rpia) Danio rerio GO:0009052~pentose-phosphate shunt, non-oxidative branch, GO:0004751~ribose-5-phosphate isomerase activity,GO:0016853~isomerase activity, IPR004788:Ribose 5-phosphate isomerase, type A,IPR020672:Ribose-5-phosphate isomerase, type A, subgroup, dre00030:Pentose phosphate pathway,dre01100:Metabolic pat…
ENSDARG00000022410 ribosomal RNA processing 12 homolog(rrp12) Danio rerio GO:0016020~membrane,GO:0016021~integral component of membrane, IPR011989:Armadillo-like helical,IPR012978:Uncharacterised domain NUC173,IPR016024:Armadillo-type fold, Complete proteome,Membrane,Proteomics identification,Reference proteome,Transmembrane,Transmembrane helix,
ENSDARG00000090930 si:ch211-120g10.1(si:ch211-120g10.1) Danio rerio IPR001870:B30.2/SPRY domain,IPR003877:SPla/RYanodine receptor SPRY,IPR003879:Butyrophylin-like,IPR006574:SPRY-associated,IPR013320:Concanavalin A-like lectin/glucanase, subgroup, SM00449:SPRY,SM00589:PRY, Complete proteome,Reference proteome,
ENSDARG00000068431 si:ch211-195h23.3(si:ch211-195h23.3) Danio rerio GO:0032088~negative regulation of NF-kappaB transcription factor activity,GO:0042981~regulation of apoptotic process, GO:0005634~nucleus,GO:0005737~cytoplasm, GO:0097153~cysteine-type endopeptidase activity involved in apoptotic process, IPR001315:Caspase Recruitment,IPR011029:Death-like domain,IPR025307:FIIND domain, Complete pr…
ENSDARG00000001712 si:ch211-247n2.1(si:ch211-247n2.1) Danio rerio GO:0005513~detection of calcium ion,GO:0006813~potassium ion transport,GO:0007268~chemical synaptic transmission,GO:0071805~potassium ion transmembrane transport, GO:0008076~voltage-gated potassium channel complex,GO:0016020~membrane,GO:0016021~integral component of membrane, GO:0015269~calcium-activated potassium channel activity,…
ENSDARG00000097503 si:ch73-288o11.5(si:ch73-288o11.5) Danio rerio Coiled coil,Complete proteome,Reference proteome,
ENSDARG00000093619 sulfotransferase family 3, cytosolic sulfotransferase 2(sult3st2) Danio rerio GO:0001517~N-acetylglucosamine 6-O-sulfotransferase activity,GO:0001537~N-acetylgalactosamine 4-O-sulfotransferase activity,GO:0004394~heparan sulfate 2-O-sulfotransferase activity,GO:0008146~sulfotransferase activity,GO:0016232~HNK-1 sulfotransferase activity,GO:0016740~transferase activity,GO:001709…
ENSDARG00000069116 translocase of inner mitochondrial membrane 10 homolog (yeast)(timm10) Danio rerio GO:0006810~transport,GO:0015031~protein transport,GO:0045039~protein import into mitochondrial inner membrane, GO:0005739~mitochondrion,GO:0005743~mitochondrial inner membrane,GO:0016020~membrane, GO:0008565~protein transporter activity,GO:0046872~metal ion binding, IPR004217:Tim10/DDP family zin…
ENSDARG00000059150 transmembrane protein 107(tmem107) Danio rerio GO:0007275~multicellular organism development,GO:0030030~cell projection organization, GO:0016020~membrane,GO:0016021~integral component of membrane, Cilium biogenesis/degradation,Complete proteome,Developmental protein,Membrane,Reference proteome,Transmembrane,Transmembrane helix, chain:Transmembrane protein 107,transmembrane regi…
ENSDARG00000076142 tribbles pseudokinase 1(trib1) Danio rerio GO:0001889~liver development,GO:0006468~protein phosphorylation,GO:0032436~positive regulation of proteasomal ubiquitin-dependent protein catabolic process,GO:0043405~regulation of MAP kinase activity, GO:0005634~nucleus, GO:0004672~protein kinase activity,GO:0005524~ATP binding,GO:0031434~mitogen-activated protein kinase kinase bindin…
ENSDARG00000036426 zgc:103586(zgc:103586) Danio rerio GO:0009972~cytidine deamination, GO:0005829~cytosol, GO:0003824~catalytic activity,GO:0004126~cytidine deaminase activity,GO:0008270~zinc ion binding,GO:0016787~hydrolase activity, IPR002125:CMP/dCMP deaminase, zinc-binding,IPR006262:Cytidine deaminase, homotetrameric,IPR016192:APOBEC/CMP deaminase, zinc-binding,IPR016193:Cytidine deaminase-li…
ENSDARG00000054856 zgc:113305(zgc:113305) Danio rerio GO:0032259~methylation, GO:0005739~mitochondrion, GO:0000179~rRNA (adenine-N6,N6-)-dimethyltransferase activity,GO:0003880~protein C-terminal carboxyl O-methyltransferase activity,GO:0004809~tRNA (guanine-N2-)-methyltransferase activity,GO:0008168~methyltransferase activity,GO:0008169~C-methyltransferase activity,GO:0008170~N-methyltransferase…
ENSDARG00000058445 zgc:136472(zgc:136472) Danio rerio GO:0006457~protein folding,GO:0034976~response to endoplasmic reticulum stress,GO:0045454~cell redox homeostasis, GO:0005623~cell,GO:0005783~endoplasmic reticulum, GO:0003756~protein disulfide isomerase activity, IPR012336:Thioredoxin-like fold,IPR013766:Thioredoxin domain, Coiled coil,Signal,
ENSDARG00000067838 zgc:162967(zgc:162967) Danio rerio Function unknown, GO:0006338~chromatin remodeling,GO:0006351~transcription, DNA-templated,GO:0006355~regulation of transcription, DNA-templated,GO:0016569~covalent chromatin modification,GO:0018193~peptidyl-amino acid modification,GO:0034720~histone H3-K4 demethylation,GO:0042254~ribosome biogenesis,GO:0043687~post-translational protein modifi…
Common elements in WFM vs WM female-related
ID Gene Name Species COG_ONTOLOGY GOTERM_BP_DIRECT GOTERM_CC_DIRECT GOTERM_MF_DIRECT INTERPRO KEGG_PATHWAY PIR_SUPERFAMILY SMART UP_KEYWORDS UP_SEQ_FEATURE
ENSDARG00000063626 DEAD (Asp-Glu-Ala-Asp) box helicase 21(ddx21) Danio rerio GO:0010501~RNA secondary structure unwinding, GO:0005634~nucleus, GO:0000166~nucleotide binding,GO:0003676~nucleic acid binding,GO:0003723~RNA binding,GO:0004004~ATP-dependent RNA helicase activity,GO:0004386~helicase activity,GO:0005524~ATP binding, IPR001650:Helicase, C-terminal,IPR011545:DNA/RNA helicase, DEAD/DEAH bo…
ENSDARG00000059386 DTW domain containing 1(dtwd1) Danio rerio IPR005636:DTW, SM01144:SM01144, Complete proteome,Proteomics identification,Reference proteome, chain:DTW domain-containing protein 1,short sequence motif:DXTW,
ENSDARG00000012953 MOB kinase activator 1Bb(mob1bb) Danio rerio IPR005301:Mob1/phocein, SM01388:SM01388, Complete proteome,Proteomics identification,Reference proteome,
ENSDARG00000104353 NOP58 ribonucleoprotein homolog (yeast)(nop58) Danio rerio GO:0000154~rRNA modification, GO:0031428~box C/D snoRNP complex,GO:0032040~small-subunit processome, GO:0030515~snoRNA binding, IPR002687:Nop domain,IPR012974:NOP5, N-terminal,IPR012976:NOSIC, dre03008:Ribosome biogenesis in eukaryotes, SM00931:SM00931, Coiled coil,Complete proteome,Proteomics identification,Reference p…
ENSDARG00000056561 ankyrin repeat and SOCS box containing 11(asb11) Danio rerio General function prediction only, GO:0007221~positive regulation of transcription of Notch receptor target,GO:0016567~protein ubiquitination,GO:0035556~intracellular signal transduction,GO:0045747~positive regulation of Notch signaling pathway, GO:0005622~intracellular, IPR001496:SOCS protein, C-terminal,IPR002110:Ank…
ENSDARG00000020007 collagen, type I, alpha 2(col1a2) Danio rerio GO:0009612~response to mechanical stimulus, GO:0005576~extracellular region,GO:0005578~proteinaceous extracellular matrix,GO:0005581~collagen trimer, GO:0005201~extracellular matrix structural constituent, IPR000885:Fibrillar collagen, C-terminal,IPR008160:Collagen triple helix repeat, dre04510:Focal adhesion,dre04512:ECM-receptor i…
ENSDARG00000036650 cytidine and dCMP deaminase domain containing 1(cdadc1) Danio rerio GO:0003824~catalytic activity,GO:0008270~zinc ion binding,GO:0016787~hydrolase activity,GO:0046872~metal ion binding, IPR002125:CMP/dCMP deaminase, zinc-binding,IPR015517:Cytidine deaminase,IPR016192:APOBEC/CMP deaminase, zinc-binding,IPR016193:Cytidine deaminase-like, Complete proteome,Hydrolase,Metal-binding,…
ENSDARG00000086842 death-associated protein-like 1-B(LOC101885164) Danio rerio IPR024130:DAP1/DAPL1, Complete proteome,Proteomics identification,Reference proteome,
ENSDARG00000042839 diphthamine biosynthesis 6(dph6) Danio rerio GO:0017183~peptidyl-diphthamide biosynthetic process from peptidyl-histidine, GO:0000166~nucleotide binding,GO:0005524~ATP binding,GO:0016874~ligase activity,GO:0017178~diphthine-ammonia ligase activity, IPR002761:DUF71 domain,IPR006175:YjgF/Yer057p/UK114 family,IPR013813:Endoribonuclease L-PSP/chorismate mutase-like,IPR014729:Rossma…
ENSDARG00000016484 dyskeratosis congenita 1, dyskerin(dkc1) Danio rerio GO:0000495~box H/ACA snoRNA 3'-end processing,GO:0001522~pseudouridine synthesis,GO:0006364~rRNA processing,GO:0006396~RNA processing,GO:0009451~RNA modification,GO:0031118~rRNA pseudouridine synthesis,GO:0031120~snRNA pseudouridine synthesis,GO:0060216~definitive hemopoiesis,GO:1990481~mRNA pseudouridine synthesis, GO:003142…
ENSDARG00000041065 heat shock protein, alpha-crystallin-related, 1(hspb1) Danio rerio Posttranslational modification, protein turnover, chaperones, GO:0009408~response to heat,GO:0014881~regulation of myofibril size,GO:0046685~response to arsenic-containing substance, GO:0005634~nucleus,GO:0005730~nucleolus,GO:0005737~cytoplasm, IPR001436:Alpha crystallin/Heat shock protein,IPR002068:Alpha crysta…
ENSDARG00000029177 ligand of numb-protein X 2a(lnx2a) Danio rerio General function prediction only, GO:0031017~exocrine pancreas development, GO:0008270~zinc ion binding,GO:0046872~metal ion binding,GO:0061630~ubiquitin protein ligase activity, IPR001478:PDZ domain,IPR001841:Zinc finger, RING-type,IPR013083:Zinc finger, RING/FYVE/PHD-type,IPR017907:Zinc finger, RING-type, conserved site,IPR018957…
ENSDARG00000060697 lysine (K)-specific methyltransferase 2Bb(kmt2bb) Danio rerio GO:0032259~methylation, GO:0005634~nucleus, GO:0003677~DNA binding,GO:0008168~methyltransferase activity,GO:0008270~zinc ion binding,GO:0016740~transferase activity,GO:0046872~metal ion binding, IPR001214:SET domain,IPR001965:Zinc finger, PHD-type,IPR002857:Zinc finger, CXXC-type,IPR003616:Post-SET domain,IPR003888:F…
ENSDARG00000055118 myosin regulatory light chain interacting protein b(mylipb) Danio rerio Posttranslational modification, protein turnover, chaperones, GO:0007275~multicellular organism development,GO:0007369~gastrulation,GO:0030178~negative regulation of Wnt signaling pathway,GO:0031032~actomyosin structure organization,GO:0042787~protein ubiquitination involved in ubiquitin-dependent protein c…
ENSDARG00000030616 nuclear factor, erythroid 2-like 1a(nfe2l1a) Danio rerio GO:0006351~transcription, DNA-templated,GO:0006355~regulation of transcription, DNA-templated,GO:0006357~regulation of transcription from RNA polymerase II promoter,GO:0045893~positive regulation of transcription, DNA-templated, GO:0005634~nucleus,GO:0005737~cytoplasm, GO:0000976~transcription regulatory region sequence-s…
ENSDARG00000043237 nuclear factor, interleukin 3 regulated, member 2(nfil3-2) Danio rerio GO:0006355~regulation of transcription, DNA-templated,GO:0007623~circadian rhythm, GO:0005634~nucleus, GO:0001078~transcriptional repressor activity, RNA polymerase II core promoter proximal region sequence-specific binding,GO:0003700~transcription factor activity, sequence-specific DNA binding,GO:0043565~se…
ENSDARG00000101089 phosphoribosylglycinamide formyltransferase(gart) Danio rerio GO:0006164~purine nucleotide biosynthetic process,GO:0006189~'de novo' IMP biosynthetic process,GO:0008152~metabolic process,GO:0009058~biosynthetic process,GO:0009113~purine nucleobase biosynthetic process,GO:0043009~chordate embryonic development,GO:0043010~camera-type eye development,GO:0043473~pigmentation, GO:00…
ENSDARG00000077469 polymerase (RNA) I polypeptide B(polr1b) Danio rerio Transcription, GO:0006351~transcription, DNA-templated,GO:0006360~transcription from RNA polymerase I promoter, GO:0005634~nucleus,GO:0005736~DNA-directed RNA polymerase I complex, GO:0001054~RNA polymerase I activity,GO:0003677~DNA binding,GO:0003899~DNA-directed RNA polymerase activity,GO:0016740~transferase activity,GO:001…
ENSDARG00000012044 polymerase (RNA) III (DNA directed) polypeptide G like a(polr3gla) Danio rerio GO:0006359~regulation of transcription from RNA polymerase III promoter,GO:0006384~transcription initiation from RNA polymerase III promoter, GO:0000790~nuclear chromatin,GO:0005666~DNA-directed RNA polymerase III complex, GO:0001056~RNA polymerase III activity, IPR024661:DNA-directed RNA polymerase …
ENSDARG00000041022 programmed cell death 4b(pdcd4b) Danio rerio GO:0003171~atrioventricular valve development, IPR003891:Initiation factor eIF-4 gamma, MA3,IPR016021:MIF4-like, type 1/2/3,IPR016024:Armadillo-type fold, SM00544:MA3, Complete proteome,Proteomics identification,Reference proteome,
ENSDARG00000102254 pyrroline-5-carboxylate reductase 1(pycr1) Danio rerio GO:0055129~L-proline biosynthetic process, GO:0004735~pyrroline-5-carboxylate reductase activity, IPR000304:Pyrroline-5-carboxylate reductase,IPR008927:6-phosphogluconate dehydrogenase, C-terminal-like,IPR016040:NAD(P)-binding domain, dre00330:Arginine and proline metabolism,dre01100:Metabolic pathways,dre01130:Biosynthesis…
ENSDARG00000060622 si:ch73-14h1.2(si:ch73-14h1.2) Danio rerio GO:0016020~membrane,GO:0016021~integral component of membrane, IPR002861:Reeler domain, Complete proteome,Membrane,Reference proteome,Signal,Transmembrane,Transmembrane helix,
ENSDARG00000092033 si:dkey-239h2.3(si:dkey-239h2.3) Danio rerio Complete proteome,Reference proteome,
ENSDARG00000059690 solute carrier family 29 (equilibrative nucleoside transporter), member 4(slc29a4) Danio rerio GO:0006810~transport,GO:0055085~transmembrane transport, GO:0016020~membrane,GO:0016021~integral component of membrane, GO:0005337~nucleoside transmembrane transporter activity,GO:0008504~monoamine transmembrane transporter activity, IPR002259:Equilibrative nucleoside transporter,IPR0…
ENSDARG00000027986 solute carrier family 35 (UDP-GlcA/UDP-GalNAc transporter), member D1b(slc35d1b) Danio rerio Carbohydrate transport and metabolism / Posttranslational modification, protein turnover, chaperones / Intracellular trafficking and secretion, GO:0016020~membrane,GO:0016021~integral component of membrane, GO:0015165~pyrimidine nucleotide-sugar transmembrane transporter activity, IPR00…
ENSDARG00000000001 solute carrier family 35, member A5(slc35a5) Danio rerio GO:0006810~transport,GO:0008643~carbohydrate transport, GO:0000139~Golgi membrane,GO:0016020~membrane,GO:0016021~integral component of membrane, GO:0005351~sugar:proton symporter activity, IPR007271:Nucleotide-sugar transporter, PIRSF005799:nucleotide-sugar transporter, Complete proteome,Glycoprotein,Membrane,Reference pr…
ENSDARG00000059090 somatostatin receptor 2a(sstr2a) Danio rerio GO:0007187~G-protein coupled receptor signaling pathway, coupled to cyclic nucleotide second messenger,GO:0007268~chemical synaptic transmission,GO:0008285~negative regulation of cell proliferation,GO:0071385~cellular response to glucocorticoid stimulus,GO:0071392~cellular response to estradiol stimulus, GO:0005887~integral component…
ENSDARG00000036430 spermidine/spermine N1-acetyltransferase family member 2a(sat2a) Danio rerio General function prediction only, GO:0032918~spermidine acetylation,GO:0032919~spermine acetylation,GO:0032920~putrescine acetylation,GO:0046204~nor-spermidine metabolic process,GO:0046208~spermine catabolic process, GO:0004145~diamine N-acetyltransferase activity,GO:0008080~N-acetyltransferase activit…
ENSDARG00000042344 tRNA methyltransferase 6 homolog (S. cerevisiae)(trmt6) Danio rerio GO:0030488~tRNA methylation, GO:0031515~tRNA (m1A) methyltransferase complex, IPR017423:tRNA (adenine-N(1)-)-methyltransferase, non-catalytic TRM6 subunit, PIRSF038170:tRNA (adenine-N(1)-)-methyltransferase, non-catalytic TRM6 subunit, Coiled coil,Complete proteome,Proteomics identification,Reference proteome,
ENSDARG00000079308 torsin family 3, member A(tor3a) Danio rerio GO:0005524~ATP binding, IPR001270:Chaperonin ClpA/B,IPR010448:Torsin,IPR027417:P-loop containing nucleoside triphosphate hydrolase, Complete proteome,Reference proteome,Signal,
ENSDARG00000034825 ubiquitin specific peptidase like 1(uspl1) Danio rerio GO:0006508~proteolysis,GO:0008283~cell proliferation,GO:0016926~protein desumoylation,GO:0030576~Cajal body organization, GO:0005634~nucleus,GO:0015030~Cajal body, GO:0008233~peptidase activity,GO:0008234~cysteine-type peptidase activity,GO:0016787~hydrolase activity,GO:0032183~SUMO binding,GO:0043130~ubiquitin binding,GO:0…
ENSDARG00000079497 zgc:110340(zgc:110340) Danio rerio IPR020282:Arginine vasopressin-induced protein 1, Complete proteome,Reference proteome,
ENSDARG00000079416 zgc:174895(zgc:174895) Danio rerio GO:0009116~nucleoside metabolic process, IPR000836:Phosphoribosyltransferase domain, Complete proteome,Reference proteome,

## Sheet: candicate genes in male
Common elements in WFM vs WM SFM vs SM male-related
ENSDARG00000034048
ENSDARG00000101366
ENSDARG00000098240
ENSDARG00000044751
ENSDARG00000014506
ENSDARG00000019644
ENSDARG00000097285
ENSDARG00000102977
ENSDARG00000009040
ENSDARG00000074819
ENSDARG00000076779
ENSDARG00000042112
ENSDARG00000023217
ENSDARG00000006215
ENSDARG00000017757
ENSDARG00000017230
ENSDARG00000000730
ENSDARG00000099169
ENSDARG00000087120
ENSDARG00000079462
ENSDARG00000031616
ENSDARG00000004141
ENSDARG00000033160
ENSDARG00000094169
ENSDARG00000020645
ENSDARG00000019360
ENSDARG00000040190
ENSDARG00000078800
ENSDARG00000028386
ENSDARG00000074301
ENSDARG00000054058
ENSDARG00000095082
ENSDARG00000070261
ENSDARG00000060397
ENSDARG00000055857
ENSDARG00000063635
ENSDARG00000039931
ENSDARG00000056125
ENSDARG00000007241
ENSDARG00000027750
ENSDARG00000099221
ENSDARG00000087303
ENSDARG00000021372
ENSDARG00000017229
ENSDARG00000053500
ENSDARG00000013050
ENSDARG00000038446
ENSDARG00000042667
ENSDARG00000069440
ENSDARG00000102299
ENSDARG00000077882
ENSDARG00000035809
ENSDARG00000055809
Common elements in WFM vs WM male-relate
ENSDARG00000098121
ENSDARG00000062467
ENSDARG00000040027
ENSDARG00000076773
ENSDARG00000100431
ENSDARG00000008030
ENSDARG00000104221
ENSDARG00000077746
ENSDARG00000101593
ENSDARG00000025522
ENSDARG00000096502
ENSDARG00000061798
ENSDARG00000062839
ENSDARG00000070702
ENSDARG00000037018
ENSDARG00000016858
ENSDARG00000093068
ENSDARG00000059933
ENSDARG00000010655
ENSDARG00000098315
ENSDARG00000034718
ENSDARG00000021143
ENSDARG00000018178
ENSDARG00000103308
ENSDARG00000011809
ENSDARG00000070794		greb1
ENSDARG00000028804
ENSDARG00000061804
ENSDARG00000052575
ENSDARG00000035837
ENSDARG00000099658
ENSDARG00000102254
ENSDARG00000100374
ENSDARG00000070558
ENSDARG00000007024
ENSDARG00000070047
ENSDARG00000091398
ENSDARG00000070961
ENSDARG00000079416
ENSDARG00000077540
ENSDARG00000090690
ENSDARG00000024815
ENSDARG00000100599
ENSDARG00000087956
ENSDARG00000013252
ENSDARG00000103645
ENSDARG00000062058
ENSDARG00000003008
ENSDARG00000005163
ENSDARG00000012499
ENSDARG00000042521
ENSDARG00000020007
ENSDARG00000086842
ENSDARG00000062552
ENSDARG00000009466
ENSDARG00000058218
ENSDARG00000012953
ENSDARG00000098635
ENSDARG00000101561
ENSDARG00000031763
ENSDARG00000053468
ENSDARG00000097026
ENSDARG00000097937
ENSDARG00000011876
ENSDARG00000069135
ENSDARG00000077906
ENSDARG00000077424
ENSDARG00000006251
ENSDARG00000040123
ENSDARG00000079486
ENSDARG00000092477
ENSDARG00000011537
ENSDARG00000104848
ENSDARG00000071558
ENSDARG00000002396
ENSDARG00000009134
ENSDARG00000056561
ENSDARG00000090965
ENSDARG00000004218
ENSDARG00000079155
ENSDARG00000018441
ENSDARG00000089221
ENSDARG00000104315
ENSDARG00000099534
ENSDARG00000097446
ENSDARG00000094578
ENSDARG00000033307
ENSDARG00000095807
ENSDARG00000073850
ENSDARG00000074561
ENSDARG00000019235
ENSDARG00000013976
ENSDARG00000068257
ENSDARG00000101127
ENSDARG00000045568
ENSDARG00000012405
ENSDARG00000091087
ENSDARG00000060196
ENSDARG00000040528
ENSDARG00000078014
ENSDARG00000023058
ENSDARG00000075334
ENSDARG00000004702
ENSDARG00000101933
ENSDARG00000104637
ENSDARG00000055118
ENSDARG00000095288
ENSDARG00000034173
ENSDARG00000100333
ENSDARG00000031382
Common elements in SFM vs SM male-related
ENSDARG00000058285
ENSDARG00000076142
ENSDARG00000021339
ENSDARG00000067838
ENSDARG00000017490
ENSDARG00000056001
ENSDARG00000069116
ENSDARG00000098222
ENSDARG00000043371
ENSDARG00000041828
ENSDARG00000045978
ENSDARG00000069977
ENSDARG00000058088
ENSDARG00000023583
ENSDARG00000039887
ENSDARG00000055504
ENSDARG00000021154
ENSDARG00000058445

## Sheet: candicate genes in male anno
Common elements in WFM vs WM SFM vs SM male-related
ID Gene Name Species COG_ONTOLOGY GOTERM_BP_DIRECT GOTERM_CC_DIRECT GOTERM_MF_DIRECT INTERPRO KEGG_PATHWAY PIR_SUPERFAMILY SMART UP_KEYWORDS UP_SEQ_FEATURE
ENSDARG00000013050 ATP-binding cassette, sub-family C (CFTR/MRP), member 12(abcc12) Danio rerio Defense mechanisms, GO:0006810~transport,GO:0055085~transmembrane transport, GO:0016020~membrane,GO:0016021~integral component of membrane, GO:0000166~nucleotide binding,GO:0005524~ATP binding,GO:0016887~ATPase activity,GO:0042626~ATPase activity, coupled to transmembrane movement of substances, IPR003…
ENSDARG00000087303 CCAAT/enhancer binding protein (C/EBP), delta(cebpd) Danio rerio GO:0006351~transcription, DNA-templated,GO:0006355~regulation of transcription, DNA-templated, GO:0003700~transcription factor activity, sequence-specific DNA binding,GO:0043565~sequence-specific DNA binding, IPR004827:Basic-leucine zipper domain,IPR016468:CCAAT/enhancer-binding, PIRSF005879:CCAAT/enhancer-binding…
ENSDARG00000044751 D-dopachrome tautomerase(ddt) Danio rerio GO:0043066~negative regulation of apoptotic process,GO:0048839~inner ear development, IPR001398:Macrophage migration inhibitory factor,IPR014347:Tautomerase/MIF superfamily, Complete proteome,Proteomics identification,Reference proteome,
ENSDARG00000017230 F-box and WD repeat domain containing 11b(fbxw11b) Danio rerio GO:0002040~sprouting angiogenesis,GO:0031146~SCF-dependent proteasomal ubiquitin-dependent protein catabolic process, GO:0046983~protein dimerization activity, IPR001680:WD40 repeat,IPR001810:F-box domain, cyclin-like,IPR015943:WD40/YVTN repeat-like-containing domain,IPR017986:WD40-repeat-containing domain,IPR019775…
ENSDARG00000101366 G protein-coupled receptor 1(gpr1) Danio rerio GO:0006935~chemotaxis,GO:0007186~G-protein coupled receptor signaling pathway,GO:0007187~G-protein coupled receptor signaling pathway, coupled to cyclic nucleotide second messenger,GO:0007218~neuropeptide signaling pathway,GO:0007268~chemical synaptic transmission, GO:0005887~integral component of plasma membrane,GO:0016020~membran…
ENSDARG00000054058 H1 histone family, member X(h1fx) Danio rerio GO:0006334~nucleosome assembly, GO:0000786~nucleosome,GO:0005634~nucleus,GO:0005694~chromosome, GO:0003677~DNA binding, IPR005818:Histone H1/H5,IPR005819:Histone H5,IPR011991:Winged helix-turn-helix DNA-binding domain, SM00526:H15, Chromosome,Complete proteome,DNA-binding,Nucleus,Proteomics identification,Reference proteome,
ENSDARG00000028386 HIV-1 Tat interactive protein 2(htatip2) Danio rerio Cell envelope biogenesis, outer membrane / Carbohydrate transport and metabolism, IPR016040:NAD(P)-binding domain, Complete proteome,Proteomics identification,Reference proteome,
ENSDARG00000042667 Kruppel-like factor 2a(klf2a) Danio rerio GO:0001525~angiogenesis,GO:0003171~atrioventricular valve development,GO:0006809~nitric oxide biosynthetic process,GO:0042662~negative regulation of mesodermal cell fate specification,GO:0042665~regulation of ectodermal cell fate specification,GO:0061444~endocardial cushion cell development, GO:0003676~nucleic acid binding,GO:0044212~tr…
ENSDARG00000098240 Meis homeobox 2a(meis2a) Danio rerio GO:0006355~regulation of transcription, DNA-templated,GO:0048703~embryonic viscerocranium morphogenesis, GO:0005634~nucleus, GO:0003677~DNA binding, IPR001356:Homeodomain,IPR008422:Homeobox KN domain,IPR009057:Homeodomain-like, SM00389:HOX, Complete proteome,DNA-binding,Homeobox,Nucleus,Proteomics identification,Reference proteome,
ENSDARG00000019360 Sec23 homolog B, COPII coat complex component(sec23b) Danio rerio Intracellular trafficking and secretion, GO:0006810~transport,GO:0006886~intracellular protein transport,GO:0006888~ER to Golgi vesicle-mediated transport,GO:0015031~protein transport,GO:0048702~embryonic neurocranium morphogenesis,GO:0048821~erythrocyte development,GO:0051216~cartilage development, GO:0030127~CO…
ENSDARG00000077882 WNT1 inducible signaling pathway protein 2(wisp2) Danio rerio GO:0001558~regulation of cell growth,GO:0007155~cell adhesion,GO:0007165~signal transduction,GO:0007267~cell-cell signaling,GO:0060548~negative regulation of cell death, GO:0005576~extracellular region,GO:0005578~proteinaceous extracellular matrix,GO:0016021~integral component of membrane, GO:0004930~G-protein couple…
ENSDARG00000006215 aldo-keto reductase family 1, member B1 (aldose reductase)(akr1b1) Danio rerio GO:0055114~oxidation-reduction process, GO:0016491~oxidoreductase activity, IPR001395:Aldo/keto reductase,IPR018170:Aldo/keto reductase, conserved site,IPR020471:Aldo/keto reductase subgroup,IPR023210:NADP-dependent oxidoreductase domain, PIRSF000097:aldo-keto reductase, Complete proteome,Proteomics …
ENSDARG00000023217 cAMP responsive element modulator a(crema) Danio rerio GO:0006355~regulation of transcription, DNA-templated, GO:0005634~nucleus, GO:0003677~DNA binding,GO:0003700~transcription factor activity, sequence-specific DNA binding,GO:0043565~sequence-specific DNA binding, IPR001630:cAMP response element binding (CREB) protein,IPR003102:Coactivator CBP, pKID,IPR004827:Basic-leucine zi…
ENSDARG00000102977 calcium activated nucleotidase 1b(cant1b) Danio rerio GO:0030166~proteoglycan biosynthetic process, GO:0004382~guanosine-diphosphatase activity,GO:0005509~calcium ion binding,GO:0016462~pyrophosphatase activity,GO:0045134~uridine-diphosphatase activity, IPR009283:Apyrase, dre00230:Purine metabolism,dre00240:Pyrimidine metabolism, Complete proteome,Reference proteome,
ENSDARG00000102299 chemokine (C-X-C motif) ligand 8b, duplicate 1(cxcl8b.1) Danio rerio GO:0002523~leukocyte migration involved in inflammatory response,GO:0006955~immune response,GO:0009611~response to wounding,GO:0030593~neutrophil chemotaxis,GO:0042119~neutrophil activation, GO:0005576~extracellular region, GO:0005153~interleukin-8 receptor binding,GO:0008009~chemokine activity, IPR001089:CXC …
ENSDARG00000035809 collagen, type I, alpha 1b(col1a1b) Danio rerio GO:0005576~extracellular region,GO:0005578~proteinaceous extracellular matrix,GO:0005581~collagen trimer, GO:0005201~extracellular matrix structural constituent, IPR000885:Fibrillar collagen, C-terminal,IPR001007:von Willebrand factor, type C,IPR008160:Collagen triple helix repeat, dre04510:Focal adhesion,dre04512:ECM-receptor int…
ENSDARG00000074301 cystathionase (cystathionine gamma-lyase)(cth) Danio rerio GO:0019343~cysteine biosynthetic process via cystathionine,GO:0019346~transsulfuration,GO:0071266~'de novo' L-methionine biosynthetic process, GO:0005737~cytoplasm, GO:0003824~catalytic activity,GO:0003962~cystathionine gamma-synthase activity,GO:0004123~cystathionine gamma-lyase activity,GO:0016829~lyase activity,GO:00…
ENSDARG00000053500 cystathionine-beta-synthase a(cbsa) Danio rerio GO:0006535~cysteine biosynthetic process from serine,GO:0008652~cellular amino acid biosynthetic process,GO:0019343~cysteine biosynthetic process via cystathionine,GO:0019344~cysteine biosynthetic process, GO:0005737~cytoplasm, GO:0004122~cystathionine beta-synthase activity,GO:0004124~cysteine synthase activity,GO:0016829~lyase a…
ENSDARG00000070261 cytokine receptor-like factor 3(crlf3) Danio rerio GO:0005737~cytoplasm, IPR003961:Fibronectin, type III,IPR013783:Immunoglobulin-like fold, Coiled coil,Complete proteome,Cytoplasm,Proteomics identification,Reference proteome, chain:Cytokine receptor-like factor 3,domain:Fibronectin type-III,sequence conflict,
ENSDARG00000069440 dachshund d(dachd) Danio rerio GO:0006355~regulation of transcription, DNA-templated,GO:0007275~multicellular organism development, GO:0005634~nucleus,GO:0005667~transcription factor complex, GO:0001075~transcription factor activity, RNA polymerase II core promoter sequence-specific binding involved in preinitiation complex assembly, IPR003380:Transforming protein Ski,IPR009061…
ENSDARG00000042112 deiodinase, iodothyronine, type I(dio1) Danio rerio GO:0042446~hormone biosynthetic process,GO:0055114~oxidation-reduction process,GO:0061074~regulation of neural retina development, GO:0016020~membrane,GO:0016021~integral component of membrane, GO:0004800~thyroxine 5'-deiodinase activity,GO:0016491~oxidoreductase activity, IPR000643:Iodothyronine deiodinase,IPR008261:Iodothyro…
ENSDARG00000027750 dipeptidyl-peptidase 7(dpp7) Danio rerio GO:0006508~proteolysis, GO:0031982~vesicle, GO:0004185~serine-type carboxypeptidase activity,GO:0008236~serine-type peptidase activity,GO:0008239~dipeptidyl-peptidase activity, IPR008758:Peptidase S28, Complete proteome,Proteomics identification,Reference proteome,Signal,
ENSDARG00000055857 dopey family member 2(dopey2) Danio rerio GO:0006895~Golgi to endosome transport, GO:0005768~endosome,GO:0005802~trans-Golgi network, IPR007249:Dopey, N-terminal, Complete proteome,Reference proteome,
ENSDARG00000076779 family with sequence similarity 13, member B(fam13b) Danio rerio GO:0007165~signal transduction, IPR000198:Rho GTPase-activating protein domain,IPR008936:Rho GTPase activation protein, SM00324:RhoGAP, Coiled coil,Complete proteome,Reference proteome,
ENSDARG00000031616 glucose-6-phosphatase a, catalytic subunit, tandem duplicate 1(g6pca.1) Danio rerio GO:0006094~gluconeogenesis,GO:0051156~glucose 6-phosphate metabolic process, GO:0005789~endoplasmic reticulum membrane,GO:0016020~membrane,GO:0016021~integral component of membrane,GO:0030176~integral component of endoplasmic reticulum membrane, GO:0004346~glucose-6-phosphatase activity, IPR0003…
ENSDARG00000060397 hedgehog interacting protein(hhip) Danio rerio Carbohydrate transport and metabolism, GO:0005975~carbohydrate metabolic process,GO:0009968~negative regulation of signal transduction,GO:0033333~fin development,GO:0045879~negative regulation of smoothened signaling pathway,GO:0048635~negative regulation of muscle organ development, GO:0016021~integral component of membrane,GO:003…
ENSDARG00000095082 intelectin-like(LOC565124) Danio rerio IPR002181:Fibrinogen, alpha/beta/gamma chain, C-terminal globular domain,IPR014716:Fibrinogen, alpha/beta/gamma chain, C-terminal globular, subdomain 1, Complete proteome,Reference proteome,Signal,
ENSDARG00000019644 lactate dehydrogenase Ba(ldhba) Danio rerio GO:0005975~carbohydrate metabolic process,GO:0019752~carboxylic acid metabolic process,GO:0055114~oxidation-reduction process, GO:0005737~cytoplasm, GO:0003824~catalytic activity,GO:0004459~L-lactate dehydrogenase activity,GO:0016491~oxidoreductase activity,GO:0016616~oxidoreductase activity, acting on the CH-OH group of donors, NAD o…
ENSDARG00000017229 multiple EGF-like-domains 10(megf10) Danio rerio GO:0030239~myofibril assembly, GO:0016020~membrane,GO:0016021~integral component of membrane, IPR000742:Epidermal growth factor-like domain,IPR002049:EGF-like, laminin,IPR011489:EMI domain,IPR013032:EGF-like, conserved site, SM00180:EGF_Lam,SM00181:EGF, Complete proteome,Disulfide bond,Membrane,Reference proteome,Repeat,Signal,Tr…
ENSDARG00000056125 myc target 1a(myct1a) Danio rerio GO:0035162~embryonic hemopoiesis, GO:0005634~nucleus, Complete proteome,Nucleus,Reference proteome, chain:Myc target protein 1 homolog,short sequence motif:Bipartite nuclear localization signal,
ENSDARG00000063635 neurexin 1b(nrxn1b) Danio rerio GO:0007155~cell adhesion, GO:0016020~membrane,GO:0016021~integral component of membrane,GO:0042734~presynaptic membrane, GO:0046872~metal ion binding, IPR000742:Epidermal growth factor-like domain,IPR001791:Laminin G domain,IPR003585:Neurexin/syndecan/glycophorin C,IPR013320:Concanavalin A-like lectin/glucanase, subgroup, SM00181:EGF,SM00282:LamG…
ENSDARG00000038446 neuropilin 2b(nrp2b) Danio rerio GO:0001525~angiogenesis,GO:0001570~vasculogenesis,GO:0001755~neural crest cell migration,GO:0007411~axon guidance,GO:0007413~axonal fasciculation,GO:0030947~regulation of vascular endothelial growth factor receptor signaling pathway,GO:0038084~vascular endothelial growth factor signaling pathway, GO:0016020~membrane,GO:0016021~integral component…
ENSDARG00000033160 nuclear receptor subfamily 1, group d, member 1(nr1d1) Danio rerio GO:0006351~transcription, DNA-templated,GO:0006355~regulation of transcription, DNA-templated,GO:0043401~steroid hormone mediated signaling pathway, GO:0005634~nucleus, GO:0001078~transcriptional repressor activity, RNA polymerase II core promoter proximal region sequence-specific binding,GO:0003677~DNA binding,…
ENSDARG00000017757 phosphatidylinositol-4,5-bisphosphate 3-kinase, catalytic subunit gamma(pik3cg) Danio rerio GO:0016310~phosphorylation,GO:0030593~neutrophil chemotaxis,GO:0046854~phosphatidylinositol phosphorylation,GO:0048015~phosphatidylinositol-mediated signaling, GO:0005622~intracellular,GO:0005886~plasma membrane,GO:0005942~phosphatidylinositol 3-kinase complex, GO:0016301~kinase activity…
ENSDARG00000099221 protein phosphatase 2, regulatory subunit B, beta b(ppp2r2bb) Danio rerio Signal transduction mechanisms, GO:0000278~mitotic cell cycle,GO:0032502~developmental process,GO:0070262~peptidyl-serine dephosphorylation, GO:0000159~protein phosphatase type 2A complex,GO:0005829~cytosol, GO:0004722~protein serine/threonine phosphatase activity,GO:0008601~protein phosphatase type 2A re…
ENSDARG00000040190 quinoid dihydropteridine reductase a(qdpra) Danio rerio GO:0016491~oxidoreductase activity, IPR002347:Glucose/ribitol dehydrogenase,IPR016040:NAD(P)-binding domain,IPR020904:Short-chain dehydrogenase/reductase, conserved site, dre00790:Folate biosynthesis,dre01100:Metabolic pathways, Complete proteome,Proteomics identification,Reference proteome,
ENSDARG00000079462 si:ch211-131k2.3(si:ch211-131k2.3) Danio rerio IPR007052:CS-like domain,IPR008978:HSP20-like chaperone, Complete proteome,Reference proteome,
ENSDARG00000009040 si:ch73-141c7.1(si:ch73-141c7.1) Danio rerio GO:0006744~ubiquinone biosynthetic process,GO:0045333~cellular respiration, GO:0005739~mitochondrion,GO:0005743~mitochondrial inner membrane,GO:0016020~membrane, GO:0048039~ubiquinone binding, IPR005031:Streptomyces cyclase/dehydrase,IPR023393:START-like domain, Complete proteome,Membrane,Mitochondrion,Mitochondrion inner membrane,Re…
ENSDARG00000074819 si:dkeyp-23e4.3(si:dkeyp-23e4.3) Danio rerio GO:0007165~signal transduction, GO:0008289~lipid binding, IPR000198:Rho GTPase-activating protein domain,IPR002913:START domain,IPR008936:Rho GTPase activation protein,IPR013761:Sterile alpha motif/pointed domain,IPR023393:START-like domain, SM00234:START,SM00324:RhoGAP, Complete proteome,Reference proteome,
ENSDARG00000039931 solute carrier family 25 (pyrimidine nucleotide carrier), member 33(slc25a33) Danio rerio GO:0006412~translation,GO:0006810~transport,GO:0055085~transmembrane transport, GO:0005739~mitochondrion,GO:0005743~mitochondrial inner membrane,GO:0016020~membrane,GO:0016021~integral component of membrane, GO:0003735~structural constituent of ribosome, IPR002067:Mitochondrial carrier pro…
ENSDARG00000078800 solute carrier family 26, member 10(slc26a10) Danio rerio GO:0006810~transport,GO:0008272~sulfate transport,GO:0015701~bicarbonate transport,GO:0042391~regulation of membrane potential,GO:0051453~regulation of intracellular pH,GO:0055085~transmembrane transport,GO:1902476~chloride transmembrane transport, GO:0005887~integral component of plasma membrane,GO:0016020~membrane,GO:0…
ENSDARG00000087120 solute carrier family 5 (sodium/monocarboxylate cotransporter), member 8(slc5a8) Danio rerio GO:0006810~transport,GO:0055085~transmembrane transport, GO:0016020~membrane,GO:0016021~integral component of membrane, GO:0005215~transporter activity, IPR001734:Sodium/solute symporter, Complete proteome,Membrane,Reference proteome,Transmembrane,Transmembrane helix,
ENSDARG00000000730 solute carrier family 6 (neurotransmitter transporter), member 13(slc6a13) Danio rerio General function prediction only, GO:0006810~transport,GO:0006836~neurotransmitter transport,GO:0007268~chemical synaptic transmission,GO:0015812~gamma-aminobutyric acid transport, GO:0005887~integral component of plasma membrane,GO:0016020~membrane,GO:0016021~integral component of membrane,G…
ENSDARG00000020645 solute carrier family 7 (cationic amino acid transporter, y+ system), member 3a(slc7a3a) Danio rerio GO:0003333~amino acid transmembrane transport,GO:0006865~amino acid transport,GO:1902475~L-alpha-amino acid transmembrane transport,GO:1903352~L-ornithine transmembrane transport, GO:0005887~integral component of plasma membrane,GO:0016020~membrane,GO:0016021~integral component …
ENSDARG00000021372 transducer of ERBB2, 1b(tob1b) Danio rerio GO:0008285~negative regulation of cell proliferation,GO:0030509~BMP signaling pathway, GO:0005634~nucleus,GO:0005737~cytoplasm, GO:0003714~transcription corepressor activity, IPR002087:Anti-proliferative protein,IPR015676:Tob, dre03018:RNA degradation, SM00099:btg1, Complete proteome,Reference proteome,
ENSDARG00000014506 transmembrane protein 126A(tmem126a) Danio rerio GO:0016020~membrane,GO:0016021~integral component of membrane, IPR009801:Protein of unknown function DUF1370, TMEM126, Complete proteome,Membrane,Proteomics identification,Reference proteome,Transmembrane,Transmembrane helix,
ENSDARG00000007241 v-myc avian myelocytomatosis viral oncogene homolog b(mycb) Danio rerio GO:0006351~transcription, DNA-templated,GO:0006355~regulation of transcription, DNA-templated, GO:0005634~nucleus, GO:0003677~DNA binding,GO:0003700~transcription factor activity, sequence-specific DNA binding,GO:0046983~protein dimerization activity, IPR002418:Transcription regulator Myc,IPR003327:Leucine …
ENSDARG00000055809 vitellogenin 2(vtg2) Danio rerio GO:0006869~lipid transport,GO:0032355~response to estradiol,GO:0060100~positive regulation of phagocytosis, engulfment, GO:0001530~lipopolysaccharide binding,GO:0005319~lipid transporter activity,GO:0070891~lipoteichoic acid binding, IPR001747:Lipid transport protein, N-terminal,IPR001846:von Willebrand factor, type D domain,IPR011030:Vitellinog…
ENSDARG00000034048 zgc:92275(zgc:92275) Danio rerio GO:0055114~oxidation-reduction process, GO:0016020~membrane,GO:0016021~integral component of membrane, GO:0016491~oxidoreductase activity,GO:0046872~metal ion binding,GO:0051536~iron-sulfur cluster binding,GO:0051537~2 iron, 2 sulfur cluster binding, IPR017941:Rieske [2Fe-2S] iron-sulphur domain, 2Fe-2S,Complete proteome,Iron,Iron-sulfur,Membran…
ENSDARG00000004141 zgc:92630(zgc:92630) Danio rerio IPR002347:Glucose/ribitol dehydrogenase,IPR016040:NAD(P)-binding domain, Complete proteome,Proteomics identification,Reference proteome,
Common elements in WFM vs WM male-relate
ID Gene Name Species COG_ONTOLOGY GOTERM_BP_DIRECT GOTERM_CC_DIRECT GOTERM_MF_DIRECT INTERPRO KEGG_PATHWAY PIR_SUPERFAMILY SMART UP_KEYWORDS UP_SEQ_FEATURE
ENSDARG00000053468 ADAM metallopeptidase domain 10a(adam10a) Danio rerio GO:0006508~proteolysis,GO:0006509~membrane protein ectodomain proteolysis,GO:0007219~Notch signaling pathway, GO:0016020~membrane,GO:0016021~integral component of membrane, GO:0004222~metalloendopeptidase activity,GO:0008237~metallopeptidase activity, IPR001590:Peptidase M12B, ADAM/reprolysin,IPR001762:Blood coagulation inhi…
ENSDARG00000052575 ADP-ribosylation factor-like 13A(arl13a) Danio rerio GO:0007264~small GTPase mediated signal transduction, GO:0005622~intracellular, GO:0000166~nucleotide binding,GO:0005525~GTP binding, IPR006689:Small GTPase superfamily, ARF/SAR type,IPR024156:Small GTPase superfamily, ARF type,IPR027417:P-loop containing nucleoside triphosphate hydrolase, Complete proteome,GTP-binding,Nucleo…
ENSDARG00000104848 CDK5 regulatory subunit associated protein 1-like 1(cdkal1) Danio rerio GO:0008033~tRNA processing,GO:0009451~RNA modification,GO:0043412~macromolecule modification, GO:0005783~endoplasmic reticulum,GO:0005789~endoplasmic reticulum membrane,GO:0016020~membrane,GO:0016021~integral component of membrane, GO:0003824~catalytic activity,GO:0016740~transferase activity,GO:0035598~N6-…
ENSDARG00000005163 EFR3 homolog A (S. cerevisiae)(efr3a) Danio rerio IPR011989:Armadillo-like helical,IPR016024:Armadillo-type fold, Complete proteome,Proteomics identification,Reference proteome,
ENSDARG00000037018 GRB2-associated binding protein 1(gab1) Danio rerio IPR001849:Pleckstrin homology domain,IPR011993:Pleckstrin homology-like domain, dre04012:ErbB signaling pathway, SM00233:PH, Complete proteome,Reference proteome,
ENSDARG00000009134 H2.0-like homeo box 1 (Drosophila)(hlx1) Danio rerio GO:0002040~sprouting angiogenesis,GO:0006355~regulation of transcription, DNA-templated, GO:0005634~nucleus, GO:0003677~DNA binding,GO:0043565~sequence-specific DNA binding, IPR000047:Helix-turn-helix motif,IPR001356:Homeodomain,IPR009057:Homeodomain-like,IPR017970:Homeobox, conserved site,IPR020479:Homeodomain, metazoa, SM00…
ENSDARG00000012953 MOB kinase activator 1Bb(mob1bb) Danio rerio IPR005301:Mob1/phocein, SM01388:SM01388, Complete proteome,Proteomics identification,Reference proteome,
ENSDARG00000095288 RUN and SH3 domain containing 2(rusc2) Danio rerio IPR001452:Src homology-3 domain,IPR004012:RUN, SM00326:SH3,SM00593:RUN, Complete proteome,Reference proteome,
ENSDARG00000077424 Ras association (RalGDS/AF-6) domain family (N-terminal) member 10a(rassf10a) Danio rerio GO:0007165~signal transduction, IPR000159:Ras-association, SM00314:RA, Coiled coil,Complete proteome,Reference proteome,
ENSDARG00000061798 Rho GTPase activating protein 27, like(arhgap27l) Danio rerio RNA processing and modification, GO:0007165~signal transduction, IPR000198:Rho GTPase-activating protein domain,IPR001202:WW domain,IPR001452:Src homology-3 domain,IPR001849:Pleckstrin homology domain,IPR008936:Rho GTPase activation protein,IPR011993:Pleckstrin homology-like domain,IPR015767:Rho GTPase activating, SM…
ENSDARG00000075334 Rho GTPase activating protein 32a(arhgap32a) Danio rerio GO:0007165~signal transduction,GO:0007264~small GTPase mediated signal transduction, GO:0005938~cell cortex,GO:0015629~actin cytoskeleton, GO:0005096~GTPase activator activity,GO:0035091~phosphatidylinositol binding, IPR000198:Rho GTPase-activating protein domain,IPR001452:Src homology-3 domain,IPR001683:Phox homologous d…
ENSDARG00000004218 Rho family GTPase 1b(rnd1b) Danio rerio GO:0007264~small GTPase mediated signal transduction, GO:0005622~intracellular, GO:0005525~GTP binding, IPR001806:Small GTPase superfamily,IPR005225:Small GTP-binding protein domain,IPR027417:P-loop containing nucleoside triphosphate hydrolase, Complete proteome,Reference proteome,
ENSDARG00000070702 S100 calcium binding protein V2(s100v2) Danio rerio GO:0005507~copper ion binding,GO:0005509~calcium ion binding, IPR011992:EF-hand-like domain,IPR013787:S100/CaBP-9k-type, calcium binding, subdomain, SM01394:SM01394, Complete proteome,Proteomics identification,Reference proteome,
ENSDARG00000031763 SMAD family member 6b(smad6b) Danio rerio GO:0006351~transcription, DNA-templated,GO:0006355~regulation of transcription, DNA-templated,GO:0007179~transforming growth factor beta receptor signaling pathway, GO:0005622~intracellular,GO:0005634~nucleus,GO:0005667~transcription factor complex,GO:0005737~cytoplasm, GO:0003677~DNA binding,GO:0003700~transcription factor activity, se…
ENSDARG00000016858 SMAD family member 7(smad7) Danio rerio GO:0006351~transcription, DNA-templated,GO:0006355~regulation of transcription, DNA-templated,GO:0007179~transforming growth factor beta receptor signaling pathway, GO:0005622~intracellular,GO:0005634~nucleus,GO:0005667~transcription factor complex,GO:0005737~cytoplasm, GO:0003677~DNA binding,GO:0003700~transcription factor activity, sequ…
ENSDARG00000062467 STRA6-like(stra6l) Danio rerio GO:0016020~membrane,GO:0016021~integral component of membrane, Complete proteome,Membrane,Reference proteome,Transmembrane,Transmembrane helix,
ENSDARG00000087956 Src homology 2 domain containing E(she) Danio rerio GO:0007165~signal transduction, GO:0005070~SH3/SH2 adaptor activity, IPR000980:SH2 domain, SM00252:SH2, Complete proteome,Reference proteome,
ENSDARG00000011537 UDP glucuronosyltransferase 2 family, polypeptide A5(ugt2a5) Danio rerio GO:0008152~metabolic process,GO:0009813~flavonoid biosynthetic process,GO:0052696~flavonoid glucuronidation, GO:0016020~membrane,GO:0016021~integral component of membrane,GO:0043231~intracellular membrane-bounded organelle, GO:0015020~glucuronosyltransferase activity,GO:0016740~transferase activity,GO:0016…
ENSDARG00000056561 ankyrin repeat and SOCS box containing 11(asb11) Danio rerio General function prediction only, GO:0007221~positive regulation of transcription of Notch receptor target,GO:0016567~protein ubiquitination,GO:0035556~intracellular signal transduction,GO:0045747~positive regulation of Notch signaling pathway, GO:0005622~intracellular, IPR001496:SOCS protein, C-terminal,IPR002110:Ank…
ENSDARG00000028804 ankyrin repeat domain 9(ankrd9) Danio rerio IPR002110:Ankyrin repeat,IPR020683:Ankyrin repeat-containing domain, Complete proteome,Reference proteome,
ENSDARG00000013976 annexin A13(anxa13) Danio rerio GO:0005509~calcium ion binding,GO:0005544~calcium-dependent phospholipid binding, IPR001464:Annexin,IPR018252:Annexin repeat, conserved site,IPR018502:Annexin repeat, SM00335:ANX, Annexin,Calcium,Calcium/phospholipid-binding,Complete proteome,Proteomics identification,Reference proteome,Repeat,
ENSDARG00000045568 branched chain amino-acid transaminase 1, cytosolic(bcat1) Danio rerio GO:0006532~aspartate biosynthetic process,GO:0008152~metabolic process,GO:0008652~cellular amino acid biosynthetic process,GO:0009081~branched-chain amino acid metabolic process,GO:0009082~branched-chain amino acid biosynthetic process,GO:0009098~leucine biosynthetic process,GO:0009099~valine biosynthetic pr…
ENSDARG00000077540 coagulation factor II (thrombin) receptor-like 1, tandem duplicate 2(f2rl1.2) Danio rerio GO:0006508~proteolysis,GO:0007186~G-protein coupled receptor signaling pathway,GO:0007596~blood coagulation,GO:0035025~positive regulation of Rho protein signal transduction,GO:0045909~positive regulation of vasodilation,GO:0051482~positive regulation of cytosolic calcium ion concentration…
ENSDARG00000012405 collagen, type I, alpha 1a(col1a1a) Danio rerio GO:0030278~regulation of ossification,GO:0031101~fin regeneration,GO:0033333~fin development,GO:0033334~fin morphogenesis,GO:0033339~pectoral fin development, GO:0005576~extracellular region,GO:0005578~proteinaceous extracellular matrix,GO:0005581~collagen trimer,GO:0005737~cytoplasm, GO:0005201~extracellular matrix structural con…
ENSDARG00000020007 collagen, type I, alpha 2(col1a2) Danio rerio GO:0009612~response to mechanical stimulus, GO:0005576~extracellular region,GO:0005578~proteinaceous extracellular matrix,GO:0005581~collagen trimer, GO:0005201~extracellular matrix structural constituent, IPR000885:Fibrillar collagen, C-terminal,IPR008160:Collagen triple helix repeat, dre04510:Focal adhesion,dre04512:ECM-receptor i…
ENSDARG00000093068 complement component c3b, tandem duplicate 1(c3b.1) Danio rerio GO:0005576~extracellular region,GO:0005615~extracellular space, GO:0004866~endopeptidase inhibitor activity, IPR000020:Anaphylatoxin/fibulin,IPR001134:Netrin domain,IPR001599:Alpha-2-macroglobulin,IPR002890:Alpha-2-macroglobulin, N-terminal,IPR008930:Terpenoid cyclases/protein prenyltransferase alpha-alpha toroid,I…
ENSDARG00000002396 cryptochrome DASH(cry-dash) Danio rerio GO:0000719~photoreactive repair,GO:0006281~DNA repair,GO:0018298~protein-chromophore linkage,GO:0045892~negative regulation of transcription, DNA-templated, GO:0003684~damaged DNA binding,GO:0003904~deoxyribodipyrimidine photo-lyase activity,GO:0003913~DNA photolyase activity,GO:0050660~flavin adenine dinucleotide binding, IPR002081:Crypt…
ENSDARG00000098315 cytochrome P450, family 1, subfamily A(cyp1a) Danio rerio Secondary metabolites biosynthesis, transport, and catabolism, GO:0006725~cellular aromatic compound metabolic process,GO:0009410~response to xenobiotic stimulus,GO:0055114~oxidation-reduction process,GO:0071407~cellular response to organic cyclic compound,GO:0071466~cellular response to xenobiotic stimulus, GO:0005783~e…
ENSDARG00000086842 death-associated protein-like 1-B(LOC101885164) Danio rerio IPR024130:DAP1/DAPL1, Complete proteome,Proteomics identification,Reference proteome,
ENSDARG00000101561 dihydrolipoamide branched chain transacylase E2(dbt) Danio rerio Energy production and conversion, GO:0008152~metabolic process,GO:0009081~branched-chain amino acid metabolic process, GO:0004147~dihydrolipoamide branched chain acyltransferase activity,GO:0004772~sterol O-acyltransferase activity,GO:0008080~N-acetyltransferase activity,GO:0008374~O-acyltransferase activity,GO:00…
ENSDARG00000006251 elongation factor, RNA polymerase II, 2(ell2) Danio rerio GO:0006368~transcription elongation from RNA polymerase II promoter, GO:0008023~transcription elongation factor complex, IPR010844:Occludin/RNA polymerase II elongation factor, ELL domain,IPR011991:Winged helix-turn-helix DNA-binding domain,IPR019464:RNA polymerase II elongation factor ELL, Coiled coil,Complete proteome,…
ENSDARG00000011876 endothelin receptor type Aa(ednraa) Danio rerio GO:0007165~signal transduction,GO:0007186~G-protein coupled receptor signaling pathway,GO:0008217~regulation of blood pressure,GO:0010155~regulation of proton transport,GO:0042310~vasoconstriction,GO:0048484~enteric nervous system development,GO:0051216~cartilage development, GO:0016020~membrane,GO:0016021~integral component of me…
ENSDARG00000094578 epithelial stromal interaction 1(epsti1) Danio rerio IPR009060:UBA-like,IPR026185:Epithelial-stromal interaction protein 1, Coiled coil,Complete proteome,Reference proteome,
ENSDARG00000058218 family with sequence similarity 151, member A(fam151a) Danio rerio GO:0016021~integral component of membrane, IPR019356:Protein of unknown function DUF2181, Complete proteome,Membrane,Reference proteome,Transmembrane,Transmembrane helix,
ENSDARG00000079486 family with sequence similarity 20, member A(fam20a) Danio rerio IPR009581:Domain of unknown function DUF1193,IPR024869:FAM20, Complete proteome,Reference proteome,
ENSDARG00000104637 family with sequence similarity 219, member B(fam219b) Danio rerio Complete proteome,Reference proteome,
ENSDARG00000071558 filamin binding LIM protein 1(fblim1) Danio rerio GO:0008270~zinc ion binding,GO:0046872~metal ion binding, IPR001781:Zinc finger, LIM-type, SM00132:LIM, Complete proteome,LIM domain,Metal-binding,Reference proteome,Zinc,
ENSDARG00000023058 forkhead box O3A(foxo3a) Danio rerio GO:0006351~transcription, DNA-templated,GO:0006355~regulation of transcription, DNA-templated,GO:0043523~regulation of neuron apoptotic process,GO:0051960~regulation of nervous system development, GO:0005634~nucleus, GO:0000981~RNA polymerase II transcription factor activity, sequence-specific DNA binding,GO:0003677~DNA binding,GO:0003700~tr…
ENSDARG00000104315 four and a half LIM domains 3b(fhl3b) Danio rerio GO:0008270~zinc ion binding,GO:0046872~metal ion binding, IPR001781:Zinc finger, LIM-type, SM00132:LIM, Complete proteome,LIM domain,Metal-binding,Reference proteome,Zinc,
ENSDARG00000070794 growth regulation by estrogen in breast cancer 1(greb1) Danio rerio Complete proteome,Proteomics identification,Reference proteome,
ENSDARG00000095807 haptoglobin(hp) Danio rerio GO:0006508~proteolysis, GO:0004252~serine-type endopeptidase activity, IPR001254:Peptidase S1,IPR001314:Peptidase S1A, chymotrypsin-type,IPR008735:Beta-microseminoprotein,IPR009003:Trypsin-like cysteine/serine peptidase domain, SM00020:Tryp_SPc, Complete proteome,Proteomics identification,Reference proteome,Signal,
ENSDARG00000018441 heart development protein with EGF-like domains 1(heg1) Danio rerio GO:0007043~cell-cell junction assembly,GO:0007275~multicellular organism development,GO:0007507~heart development, GO:0005576~extracellular region,GO:0005886~plasma membrane,GO:0016020~membrane,GO:0016021~integral component of membrane,GO:0030054~cell junction, GO:0005509~calcium ion binding, IPR000152:EGF-type…
ENSDARG00000073850 histone deacetylase 7b(hdac7b) Danio rerio GO:0016787~hydrolase activity, IPR000286:Histone deacetylase superfamily,IPR023801:Histone deacetylase domain, Complete proteome,Hydrolase,Reference proteome,
ENSDARG00000033307 insulin-like growth factor 2b(igf2b) Danio rerio GO:0001756~somitogenesis,GO:0030900~forebrain development,GO:0030903~notochord development,GO:0031101~fin regeneration,GO:0048793~pronephros development, GO:0005576~extracellular region,GO:0005615~extracellular space, GO:0005159~insulin-like growth factor receptor binding,GO:0005179~hormone activity,GO:0008083~growth factor activ…
ENSDARG00000098635 interferon regulatory factor 2 binding protein 2b(irf2bp2b) Danio rerio GO:0006351~transcription, DNA-templated,GO:0006355~regulation of transcription, DNA-templated, GO:0005634~nucleus, GO:0046872~metal ion binding, IPR022750:Interferon regulatory factor 2-binding protein 1 & 2, zinc finger, Complete proteome,Metal-binding,Nucleus,Proteomics identification,Reference proteome,R…
ENSDARG00000040528 lectin, galactoside-binding, soluble, 3 binding protein b(lgals3bpb) Danio rerio GO:0007155~cell adhesion, GO:0005576~extracellular region,GO:0005578~proteinaceous extracellular matrix,GO:0016020~membrane, GO:0005044~scavenger receptor activity, IPR000210:BTB/POZ-like,IPR001190:Speract/scavenger receptor,IPR011333:BTB/POZ fold,IPR011705:BTB/Kelch-associated,IPR017448:Speract/sc…
ENSDARG00000070961 leptin receptor(lepr) Danio rerio GO:0007399~nervous system development,GO:0043010~camera-type eye development,GO:0048839~inner ear development, GO:0016020~membrane,GO:0016021~integral component of membrane, IPR003961:Fibronectin, type III,IPR010457:Immunoglobulin C2-set-like, ligand-binding,IPR013783:Immunoglobulin-like fold, dre04060:Cytokine-cytokine receptor interaction,dre…
ENSDARG00000076773 leucine rich repeat containing 58a(lrrc58a) Danio rerio Function unknown, IPR001611:Leucine-rich repeat,IPR003591:Leucine-rich repeat, typical subtype, SM00369:LRR_TYP, Complete proteome,Reference proteome,
ENSDARG00000062552 lysophosphatidic acid receptor 6a(lpar6a) Danio rerio GO:0001525~angiogenesis,GO:0007165~signal transduction,GO:0007186~G-protein coupled receptor signaling pathway,GO:0035025~positive regulation of Rho protein signal transduction,GO:0051482~positive regulation of cytosolic calcium ion concentration involved in phospholipase C-activating G-protein coupled signaling pathway, GO:…
ENSDARG00000103308 macrophage stimulating 1(mst1) Danio rerio GO:0006508~proteolysis,GO:0006954~inflammatory response,GO:0030282~bone mineralization, GO:0004252~serine-type endopeptidase activity, IPR000001:Kringle,IPR001254:Peptidase S1,IPR001314:Peptidase S1A, chymotrypsin-type,IPR003609:Apple-like,IPR009003:Trypsin-like cysteine/serine peptidase domain,IPR013806:Kringle-like fold,IPR018056:Kri…
ENSDARG00000011809 microtubule associated monooxygenase, calponin and LIM domain containing 1(mical1) Danio rerio GO:0019417~sulfur oxidation,GO:0030042~actin filament depolymerization,GO:0055114~oxidation-reduction process, GO:0005737~cytoplasm,GO:0005856~cytoskeleton, GO:0003779~actin binding,GO:0008270~zinc ion binding,GO:0016491~oxidoreductase activity,GO:0016709~oxidoreductase activity, acti…
ENSDARG00000101127 microtubule-associated protein 1 light chain 3 beta(map1lc3b) Danio rerio GO:0000045~autophagosome assembly,GO:0000422~mitophagy,GO:0006914~autophagy,GO:0006995~cellular response to nitrogen starvation, GO:0000421~autophagosome membrane,GO:0005829~cytosol, GO:0008017~microtubule binding, IPR004241:Autophagy protein Atg8 ubiquitin-like, Autophagy,Complete proteome,Reference prot…
ENSDARG00000055118 myosin regulatory light chain interacting protein b(mylipb) Danio rerio Posttranslational modification, protein turnover, chaperones, GO:0007275~multicellular organism development,GO:0007369~gastrulation,GO:0030178~negative regulation of Wnt signaling pathway,GO:0031032~actomyosin structure organization,GO:0042787~protein ubiquitination involved in ubiquitin-dependent protein c…
ENSDARG00000008030 myosin, light chain 9b, regulatory(myl9b) Danio rerio Signal transduction mechanisms / Cytoskeleton / Cell division and chromosome partitioning / General function prediction only, GO:0005509~calcium ion binding, IPR002048:EF-hand domain,IPR011992:EF-hand-like domain,IPR018247:EF-Hand 1, calcium-binding site, dre04270:Vascular smooth muscle contraction,dre04510:Focal adhesion,dr…
ENSDARG00000090690 neural EGFL like 2a(nell2a) Danio rerio GO:0005576~extracellular region, GO:0005509~calcium ion binding, IPR000152:EGF-type aspartate/asparagine hydroxylation site,IPR000742:Epidermal growth factor-like domain,IPR001007:von Willebrand factor, type C,IPR001791:Laminin G domain,IPR001881:EGF-like calcium-binding,IPR009030:Insulin-like growth factor binding protein, N-terminal,IPR…
ENSDARG00000024815 opioid growth factor receptor-like 2(ogfrl2) Danio rerio GO:0016020~membrane, GO:0004872~receptor activity, IPR006757:Opioid growth factor receptor (OGFr) conserved domain, Complete proteome,Receptor,Reference proteome,
ENSDARG00000040027 oxysterol binding protein-like 10(osbpl10) Danio rerio GO:0006810~transport,GO:0006869~lipid transport, IPR000648:Oxysterol-binding protein,IPR001849:Pleckstrin homology domain,IPR011993:Pleckstrin homology-like domain,IPR018494:Oxysterol-binding protein, conserved site, SM00233:PH, Complete proteome,Lipid transport,Reference proteome,Transport,
ENSDARG00000012499 period circadian clock 1b(per1b) Danio rerio GO:0009266~response to temperature stimulus,GO:0009416~response to light stimulus,GO:0042752~regulation of circadian rhythm,GO:0071542~dopaminergic neuron differentiation, IPR000014:PAS domain,IPR013655:PAS fold-3,IPR022728:Period circadian-like, C-terminal, dre05168:Herpes simplex infection, SM00091:PAS, Complete proteome,Reference …
ENSDARG00000018178 phosphoglucomutase 2(pgm2) Danio rerio GO:0005975~carbohydrate metabolic process,GO:0071704~organic substance metabolic process, GO:0005829~cytosol, GO:0000287~magnesium ion binding,GO:0016868~intramolecular transferase activity, phosphotransferases, IPR005841:Alpha-D-phosphohexomutase superfamily,IPR005843:Alpha-D-phosphohexomutase, C-terminal,IPR005844:Alpha-D-phosphohexomuta…
ENSDARG00000059933 phospholipid phosphatase 3(plpp3) Danio rerio GO:0006644~phospholipid metabolic process,GO:0007165~signal transduction,GO:0030111~regulation of Wnt signaling pathway,GO:0046839~phospholipid dephosphorylation, GO:0005887~integral component of plasma membrane,GO:0016020~membrane,GO:0016021~integral component of membrane, GO:0042577~lipid phosphatase activity, IPR000326:Phosphatid…
ENSDARG00000060196 phospholysine phosphohistidine inorganic pyrophosphate phosphatase(lhpp) Danio rerio GO:0006470~protein dephosphorylation,GO:0006796~phosphate-containing compound metabolic process,GO:0008152~metabolic process, GO:0005634~nucleus,GO:0005737~cytoplasm,GO:0005829~cytosol, GO:0000287~magnesium ion binding,GO:0004427~inorganic diphosphatase activity,GO:0008969~phosphohistidine phos…
ENSDARG00000068257 potassium voltage-gated channel, Isk-related family, member 4(kcne4) Danio rerio GO:0006811~ion transport, GO:0016020~membrane, GO:0005249~voltage-gated potassium channel activity, IPR000369:Potassium channel, voltage-dependent, beta subunit, KCNE, Complete proteome,Reference proteome,
ENSDARG00000078014 protein kinase C and casein kinase substrate in neurons 2(pacsin2) Danio rerio GO:0016310~phosphorylation,GO:0030036~actin cytoskeleton organization,GO:0030100~regulation of endocytosis,GO:0070836~caveola assembly,GO:0097320~membrane tubulation, GO:0005768~endosome, GO:0016301~kinase activity,GO:0016740~transferase activity, IPR001060:FCH domain,IPR001452:Src homology-3 domain,…
ENSDARG00000003008 protein kinase C, epsilon a(prkcea) Danio rerio GO:0006468~protein phosphorylation,GO:0016310~phosphorylation,GO:0018105~peptidyl-serine phosphorylation,GO:0035556~intracellular signal transduction, GO:0005622~intracellular, GO:0000166~nucleotide binding,GO:0004672~protein kinase activity,GO:0004674~protein serine/threonine kinase activity,GO:0004697~protein kinase C activity,G…
ENSDARG00000034173 protein kinase C, theta(prkcq) Danio rerio GO:0006468~protein phosphorylation,GO:0016310~phosphorylation,GO:0018105~peptidyl-serine phosphorylation,GO:0035556~intracellular signal transduction, GO:0005622~intracellular, GO:0000166~nucleotide binding,GO:0004672~protein kinase activity,GO:0004674~protein serine/threonine kinase activity,GO:0004697~protein kinase C activity,GO:000…
ENSDARG00000069135 protein phosphatase 1, regulatory subunit 15A(ppp1r15a) Danio rerio IPR019523:Protein phosphatase 1, regulatory subunit 15A/B, C-terminal, Coiled coil,Complete proteome,Reference proteome,
ENSDARG00000010655 protein phosphatase, Mg2+/Mn2+ dependent, 1K(ppm1k) Danio rerio GO:0001889~liver development,GO:0006470~protein dephosphorylation,GO:0007420~brain development,GO:0007507~heart development,GO:0031016~pancreas development,GO:0043066~negative regulation of apoptotic process,GO:0048565~digestive tract development, GO:0003824~catalytic activity,GO:0004721~phosphoprotein phosphatase …
ENSDARG00000099534 putative E3 ubiquitin-protein ligase UBR7(LOC100329344) Danio rerio IPR011011:Zinc finger, FYVE/PHD-type,IPR013083:Zinc finger, RING/FYVE/PHD-type, Complete proteome,Proteomics identification,Reference proteome,Signal,
ENSDARG00000102254 pyrroline-5-carboxylate reductase 1(pycr1) Danio rerio GO:0055129~L-proline biosynthetic process, GO:0004735~pyrroline-5-carboxylate reductase activity, IPR000304:Pyrroline-5-carboxylate reductase,IPR008927:6-phosphogluconate dehydrogenase, C-terminal-like,IPR016040:NAD(P)-binding domain, dre00330:Arginine and proline metabolism,dre01100:Metabolic pathways,dre01130:Biosynthesis…
ENSDARG00000031382 receptor accessory protein 2(reep2) Danio rerio GO:0005881~cytoplasmic microtubule,GO:0016020~membrane,GO:0016021~integral component of membrane, IPR004345:TB2/DP1/HVA22-related protein, Complete proteome,Membrane,Reference proteome,Transmembrane,Transmembrane helix, chain:Receptor expression-enhancing protein 2,transmembrane region,
ENSDARG00000090965 receptor-interacting serine-threonine kinase 3(ripk3) Danio rerio GO:0006468~protein phosphorylation,GO:0016310~phosphorylation, GO:0000166~nucleotide binding,GO:0004672~protein kinase activity,GO:0004674~protein serine/threonine kinase activity,GO:0005524~ATP binding,GO:0016301~kinase activity,GO:0016740~transferase activity, IPR000719:Protein kinase, catalytic domain,IPR00124…
ENSDARG00000009466 regulator of G protein signaling 9 binding protein(rgs9bp) Danio rerio GO:0016020~membrane,GO:0016021~integral component of membrane, IPR026512:RGS7BP/RGS9BP family, Complete proteome,Membrane,Reference proteome,Transmembrane,Transmembrane helix,
ENSDARG00000070047 regulator of G-protein signaling 4(rgs4) Danio rerio GO:0007409~axonogenesis,GO:0007626~locomotory behavior,GO:0031018~endocrine pancreas development, GO:0005737~cytoplasm,GO:0005886~plasma membrane, GO:0005096~GTPase activator activity, IPR016137:Regulator of G protein signalling superfamily,IPR024066:Regulator of G-protein signaling, domain 1, SM00315:RGS, Complete proteome,R…
ENSDARG00000021143 reticulon 1b(rtn1b) Danio rerio GO:0005783~endoplasmic reticulum,GO:0005789~endoplasmic reticulum membrane,GO:0012505~endomembrane system,GO:0016020~membrane,GO:0016021~integral component of membrane, IPR003388:Reticulon, Complete proteome,Endoplasmic reticulum,Membrane,Proteomics identification,Reference proteome,Transmembrane,Transmembrane helix,
ENSDARG00000077906 ring finger protein 165a(rnf165a) Danio rerio GO:0000209~protein polyubiquitination,GO:0008045~motor neuron axon guidance,GO:0030513~positive regulation of BMP signaling pathway,GO:0042787~protein ubiquitination involved in ubiquitin-dependent protein catabolic process,GO:0043161~proteasome-mediated ubiquitin-dependent protein catabolic process, GO:0005634~nucleus,GO:0005737~cy…
ENSDARG00000019235 sema domain, immunoglobulin domain (Ig), short basic domain, secreted, (semaphorin) 3Aa(sema3aa) Danio rerio GO:0001570~vasculogenesis,GO:0001755~neural crest cell migration,GO:0007275~multicellular organism development,GO:0007399~nervous system development,GO:0008045~motor neuron axon guidance,GO:0016477~cell migration,GO:0030154~cell differentiation,GO:0030335~positive regula…
ENSDARG00000025522 serum/glucocorticoid regulated kinase 1(sgk1) Danio rerio GO:0001558~regulation of cell growth,GO:0006468~protein phosphorylation,GO:0006883~cellular sodium ion homeostasis,GO:0006915~apoptotic process,GO:0006954~inflammatory response,GO:0010765~positive regulation of sodium ion transport,GO:0016310~phosphorylation,GO:0018105~peptidyl-serine phosphorylation,GO:0032411~positive …
ENSDARG00000061804 si:ch211-194e15.5(si:ch211-194e15.5) Danio rerio Coiled coil,Complete proteome,Reference proteome, chain:Uncharacterized protein KIAA1522 homolog,compositionally biased region:Poly-Pro,compositionally biased region:Pro-rich,compositionally biased region:Ser-rich,
ENSDARG00000089221 si:ch211-195o20.7(si:ch211-195o20.7) Danio rerio GO:0000226~microtubule cytoskeleton organization,GO:0030036~actin cytoskeleton organization, GO:0005815~microtubule organizing center,GO:0031941~filamentous actin, IPR001715:Calponin homology domain, SM00033:CH, Coiled coil,Complete proteome,Reference proteome,
ENSDARG00000097446 si:ch211-66i15.5(si:ch211-66i15.5) Danio rerio GO:0030246~carbohydrate binding, IPR000922:D-galactoside/L-rhamnose binding SUEL lectin domain, Complete proteome,Reference proteome,Signal,
ENSDARG00000070558 si:ch211-93g23.2(si:ch211-93g23.2) Danio rerio Secondary metabolites biosynthesis, transport, and catabolism / General function prediction only, GO:0008152~metabolic process, GO:0008168~methyltransferase activity, IPR013216:Methyltransferase type 11, Complete proteome,Reference proteome,
ENSDARG00000097937 si:dkey-172k15.5(si:dkey-172k15.5) Danio rerio Complete proteome,Reference proteome,
ENSDARG00000074561 si:dkey-175a17.3(si:dkey-175a17.3) Danio rerio GO:0006855~drug transmembrane transport,GO:0055085~transmembrane transport, GO:0016020~membrane,GO:0016021~integral component of membrane, GO:0015238~drug transmembrane transporter activity,GO:0015297~antiporter activity, IPR002528:Multi antimicrobial extrusion protein, Complete proteome,Membrane,Reference proteome,Transmembrane,Tr…
ENSDARG00000013252 si:dkey-202l16.5(si:dkey-202l16.5) Danio rerio GO:0003341~cilium movement, GO:0005737~cytoplasm,GO:0016020~membrane,GO:0016021~integral component of membrane, IPR012496:TMC, Complete proteome,Membrane,Reference proteome,Transmembrane,Transmembrane helix,
ENSDARG00000101933 si:dkey-205h23.2(si:dkey-205h23.2) Danio rerio GO:0000166~nucleotide binding,GO:0003676~nucleic acid binding, IPR000504:RNA recognition motif domain,IPR012677:Nucleotide-binding, alpha-beta plait, SM00360:RRM, Complete proteome,Reference proteome,
ENSDARG00000042521 si:dkey-251i10.1(si:dkey-251i10.1) Danio rerio GO:0006412~translation,GO:0006810~transport,GO:0055085~transmembrane transport, GO:0005743~mitochondrial inner membrane,GO:0016020~membrane,GO:0016021~integral component of membrane, GO:0003735~structural constituent of ribosome,GO:0005215~transporter activity, IPR002067:Mitochondrial carrier protein,IPR002113:Adenine nucleotide tr…
ENSDARG00000062058 solute carrier family 12 (potassium/chloride transporter), member 7b(slc12a7b) Danio rerio GO:0006810~transport,GO:0006811~ion transport,GO:0006884~cell volume homeostasis,GO:0007268~chemical synaptic transmission,GO:0055085~transmembrane transport,GO:1902476~chloride transmembrane transport, GO:0005887~integral component of plasma membrane,GO:0016020~membrane,GO:0016021~integr…
ENSDARG00000100431 sperm acrosome membrane-associated protein 4(LOC100334363) Danio rerio GO:0007286~spermatid development, GO:0016020~membrane, GO:0004675~transmembrane receptor protein serine/threonine kinase activity, IPR016054:Ly-6 antigen / uPA receptor -like, Complete proteome,Proteomics identification,Reference proteome,Signal,
ENSDARG00000104221 spermidine/spermine N1-acetyltransferase family member 2b(sat2b) Danio rerio GO:0032918~spermidine acetylation,GO:0032919~spermine acetylation,GO:0032920~putrescine acetylation,GO:0046204~nor-spermidine metabolic process,GO:0046208~spermine catabolic process, GO:0004145~diamine N-acetyltransferase activity,GO:0008080~N-acetyltransferase activity,GO:0016740~transferase activity,…
ENSDARG00000100374 thioredoxin reductase 1(txnrd1) Danio rerio GO:0045454~cell redox homeostasis,GO:0055114~oxidation-reduction process, GO:0005623~cell, GO:0004791~thioredoxin-disulfide reductase activity,GO:0009055~electron carrier activity,GO:0015035~protein disulfide oxidoreductase activity,GO:0016491~oxidoreductase activity,GO:0016668~oxidoreductase activity, acting on a sulfur group of dono…
ENSDARG00000034718 tissue factor pathway inhibitor a(tfpia) Danio rerio GO:0007596~blood coagulation,GO:0010466~negative regulation of peptidase activity, GO:0005576~extracellular region, GO:0004867~serine-type endopeptidase inhibitor activity,GO:0030414~peptidase inhibitor activity, IPR002223:Proteinase inhibitor I2, Kunitz metazoa,IPR020901:Proteinase inhibitor I2, Kunitz, conserved site, SM001…
ENSDARG00000100333 uncharacterized LOC101886687(LOC101886687) Danio rerio GO:0006397~mRNA processing, GO:0004540~ribonuclease activity,GO:0004672~protein kinase activity,GO:0005524~ATP binding, IPR000719:Protein kinase, catalytic domain,IPR002110:Ankyrin repeat,IPR010513:KEN domain,IPR011009:Protein kinase-like domain,IPR020683:Ankyrin repeat-containing domain, SM00248:ANK, ANK repeat,Complete pr…
ENSDARG00000007024 urate oxidase(uox) Danio rerio GO:0006144~purine nucleobase metabolic process,GO:0019428~allantoin biosynthetic process,GO:0019628~urate catabolic process,GO:0055114~oxidation-reduction process, GO:0005777~peroxisome, GO:0004846~urate oxidase activity,GO:0016491~oxidoreductase activity, IPR002042:Uricase, dre00230:Purine metabolism,dre00232:Caffeine metabolism,dre01100:Metaboli…
ENSDARG00000035837 zgc:153595(zgc:153595) Danio rerio GO:0016020~membrane,GO:0016021~integral component of membrane, Complete proteome,Reference proteome, chain:Uncharacterized protein C16orf52 homolog,
ENSDARG00000101593 zgc:163077(zgc:163077) Danio rerio GO:0003676~nucleic acid binding,GO:0046872~metal ion binding, IPR007087:Zinc finger, C2H2,IPR013087:Zinc finger C2H2-type/integrase DNA-binding domain,IPR015880:Zinc finger, C2H2-like, SM00355:ZnF_C2H2, Complete proteome,Reference proteome,
ENSDARG00000079416 zgc:174895(zgc:174895) Danio rerio GO:0009116~nucleoside metabolic process, IPR000836:Phosphoribosyltransferase domain, Complete proteome,Reference proteome,
ENSDARG00000040123 zinc finger protein, FOG family member 2a(zfpm2a) Danio rerio GO:0007507~heart development,GO:0030154~cell differentiation, GO:0005634~nucleus, GO:0001078~transcriptional repressor activity, RNA polymerase II core promoter proximal region sequence-specific binding,GO:0001085~RNA polymerase II transcription factor binding,GO:0003676~nucleic acid binding,GO:0005515~protein bindin…
Common elements in SFM vs SM male-related
ID Gene Name Species COG_ONTOLOGY GOTERM_BP_DIRECT GOTERM_CC_DIRECT GOTERM_MF_DIRECT INTERPRO KEGG_PATHWAY PIR_SUPERFAMILY SMART UP_KEYWORDS UP_SEQ_FEATURE
ENSDARG00000058088 apoptosis-inducing factor, mitochondrion-associated 1(aifm1) Danio rerio GO:0045454~cell redox homeostasis,GO:0055114~oxidation-reduction process, GO:0005623~cell,GO:0016020~membrane,GO:0016021~integral component of membrane, GO:0016491~oxidoreductase activity,GO:0046983~protein dimerization activity,GO:0050660~flavin adenine dinucleotide binding, IPR004099:Pyridine nucleotide-…
ENSDARG00000017490 carboxyl ester lipase, tandem duplicate 1(cel.1) Danio rerio Lipid metabolism, GO:0006629~lipid metabolic process,GO:0007158~neuron cell-cell adhesion,GO:0007416~synapse assembly,GO:0050804~modulation of synaptic transmission,GO:0097105~presynaptic membrane assembly, GO:0005887~integral component of plasma membrane,GO:0009986~cell surface,GO:0045202~synapse, GO:0004104~cholines…
ENSDARG00000021339 carboxypeptidase A5(cpa5) Danio rerio GO:0006508~proteolysis, GO:0005615~extracellular space, GO:0004180~carboxypeptidase activity,GO:0004181~metallocarboxypeptidase activity,GO:0008233~peptidase activity,GO:0008237~metallopeptidase activity,GO:0008270~zinc ion binding,GO:0016787~hydrolase activity,GO:0046872~metal ion binding, IPR000834:Peptidase M14, carboxypeptidase A,IPR003…
ENSDARG00000058285 carnitine palmitoyltransferase 1B (muscle)(cpt1b) Danio rerio GO:0009617~response to bacterium, GO:0016020~membrane,GO:0016021~integral component of membrane, GO:0016740~transferase activity,GO:0016746~transferase activity, transferring acyl groups, IPR000542:Acyltransferase ChoActase/COT/CPT, Complete proteome,Membrane,Reference proteome,Transferase,Transmembrane,Transmembrane…
ENSDARG00000023583 coenzyme Q9 homolog (S. cerevisiae)(coq9) Danio rerio GO:0006744~ubiquinone biosynthetic process, GO:0005743~mitochondrial inner membrane, GO:0008289~lipid binding, IPR012762:Ubiquinone biosynthesis protein COQ9,IPR013718:COQ9, Complete proteome,Proteomics identification,Reference proteome,
ENSDARG00000045978 coiled-coil-helix-coiled-coil-helix domain containing 6b(chchd6b) Danio rerio GO:0005739~mitochondrion,GO:0005743~mitochondrial inner membrane,GO:0016020~membrane,GO:0061617~MICOS complex, IPR007964:Protein of unknown function DUF737, Coiled coil,Complete proteome,Lipoprotein,Membrane,Mitochondrion,Mitochondrion inner membrane,Myristate,Proteomics identification,Reference prote…
ENSDARG00000039887 complement component 1, q subcomponent binding protein(c1qbp) Danio rerio GO:0005759~mitochondrial matrix, IPR003428:Mitochondrial glycoprotein, dre05168:Herpes simplex infection, Complete proteome,Proteomics identification,Reference proteome,
ENSDARG00000098222 cysteine conjugate-beta lyase 2(ccbl2) Danio rerio GO:0006520~cellular amino acid metabolic process,GO:0009058~biosynthetic process,GO:0070189~kynurenine metabolic process, GO:0003824~catalytic activity,GO:0008483~transaminase activity,GO:0016212~kynurenine-oxoglutarate transaminase activity,GO:0016740~transferase activity,GO:0016829~lyase activity,GO:0030170~pyridoxal phosphat…
ENSDARG00000056001 furry homolog b (Drosophila)(fryb) Danio rerio GO:0000902~cell morphogenesis,GO:0031175~neuron projection development,GO:0090527~actin filament reorganization, GO:0005938~cell cortex,GO:0030427~site of polarized growth, IPR025481:Cell morphogenesis protein C-terminal,IPR025614:Cell morphogenesis protein N-terminal, Complete proteome,Reference proteome,
ENSDARG00000043371 malate dehydrogenase 2, NAD (mitochondrial)(mdh2) Danio rerio GO:0005975~carbohydrate metabolic process,GO:0006099~tricarboxylic acid cycle,GO:0006108~malate metabolic process,GO:0019752~carboxylic acid metabolic process,GO:0055114~oxidation-reduction process, GO:0003824~catalytic activity,GO:0016491~oxidoreductase activity,GO:0016615~malate dehydrogenase activity,GO:0016616~ox…
ENSDARG00000069977 melanocyte proliferating gene 1(myg1) Danio rerio IPR003226:Metal-dependent protein hydrolase, Complete proteome,Proteomics identification,Reference proteome,
ENSDARG00000055504 si:ch211-212k18.7(si:ch211-212k18.7) Danio rerio GO:0016020~membrane,GO:0016021~integral component of membrane, IPR002000:Lysosome-associated membrane glycoprotein, dre04142:Lysosome, Complete proteome,Membrane,Proteomics identification,Reference proteome,Signal,Transmembrane,Transmembrane helix,
ENSDARG00000041828 si:dkeyp-28d2.4(si:dkeyp-28d2.4) Danio rerio GO:0016020~membrane,GO:0016021~integral component of membrane, IPR003598:Immunoglobulin subtype 2,IPR003599:Immunoglobulin subtype,IPR007110:Immunoglobulin-like domain,IPR013162:CD80-like, immunoglobulin C2-set,IPR013783:Immunoglobulin-like fold, SM00408:IGc2,SM00409:IG, Complete proteome,Disulfide bond,Membrane,Reference proteome,Si…
ENSDARG00000069116 translocase of inner mitochondrial membrane 10 homolog (yeast)(timm10) Danio rerio GO:0006810~transport,GO:0015031~protein transport,GO:0045039~protein import into mitochondrial inner membrane, GO:0005739~mitochondrion,GO:0005743~mitochondrial inner membrane,GO:0016020~membrane, GO:0008565~protein transporter activity,GO:0046872~metal ion binding, IPR004217:Tim10/DDP family zin…
ENSDARG00000076142 tribbles pseudokinase 1(trib1) Danio rerio GO:0001889~liver development,GO:0006468~protein phosphorylation,GO:0032436~positive regulation of proteasomal ubiquitin-dependent protein catabolic process,GO:0043405~regulation of MAP kinase activity, GO:0005634~nucleus, GO:0004672~protein kinase activity,GO:0005524~ATP binding,GO:0031434~mitogen-activated protein kinase kinase bindin…
ENSDARG00000058445 zgc:136472(zgc:136472) Danio rerio GO:0006457~protein folding,GO:0034976~response to endoplasmic reticulum stress,GO:0045454~cell redox homeostasis, GO:0005623~cell,GO:0005783~endoplasmic reticulum, GO:0003756~protein disulfide isomerase activity, IPR012336:Thioredoxin-like fold,IPR013766:Thioredoxin domain, Coiled coil,Signal,
ENSDARG00000067838 zgc:162967(zgc:162967) Danio rerio Function unknown, GO:0006338~chromatin remodeling,GO:0006351~transcription, DNA-templated,GO:0006355~regulation of transcription, DNA-templated,GO:0016569~covalent chromatin modification,GO:0018193~peptidyl-amino acid modification,GO:0034720~histone H3-K4 demethylation,GO:0042254~ribosome biogenesis,GO:0043687~post-translational protein modifi…
ENSDARG00000021154 zgc:92040(zgc:92040) Danio rerio GO:0006562~proline catabolic process,GO:0010133~proline catabolic process to glutamate, GO:0005739~mitochondrion, GO:0004657~proline dehydrogenase activity,GO:0071949~FAD binding, IPR002872:Proline dehydrogenase,IPR015659:Proline oxidase, dre00330:Arginine and proline metabolism,dre01100:Metabolic pathways, Complete proteome,Reference proteome,

## Sheet: Sheet3
Common elements in WFM vs WM SFM vs SM female-rela male-relate :
ENSDARG00000034048		zgc:92275
ENSDARG00000014506		tmem126a
ENSDARG00000097285		ANPEP (1 of many)
ENSDARG00000042112		dio1
ENSDARG00000031616		g6pca.1
ENSDARG00000019360		sec23b
ENSDARG00000040190		qdpra
ENSDARG00000054058		h1fx
ENSDARG00000070261		crlf3
ENSDARG00000039931		slc25a33
ENSDARG00000056125		myct1a
ENSDARG00000021372		tob1b
ENSDARG00000053500		cbsa
Common elements in WFM vs WM female-rela male-relate :
ENSDARG00000102254		pycr1a
ENSDARG00000079416		zgc:174895
ENSDARG00000020007		col1a2
ENSDARG00000086842		dap1b
ENSDARG00000012953		mob1bb
ENSDARG00000056561		asb11
ENSDARG00000055118		mylipb
Common elements in SFM vs SM female-rela male-relate :
ENSDARG00000076142		trib1
ENSDARG00000067838		riox1
ENSDARG00000069116		timm10
ENSDARG00000098222		ccbl2
ENSDARG00000045978		chchd6b
ENSDARG00000058088		aifm1
ENSDARG00000039887		c1qbp
ENSDARG00000058445		zgc:136472
Common elements in WFM vs WM SFM vs SM male-relate :
ENSDARG00000101366		gpr1
ENSDARG00000098240		meis2a
ENSDARG00000044751		ddt
ENSDARG00000019644		ldhba
ENSDARG00000102977		cant1b
ENSDARG00000009040		si:ch73-141c7.1
ENSDARG00000074819		si:dkeyp-23e4.3
ENSDARG00000076779		fam13b
ENSDARG00000023217		crema
ENSDARG00000006215		akr1b1
ENSDARG00000017757		pik3cg
ENSDARG00000017230		fbxw11b
ENSDARG00000000730		slc6a22.1
ENSDARG00000099169		cxcl8b.3
ENSDARG00000087120		slc5a8
ENSDARG00000079462		si:ch211-131k2.3
ENSDARG00000004141		zgc:92630
ENSDARG00000033160		nr1d1
ENSDARG00000094169		AL807389.1
ENSDARG00000020645		slc7a3a
ENSDARG00000078800		slc26a10
ENSDARG00000028386		htatip2
ENSDARG00000074301		cth
ENSDARG00000095082		si:ch211-194p6.12
ENSDARG00000060397		hhip
ENSDARG00000055857		dopey2
ENSDARG00000063635		nrxn1b
ENSDARG00000007241		mycb
ENSDARG00000027750		dpp7
ENSDARG00000099221		ppp2r2bb
ENSDARG00000087303		cebpd
ENSDARG00000017229		megf10
ENSDARG00000013050		abcc12
ENSDARG00000038446		nrp2b
ENSDARG00000042667		klf2a
ENSDARG00000069440		dachd
ENSDARG00000102299		cxcl8b.1
ENSDARG00000077882		wisp2
ENSDARG00000035809		col1a1b
ENSDARG00000055809		vtg2
Common elements in WFM vs WM male-relate :
ENSDARG00000098121		FP101882.1
ENSDARG00000062467		stra6l
ENSDARG00000040027		osbpl10b
ENSDARG00000076773		lrrc58a
ENSDARG00000100431		spaca4l
ENSDARG00000008030		myl9b
ENSDARG00000104221		sat2b
ENSDARG00000077746		AL935199.1
ENSDARG00000101593		zgc:163077
ENSDARG00000025522		sgk1
ENSDARG00000096502		BX088688.1
ENSDARG00000061798		arhgap27l
ENSDARG00000062839		prkg2l
ENSDARG00000070702		s100v2
ENSDARG00000037018		gab1
ENSDARG00000016858		smad7
ENSDARG00000093068		c3b.1
ENSDARG00000059933		plpp3
ENSDARG00000010655		ppm1k
ENSDARG00000098315		cyp1a
ENSDARG00000034718		tfpia
ENSDARG00000021143		rtn1b
ENSDARG00000018178		pgm2
ENSDARG00000103308		mst1
ENSDARG00000011809		mical1
ENSDARG00000070794		greb1
ENSDARG00000028804		ankrd9
ENSDARG00000061804		si:ch211-194e15.5
ENSDARG00000052575		arl13a
ENSDARG00000035837		zgc:153595
ENSDARG00000099658		CT025651.1
ENSDARG00000100374		txnrd1
ENSDARG00000070558		si:ch211-93g23.2
ENSDARG00000007024		uox
ENSDARG00000070047		rgs4
ENSDARG00000091398		CABZ01065684.1
ENSDARG00000070961		lepr
ENSDARG00000077540		f2rl1.2
ENSDARG00000090690		nell2a
ENSDARG00000024815		ogfrl2
ENSDARG00000100599		c1s
ENSDARG00000087956		she
ENSDARG00000013252		si:dkey-202l16.5
ENSDARG00000103645		si:ch73-129a22.11
ENSDARG00000062058		slc12a7b
ENSDARG00000003008		prkcea
ENSDARG00000005163		efr3a
ENSDARG00000012499		per1b
ENSDARG00000042521		SLC25A5
ENSDARG00000062552		lpar6a
ENSDARG00000009466		rgs9bp
ENSDARG00000058218		fam151a
ENSDARG00000098635		irf2bp2b
ENSDARG00000101561		dbt
ENSDARG00000031763		smad6b
ENSDARG00000053468		adam10a
ENSDARG00000097026		si:dkey-16m19.1
ENSDARG00000097937		si:dkey-172k15.5
ENSDARG00000011876		ednraa
ENSDARG00000069135		ppp1r15a
ENSDARG00000077906		rnf165a
ENSDARG00000077424		rassf10a
ENSDARG00000006251		ell2
ENSDARG00000040123		zfpm2a
ENSDARG00000079486		fam20a
ENSDARG00000092477		BX284666.1
ENSDARG00000011537		ugt2a5
ENSDARG00000104848		cdkal1
ENSDARG00000071558		fblim1
ENSDARG00000002396		cry-dash
ENSDARG00000009134		hlx1
ENSDARG00000090965		ripk3
ENSDARG00000004218		rnd1b
ENSDARG00000079155		si:ch211-67f13.8
ENSDARG00000018441		heg1
ENSDARG00000089221		si:ch211-195o20.7
ENSDARG00000104315		fhl3b
ENSDARG00000099534		CABZ01066926.1
ENSDARG00000097446		si:ch211-66i15.5
ENSDARG00000094578		epsti1
ENSDARG00000033307		igf2b
ENSDARG00000095807		hp
ENSDARG00000073850		hdac7b
ENSDARG00000074561		SLC47A1 (1 of many)
ENSDARG00000019235		sema3aa
ENSDARG00000013976		anxa13
ENSDARG00000068257		kcne4
ENSDARG00000101127		map1lc3b
ENSDARG00000045568		bcat1
ENSDARG00000012405		col1a1a
ENSDARG00000091087		BX530067.1
ENSDARG00000060196		lhpp
ENSDARG00000040528		lgals3bpb
ENSDARG00000078014		pacsin2
ENSDARG00000023058		foxo3a
ENSDARG00000075334		arhgap32a
ENSDARG00000004702		irf2bp2a
ENSDARG00000101933		CELF6
ENSDARG00000104637		fam219b
ENSDARG00000095288		rusc2
ENSDARG00000034173		prkcq
ENSDARG00000100333		FO818712.1
ENSDARG00000031382		reep2
Common elements in SFM vs SM male-relate :
ENSDARG00000058285		cpt1b
ENSDARG00000021339		cpa5
ENSDARG00000017490		cel.1
ENSDARG00000056001		fryb
ENSDARG00000043371		mdh2
ENSDARG00000041828		si:dkeyp-28d2.4
ENSDARG00000069977		myg1
ENSDARG00000023583		coq9
ENSDARG00000055504		si:ch211-212k18.7
ENSDARG00000021154		PRODH2

## Sheet: Sheet4
Common elements in WFM vs WM SFM vs SM female-rela male-relate :
ID Gene Name Species COG_ONTOLOGY GOTERM_BP_DIRECT GOTERM_CC_DIRECT GOTERM_MF_DIRECT INTERPRO KEGG_PATHWAY PIR_SUPERFAMILY SMART UP_KEYWORDS UP_SEQ_FEATURE
ENSDARG00000054058 H1 histone family, member X(h1fx) Danio rerio GO:0006334~nucleosome assembly, GO:0000786~nucleosome,GO:0005634~nucleus,GO:0005694~chromosome, GO:0003677~DNA binding, IPR005818:Histone H1/H5,IPR005819:Histone H5,IPR011991:Winged helix-turn-helix DNA-binding domain, SM00526:H15, Chromosome,Complete proteome,DNA-binding,Nucleus,Proteomics identification,Reference proteome,
ENSDARG00000019360 Sec23 homolog B, COPII coat complex component(sec23b) Danio rerio Intracellular trafficking and secretion, GO:0006810~transport,GO:0006886~intracellular protein transport,GO:0006888~ER to Golgi vesicle-mediated transport,GO:0015031~protein transport,GO:0048702~embryonic neurocranium morphogenesis,GO:0048821~erythrocyte development,GO:0051216~cartilage development, GO:0030127~CO…
ENSDARG00000053500 cystathionine-beta-synthase a(cbsa) Danio rerio GO:0006535~cysteine biosynthetic process from serine,GO:0008652~cellular amino acid biosynthetic process,GO:0019343~cysteine biosynthetic process via cystathionine,GO:0019344~cysteine biosynthetic process, GO:0005737~cytoplasm, GO:0004122~cystathionine beta-synthase activity,GO:0004124~cysteine synthase activity,GO:0016829~lyase a…
ENSDARG00000070261 cytokine receptor-like factor 3(crlf3) Danio rerio GO:0005737~cytoplasm, IPR003961:Fibronectin, type III,IPR013783:Immunoglobulin-like fold, Coiled coil,Complete proteome,Cytoplasm,Proteomics identification,Reference proteome, chain:Cytokine receptor-like factor 3,domain:Fibronectin type-III,sequence conflict,
ENSDARG00000042112 deiodinase, iodothyronine, type I(dio1) Danio rerio GO:0042446~hormone biosynthetic process,GO:0055114~oxidation-reduction process,GO:0061074~regulation of neural retina development, GO:0016020~membrane,GO:0016021~integral component of membrane, GO:0004800~thyroxine 5'-deiodinase activity,GO:0016491~oxidoreductase activity, IPR000643:Iodothyronine deiodinase,IPR008261:Iodothyro…
ENSDARG00000031616 glucose-6-phosphatase a, catalytic subunit, tandem duplicate 1(g6pca.1) Danio rerio GO:0006094~gluconeogenesis,GO:0051156~glucose 6-phosphate metabolic process, GO:0005789~endoplasmic reticulum membrane,GO:0016020~membrane,GO:0016021~integral component of membrane,GO:0030176~integral component of endoplasmic reticulum membrane, GO:0004346~glucose-6-phosphatase activity, IPR0003…
ENSDARG00000056125 myc target 1a(myct1a) Danio rerio GO:0035162~embryonic hemopoiesis, GO:0005634~nucleus, Complete proteome,Nucleus,Reference proteome, chain:Myc target protein 1 homolog,short sequence motif:Bipartite nuclear localization signal,
ENSDARG00000040190 quinoid dihydropteridine reductase a(qdpra) Danio rerio GO:0016491~oxidoreductase activity, IPR002347:Glucose/ribitol dehydrogenase,IPR016040:NAD(P)-binding domain,IPR020904:Short-chain dehydrogenase/reductase, conserved site, dre00790:Folate biosynthesis,dre01100:Metabolic pathways, Complete proteome,Proteomics identification,Reference proteome,
ENSDARG00000039931 solute carrier family 25 (pyrimidine nucleotide carrier), member 33(slc25a33) Danio rerio GO:0006412~translation,GO:0006810~transport,GO:0055085~transmembrane transport, GO:0005739~mitochondrion,GO:0005743~mitochondrial inner membrane,GO:0016020~membrane,GO:0016021~integral component of membrane, GO:0003735~structural constituent of ribosome, IPR002067:Mitochondrial carrier pro…
ENSDARG00000021372 transducer of ERBB2, 1b(tob1b) Danio rerio GO:0008285~negative regulation of cell proliferation,GO:0030509~BMP signaling pathway, GO:0005634~nucleus,GO:0005737~cytoplasm, GO:0003714~transcription corepressor activity, IPR002087:Anti-proliferative protein,IPR015676:Tob, dre03018:RNA degradation, SM00099:btg1, Complete proteome,Reference proteome,
ENSDARG00000014506 transmembrane protein 126A(tmem126a) Danio rerio GO:0016020~membrane,GO:0016021~integral component of membrane, IPR009801:Protein of unknown function DUF1370, TMEM126, Complete proteome,Membrane,Proteomics identification,Reference proteome,Transmembrane,Transmembrane helix,
ENSDARG00000034048 zgc:92275(zgc:92275) Danio rerio GO:0055114~oxidation-reduction process, GO:0016020~membrane,GO:0016021~integral component of membrane, GO:0016491~oxidoreductase activity,GO:0046872~metal ion binding,GO:0051536~iron-sulfur cluster binding,GO:0051537~2 iron, 2 sulfur cluster binding, IPR017941:Rieske [2Fe-2S] iron-sulphur domain, 2Fe-2S,Complete proteome,Iron,Iron-sulfur,Membran…
Common elements in WFM vs WM female-rela male-relate :
ID Gene Name Species COG_ONTOLOGY GOTERM_BP_DIRECT GOTERM_CC_DIRECT GOTERM_MF_DIRECT INTERPRO KEGG_PATHWAY PIR_SUPERFAMILY SMART UP_KEYWORDS UP_SEQ_FEATURE
ENSDARG00000012953 MOB kinase activator 1Bb(mob1bb) Danio rerio IPR005301:Mob1/phocein, SM01388:SM01388, Complete proteome,Proteomics identification,Reference proteome,
ENSDARG00000056561 ankyrin repeat and SOCS box containing 11(asb11) Danio rerio General function prediction only, GO:0007221~positive regulation of transcription of Notch receptor target,GO:0016567~protein ubiquitination,GO:0035556~intracellular signal transduction,GO:0045747~positive regulation of Notch signaling pathway, GO:0005622~intracellular, IPR001496:SOCS protein, C-terminal,IPR002110:Ank…
ENSDARG00000020007 collagen, type I, alpha 2(col1a2) Danio rerio GO:0009612~response to mechanical stimulus, GO:0005576~extracellular region,GO:0005578~proteinaceous extracellular matrix,GO:0005581~collagen trimer, GO:0005201~extracellular matrix structural constituent, IPR000885:Fibrillar collagen, C-terminal,IPR008160:Collagen triple helix repeat, dre04510:Focal adhesion,dre04512:ECM-receptor i…
ENSDARG00000086842 death-associated protein-like 1-B(LOC101885164) Danio rerio IPR024130:DAP1/DAPL1, Complete proteome,Proteomics identification,Reference proteome,
ENSDARG00000055118 myosin regulatory light chain interacting protein b(mylipb) Danio rerio Posttranslational modification, protein turnover, chaperones, GO:0007275~multicellular organism development,GO:0007369~gastrulation,GO:0030178~negative regulation of Wnt signaling pathway,GO:0031032~actomyosin structure organization,GO:0042787~protein ubiquitination involved in ubiquitin-dependent protein c…
ENSDARG00000102254 pyrroline-5-carboxylate reductase 1(pycr1) Danio rerio GO:0055129~L-proline biosynthetic process, GO:0004735~pyrroline-5-carboxylate reductase activity, IPR000304:Pyrroline-5-carboxylate reductase,IPR008927:6-phosphogluconate dehydrogenase, C-terminal-like,IPR016040:NAD(P)-binding domain, dre00330:Arginine and proline metabolism,dre01100:Metabolic pathways,dre01130:Biosynthesis…
ENSDARG00000079416 zgc:174895(zgc:174895) Danio rerio GO:0009116~nucleoside metabolic process, IPR000836:Phosphoribosyltransferase domain, Complete proteome,Reference proteome,
Common elements in SFM vs SM female-rela male-relate :
ID Gene Name Species COG_ONTOLOGY GOTERM_BP_DIRECT GOTERM_CC_DIRECT GOTERM_MF_DIRECT INTERPRO KEGG_PATHWAY SMART UP_KEYWORDS UP_SEQ_FEATURE
ENSDARG00000058088 apoptosis-inducing factor, mitochondrion-associated 1(aifm1) Danio rerio GO:0045454~cell redox homeostasis,GO:0055114~oxidation-reduction process, GO:0005623~cell,GO:0016020~membrane,GO:0016021~integral component of membrane, GO:0016491~oxidoreductase activity,GO:0046983~protein dimerization activity,GO:0050660~flavin adenine dinucleotide binding, IPR004099:Pyridine nucleotide-…
ENSDARG00000045978 coiled-coil-helix-coiled-coil-helix domain containing 6b(chchd6b) Danio rerio GO:0005739~mitochondrion,GO:0005743~mitochondrial inner membrane,GO:0016020~membrane,GO:0061617~MICOS complex, IPR007964:Protein of unknown function DUF737, Coiled coil,Complete proteome,Lipoprotein,Membrane,Mitochondrion,Mitochondrion inner membrane,Myristate,Proteomics identification,Reference prote…
ENSDARG00000039887 complement component 1, q subcomponent binding protein(c1qbp) Danio rerio GO:0005759~mitochondrial matrix, IPR003428:Mitochondrial glycoprotein, dre05168:Herpes simplex infection, Complete proteome,Proteomics identification,Reference proteome,
ENSDARG00000098222 cysteine conjugate-beta lyase 2(ccbl2) Danio rerio GO:0006520~cellular amino acid metabolic process,GO:0009058~biosynthetic process,GO:0070189~kynurenine metabolic process, GO:0003824~catalytic activity,GO:0008483~transaminase activity,GO:0016212~kynurenine-oxoglutarate transaminase activity,GO:0016740~transferase activity,GO:0016829~lyase activity,GO:0030170~pyridoxal phosphat…
ENSDARG00000069116 translocase of inner mitochondrial membrane 10 homolog (yeast)(timm10) Danio rerio GO:0006810~transport,GO:0015031~protein transport,GO:0045039~protein import into mitochondrial inner membrane, GO:0005739~mitochondrion,GO:0005743~mitochondrial inner membrane,GO:0016020~membrane, GO:0008565~protein transporter activity,GO:0046872~metal ion binding, IPR004217:Tim10/DDP family zin…
ENSDARG00000076142 tribbles pseudokinase 1(trib1) Danio rerio GO:0001889~liver development,GO:0006468~protein phosphorylation,GO:0032436~positive regulation of proteasomal ubiquitin-dependent protein catabolic process,GO:0043405~regulation of MAP kinase activity, GO:0005634~nucleus, GO:0004672~protein kinase activity,GO:0005524~ATP binding,GO:0031434~mitogen-activated protein kinase kinase bindin…
ENSDARG00000058445 zgc:136472(zgc:136472) Danio rerio GO:0006457~protein folding,GO:0034976~response to endoplasmic reticulum stress,GO:0045454~cell redox homeostasis, GO:0005623~cell,GO:0005783~endoplasmic reticulum, GO:0003756~protein disulfide isomerase activity, IPR012336:Thioredoxin-like fold,IPR013766:Thioredoxin domain, Coiled coil,Signal,
ENSDARG00000067838 zgc:162967(zgc:162967) Danio rerio Function unknown, GO:0006338~chromatin remodeling,GO:0006351~transcription, DNA-templated,GO:0006355~regulation of transcription, DNA-templated,GO:0016569~covalent chromatin modification,GO:0018193~peptidyl-amino acid modification,GO:0034720~histone H3-K4 demethylation,GO:0042254~ribosome biogenesis,GO:0043687~post-translational protein modifi…
Common elements in WFM vs WM SFM vs SM male-relate :
ID Gene Name Species COG_ONTOLOGY GOTERM_BP_DIRECT GOTERM_CC_DIRECT GOTERM_MF_DIRECT INTERPRO KEGG_PATHWAY PIR_SUPERFAMILY SMART UP_KEYWORDS UP_SEQ_FEATURE
ENSDARG00000013050 ATP-binding cassette, sub-family C (CFTR/MRP), member 12(abcc12) Danio rerio Defense mechanisms, GO:0006810~transport,GO:0055085~transmembrane transport, GO:0016020~membrane,GO:0016021~integral component of membrane, GO:0000166~nucleotide binding,GO:0005524~ATP binding,GO:0016887~ATPase activity,GO:0042626~ATPase activity, coupled to transmembrane movement of substances, IPR003…
ENSDARG00000087303 CCAAT/enhancer binding protein (C/EBP), delta(cebpd) Danio rerio GO:0006351~transcription, DNA-templated,GO:0006355~regulation of transcription, DNA-templated, GO:0003700~transcription factor activity, sequence-specific DNA binding,GO:0043565~sequence-specific DNA binding, IPR004827:Basic-leucine zipper domain,IPR016468:CCAAT/enhancer-binding, PIRSF005879:CCAAT/enhancer-binding…
ENSDARG00000044751 D-dopachrome tautomerase(ddt) Danio rerio GO:0043066~negative regulation of apoptotic process,GO:0048839~inner ear development, IPR001398:Macrophage migration inhibitory factor,IPR014347:Tautomerase/MIF superfamily, Complete proteome,Proteomics identification,Reference proteome,
ENSDARG00000017230 F-box and WD repeat domain containing 11b(fbxw11b) Danio rerio GO:0002040~sprouting angiogenesis,GO:0031146~SCF-dependent proteasomal ubiquitin-dependent protein catabolic process, GO:0046983~protein dimerization activity, IPR001680:WD40 repeat,IPR001810:F-box domain, cyclin-like,IPR015943:WD40/YVTN repeat-like-containing domain,IPR017986:WD40-repeat-containing domain,IPR019775…
ENSDARG00000101366 G protein-coupled receptor 1(gpr1) Danio rerio GO:0006935~chemotaxis,GO:0007186~G-protein coupled receptor signaling pathway,GO:0007187~G-protein coupled receptor signaling pathway, coupled to cyclic nucleotide second messenger,GO:0007218~neuropeptide signaling pathway,GO:0007268~chemical synaptic transmission, GO:0005887~integral component of plasma membrane,GO:0016020~membran…
ENSDARG00000028386 HIV-1 Tat interactive protein 2(htatip2) Danio rerio Cell envelope biogenesis, outer membrane / Carbohydrate transport and metabolism, IPR016040:NAD(P)-binding domain, Complete proteome,Proteomics identification,Reference proteome,
ENSDARG00000042667 Kruppel-like factor 2a(klf2a) Danio rerio GO:0001525~angiogenesis,GO:0003171~atrioventricular valve development,GO:0006809~nitric oxide biosynthetic process,GO:0042662~negative regulation of mesodermal cell fate specification,GO:0042665~regulation of ectodermal cell fate specification,GO:0061444~endocardial cushion cell development, GO:0003676~nucleic acid binding,GO:0044212~tr…
ENSDARG00000098240 Meis homeobox 2a(meis2a) Danio rerio GO:0006355~regulation of transcription, DNA-templated,GO:0048703~embryonic viscerocranium morphogenesis, GO:0005634~nucleus, GO:0003677~DNA binding, IPR001356:Homeodomain,IPR008422:Homeobox KN domain,IPR009057:Homeodomain-like, SM00389:HOX, Complete proteome,DNA-binding,Homeobox,Nucleus,Proteomics identification,Reference proteome,
ENSDARG00000077882 WNT1 inducible signaling pathway protein 2(wisp2) Danio rerio GO:0001558~regulation of cell growth,GO:0007155~cell adhesion,GO:0007165~signal transduction,GO:0007267~cell-cell signaling,GO:0060548~negative regulation of cell death, GO:0005576~extracellular region,GO:0005578~proteinaceous extracellular matrix,GO:0016021~integral component of membrane, GO:0004930~G-protein couple…
ENSDARG00000006215 aldo-keto reductase family 1, member B1 (aldose reductase)(akr1b1) Danio rerio GO:0055114~oxidation-reduction process, GO:0016491~oxidoreductase activity, IPR001395:Aldo/keto reductase,IPR018170:Aldo/keto reductase, conserved site,IPR020471:Aldo/keto reductase subgroup,IPR023210:NADP-dependent oxidoreductase domain, PIRSF000097:aldo-keto reductase, Complete proteome,Proteomics …
ENSDARG00000023217 cAMP responsive element modulator a(crema) Danio rerio GO:0006355~regulation of transcription, DNA-templated, GO:0005634~nucleus, GO:0003677~DNA binding,GO:0003700~transcription factor activity, sequence-specific DNA binding,GO:0043565~sequence-specific DNA binding, IPR001630:cAMP response element binding (CREB) protein,IPR003102:Coactivator CBP, pKID,IPR004827:Basic-leucine zi…
ENSDARG00000102977 calcium activated nucleotidase 1b(cant1b) Danio rerio GO:0030166~proteoglycan biosynthetic process, GO:0004382~guanosine-diphosphatase activity,GO:0005509~calcium ion binding,GO:0016462~pyrophosphatase activity,GO:0045134~uridine-diphosphatase activity, IPR009283:Apyrase, dre00230:Purine metabolism,dre00240:Pyrimidine metabolism, Complete proteome,Reference proteome,
ENSDARG00000102299 chemokine (C-X-C motif) ligand 8b, duplicate 1(cxcl8b.1) Danio rerio GO:0002523~leukocyte migration involved in inflammatory response,GO:0006955~immune response,GO:0009611~response to wounding,GO:0030593~neutrophil chemotaxis,GO:0042119~neutrophil activation, GO:0005576~extracellular region, GO:0005153~interleukin-8 receptor binding,GO:0008009~chemokine activity, IPR001089:CXC …
ENSDARG00000035809 collagen, type I, alpha 1b(col1a1b) Danio rerio GO:0005576~extracellular region,GO:0005578~proteinaceous extracellular matrix,GO:0005581~collagen trimer, GO:0005201~extracellular matrix structural constituent, IPR000885:Fibrillar collagen, C-terminal,IPR001007:von Willebrand factor, type C,IPR008160:Collagen triple helix repeat, dre04510:Focal adhesion,dre04512:ECM-receptor int…
ENSDARG00000074301 cystathionase (cystathionine gamma-lyase)(cth) Danio rerio GO:0019343~cysteine biosynthetic process via cystathionine,GO:0019346~transsulfuration,GO:0071266~'de novo' L-methionine biosynthetic process, GO:0005737~cytoplasm, GO:0003824~catalytic activity,GO:0003962~cystathionine gamma-synthase activity,GO:0004123~cystathionine gamma-lyase activity,GO:0016829~lyase activity,GO:00…
ENSDARG00000069440 dachshund d(dachd) Danio rerio GO:0006355~regulation of transcription, DNA-templated,GO:0007275~multicellular organism development, GO:0005634~nucleus,GO:0005667~transcription factor complex, GO:0001075~transcription factor activity, RNA polymerase II core promoter sequence-specific binding involved in preinitiation complex assembly, IPR003380:Transforming protein Ski,IPR009061…
ENSDARG00000027750 dipeptidyl-peptidase 7(dpp7) Danio rerio GO:0006508~proteolysis, GO:0031982~vesicle, GO:0004185~serine-type carboxypeptidase activity,GO:0008236~serine-type peptidase activity,GO:0008239~dipeptidyl-peptidase activity, IPR008758:Peptidase S28, Complete proteome,Proteomics identification,Reference proteome,Signal,
ENSDARG00000055857 dopey family member 2(dopey2) Danio rerio GO:0006895~Golgi to endosome transport, GO:0005768~endosome,GO:0005802~trans-Golgi network, IPR007249:Dopey, N-terminal, Complete proteome,Reference proteome,
ENSDARG00000076779 family with sequence similarity 13, member B(fam13b) Danio rerio GO:0007165~signal transduction, IPR000198:Rho GTPase-activating protein domain,IPR008936:Rho GTPase activation protein, SM00324:RhoGAP, Coiled coil,Complete proteome,Reference proteome,
ENSDARG00000060397 hedgehog interacting protein(hhip) Danio rerio Carbohydrate transport and metabolism, GO:0005975~carbohydrate metabolic process,GO:0009968~negative regulation of signal transduction,GO:0033333~fin development,GO:0045879~negative regulation of smoothened signaling pathway,GO:0048635~negative regulation of muscle organ development, GO:0016021~integral component of membrane,GO:003…
ENSDARG00000095082 intelectin-like(LOC565124) Danio rerio IPR002181:Fibrinogen, alpha/beta/gamma chain, C-terminal globular domain,IPR014716:Fibrinogen, alpha/beta/gamma chain, C-terminal globular, subdomain 1, Complete proteome,Reference proteome,Signal,
ENSDARG00000019644 lactate dehydrogenase Ba(ldhba) Danio rerio GO:0005975~carbohydrate metabolic process,GO:0019752~carboxylic acid metabolic process,GO:0055114~oxidation-reduction process, GO:0005737~cytoplasm, GO:0003824~catalytic activity,GO:0004459~L-lactate dehydrogenase activity,GO:0016491~oxidoreductase activity,GO:0016616~oxidoreductase activity, acting on the CH-OH group of donors, NAD o…
ENSDARG00000017229 multiple EGF-like-domains 10(megf10) Danio rerio GO:0030239~myofibril assembly, GO:0016020~membrane,GO:0016021~integral component of membrane, IPR000742:Epidermal growth factor-like domain,IPR002049:EGF-like, laminin,IPR011489:EMI domain,IPR013032:EGF-like, conserved site, SM00180:EGF_Lam,SM00181:EGF, Complete proteome,Disulfide bond,Membrane,Reference proteome,Repeat,Signal,Tr…
ENSDARG00000063635 neurexin 1b(nrxn1b) Danio rerio GO:0007155~cell adhesion, GO:0016020~membrane,GO:0016021~integral component of membrane,GO:0042734~presynaptic membrane, GO:0046872~metal ion binding, IPR000742:Epidermal growth factor-like domain,IPR001791:Laminin G domain,IPR003585:Neurexin/syndecan/glycophorin C,IPR013320:Concanavalin A-like lectin/glucanase, subgroup, SM00181:EGF,SM00282:LamG…
ENSDARG00000038446 neuropilin 2b(nrp2b) Danio rerio GO:0001525~angiogenesis,GO:0001570~vasculogenesis,GO:0001755~neural crest cell migration,GO:0007411~axon guidance,GO:0007413~axonal fasciculation,GO:0030947~regulation of vascular endothelial growth factor receptor signaling pathway,GO:0038084~vascular endothelial growth factor signaling pathway, GO:0016020~membrane,GO:0016021~integral component…
ENSDARG00000033160 nuclear receptor subfamily 1, group d, member 1(nr1d1) Danio rerio GO:0006351~transcription, DNA-templated,GO:0006355~regulation of transcription, DNA-templated,GO:0043401~steroid hormone mediated signaling pathway, GO:0005634~nucleus, GO:0001078~transcriptional repressor activity, RNA polymerase II core promoter proximal region sequence-specific binding,GO:0003677~DNA binding,…
ENSDARG00000017757 phosphatidylinositol-4,5-bisphosphate 3-kinase, catalytic subunit gamma(pik3cg) Danio rerio GO:0016310~phosphorylation,GO:0030593~neutrophil chemotaxis,GO:0046854~phosphatidylinositol phosphorylation,GO:0048015~phosphatidylinositol-mediated signaling, GO:0005622~intracellular,GO:0005886~plasma membrane,GO:0005942~phosphatidylinositol 3-kinase complex, GO:0016301~kinase activity…
ENSDARG00000099221 protein phosphatase 2, regulatory subunit B, beta b(ppp2r2bb) Danio rerio Signal transduction mechanisms, GO:0000278~mitotic cell cycle,GO:0032502~developmental process,GO:0070262~peptidyl-serine dephosphorylation, GO:0000159~protein phosphatase type 2A complex,GO:0005829~cytosol, GO:0004722~protein serine/threonine phosphatase activity,GO:0008601~protein phosphatase type 2A re…
ENSDARG00000079462 si:ch211-131k2.3(si:ch211-131k2.3) Danio rerio IPR007052:CS-like domain,IPR008978:HSP20-like chaperone, Complete proteome,Reference proteome,
ENSDARG00000009040 si:ch73-141c7.1(si:ch73-141c7.1) Danio rerio GO:0006744~ubiquinone biosynthetic process,GO:0045333~cellular respiration, GO:0005739~mitochondrion,GO:0005743~mitochondrial inner membrane,GO:0016020~membrane, GO:0048039~ubiquinone binding, IPR005031:Streptomyces cyclase/dehydrase,IPR023393:START-like domain, Complete proteome,Membrane,Mitochondrion,Mitochondrion inner membrane,Re…
ENSDARG00000074819 si:dkeyp-23e4.3(si:dkeyp-23e4.3) Danio rerio GO:0007165~signal transduction, GO:0008289~lipid binding, IPR000198:Rho GTPase-activating protein domain,IPR002913:START domain,IPR008936:Rho GTPase activation protein,IPR013761:Sterile alpha motif/pointed domain,IPR023393:START-like domain, SM00234:START,SM00324:RhoGAP, Complete proteome,Reference proteome,
ENSDARG00000078800 solute carrier family 26, member 10(slc26a10) Danio rerio GO:0006810~transport,GO:0008272~sulfate transport,GO:0015701~bicarbonate transport,GO:0042391~regulation of membrane potential,GO:0051453~regulation of intracellular pH,GO:0055085~transmembrane transport,GO:1902476~chloride transmembrane transport, GO:0005887~integral component of plasma membrane,GO:0016020~membrane,GO:0…
ENSDARG00000087120 solute carrier family 5 (sodium/monocarboxylate cotransporter), member 8(slc5a8) Danio rerio GO:0006810~transport,GO:0055085~transmembrane transport, GO:0016020~membrane,GO:0016021~integral component of membrane, GO:0005215~transporter activity, IPR001734:Sodium/solute symporter, Complete proteome,Membrane,Reference proteome,Transmembrane,Transmembrane helix,
ENSDARG00000000730 solute carrier family 6 (neurotransmitter transporter), member 13(slc6a13) Danio rerio General function prediction only, GO:0006810~transport,GO:0006836~neurotransmitter transport,GO:0007268~chemical synaptic transmission,GO:0015812~gamma-aminobutyric acid transport, GO:0005887~integral component of plasma membrane,GO:0016020~membrane,GO:0016021~integral component of membrane,G…
ENSDARG00000020645 solute carrier family 7 (cationic amino acid transporter, y+ system), member 3a(slc7a3a) Danio rerio GO:0003333~amino acid transmembrane transport,GO:0006865~amino acid transport,GO:1902475~L-alpha-amino acid transmembrane transport,GO:1903352~L-ornithine transmembrane transport, GO:0005887~integral component of plasma membrane,GO:0016020~membrane,GO:0016021~integral component …
ENSDARG00000007241 v-myc avian myelocytomatosis viral oncogene homolog b(mycb) Danio rerio GO:0006351~transcription, DNA-templated,GO:0006355~regulation of transcription, DNA-templated, GO:0005634~nucleus, GO:0003677~DNA binding,GO:0003700~transcription factor activity, sequence-specific DNA binding,GO:0046983~protein dimerization activity, IPR002418:Transcription regulator Myc,IPR003327:Leucine …
ENSDARG00000055809 vitellogenin 2(vtg2) Danio rerio GO:0006869~lipid transport,GO:0032355~response to estradiol,GO:0060100~positive regulation of phagocytosis, engulfment, GO:0001530~lipopolysaccharide binding,GO:0005319~lipid transporter activity,GO:0070891~lipoteichoic acid binding, IPR001747:Lipid transport protein, N-terminal,IPR001846:von Willebrand factor, type D domain,IPR011030:Vitellinog…
ENSDARG00000004141 zgc:92630(zgc:92630) Danio rerio IPR002347:Glucose/ribitol dehydrogenase,IPR016040:NAD(P)-binding domain, Complete proteome,Proteomics identification,Reference proteome,
Common elements in WFM vs WM male-relate :
ID Gene Name Species COG_ONTOLOGY GOTERM_BP_DIRECT GOTERM_CC_DIRECT GOTERM_MF_DIRECT INTERPRO KEGG_PATHWAY PIR_SUPERFAMILY SMART UP_KEYWORDS UP_SEQ_FEATURE
ENSDARG00000053468 ADAM metallopeptidase domain 10a(adam10a) Danio rerio GO:0006508~proteolysis,GO:0006509~membrane protein ectodomain proteolysis,GO:0007219~Notch signaling pathway, GO:0016020~membrane,GO:0016021~integral component of membrane, GO:0004222~metalloendopeptidase activity,GO:0008237~metallopeptidase activity, IPR001590:Peptidase M12B, ADAM/reprolysin,IPR001762:Blood coagulation inhi…
ENSDARG00000052575 ADP-ribosylation factor-like 13A(arl13a) Danio rerio GO:0007264~small GTPase mediated signal transduction, GO:0005622~intracellular, GO:0000166~nucleotide binding,GO:0005525~GTP binding, IPR006689:Small GTPase superfamily, ARF/SAR type,IPR024156:Small GTPase superfamily, ARF type,IPR027417:P-loop containing nucleoside triphosphate hydrolase, Complete proteome,GTP-binding,Nucleo…
ENSDARG00000104848 CDK5 regulatory subunit associated protein 1-like 1(cdkal1) Danio rerio GO:0008033~tRNA processing,GO:0009451~RNA modification,GO:0043412~macromolecule modification, GO:0005783~endoplasmic reticulum,GO:0005789~endoplasmic reticulum membrane,GO:0016020~membrane,GO:0016021~integral component of membrane, GO:0003824~catalytic activity,GO:0016740~transferase activity,GO:0035598~N6-…
ENSDARG00000005163 EFR3 homolog A (S. cerevisiae)(efr3a) Danio rerio IPR011989:Armadillo-like helical,IPR016024:Armadillo-type fold, Complete proteome,Proteomics identification,Reference proteome,
ENSDARG00000037018 GRB2-associated binding protein 1(gab1) Danio rerio IPR001849:Pleckstrin homology domain,IPR011993:Pleckstrin homology-like domain, dre04012:ErbB signaling pathway, SM00233:PH, Complete proteome,Reference proteome,
ENSDARG00000009134 H2.0-like homeo box 1 (Drosophila)(hlx1) Danio rerio GO:0002040~sprouting angiogenesis,GO:0006355~regulation of transcription, DNA-templated, GO:0005634~nucleus, GO:0003677~DNA binding,GO:0043565~sequence-specific DNA binding, IPR000047:Helix-turn-helix motif,IPR001356:Homeodomain,IPR009057:Homeodomain-like,IPR017970:Homeobox, conserved site,IPR020479:Homeodomain, metazoa, SM00…
ENSDARG00000095288 RUN and SH3 domain containing 2(rusc2) Danio rerio IPR001452:Src homology-3 domain,IPR004012:RUN, SM00326:SH3,SM00593:RUN, Complete proteome,Reference proteome,
ENSDARG00000077424 Ras association (RalGDS/AF-6) domain family (N-terminal) member 10a(rassf10a) Danio rerio GO:0007165~signal transduction, IPR000159:Ras-association, SM00314:RA, Coiled coil,Complete proteome,Reference proteome,
ENSDARG00000061798 Rho GTPase activating protein 27, like(arhgap27l) Danio rerio RNA processing and modification, GO:0007165~signal transduction, IPR000198:Rho GTPase-activating protein domain,IPR001202:WW domain,IPR001452:Src homology-3 domain,IPR001849:Pleckstrin homology domain,IPR008936:Rho GTPase activation protein,IPR011993:Pleckstrin homology-like domain,IPR015767:Rho GTPase activating, SM…
ENSDARG00000075334 Rho GTPase activating protein 32a(arhgap32a) Danio rerio GO:0007165~signal transduction,GO:0007264~small GTPase mediated signal transduction, GO:0005938~cell cortex,GO:0015629~actin cytoskeleton, GO:0005096~GTPase activator activity,GO:0035091~phosphatidylinositol binding, IPR000198:Rho GTPase-activating protein domain,IPR001452:Src homology-3 domain,IPR001683:Phox homologous d…
ENSDARG00000004218 Rho family GTPase 1b(rnd1b) Danio rerio GO:0007264~small GTPase mediated signal transduction, GO:0005622~intracellular, GO:0005525~GTP binding, IPR001806:Small GTPase superfamily,IPR005225:Small GTP-binding protein domain,IPR027417:P-loop containing nucleoside triphosphate hydrolase, Complete proteome,Reference proteome,
ENSDARG00000070702 S100 calcium binding protein V2(s100v2) Danio rerio GO:0005507~copper ion binding,GO:0005509~calcium ion binding, IPR011992:EF-hand-like domain,IPR013787:S100/CaBP-9k-type, calcium binding, subdomain, SM01394:SM01394, Complete proteome,Proteomics identification,Reference proteome,
ENSDARG00000031763 SMAD family member 6b(smad6b) Danio rerio GO:0006351~transcription, DNA-templated,GO:0006355~regulation of transcription, DNA-templated,GO:0007179~transforming growth factor beta receptor signaling pathway, GO:0005622~intracellular,GO:0005634~nucleus,GO:0005667~transcription factor complex,GO:0005737~cytoplasm, GO:0003677~DNA binding,GO:0003700~transcription factor activity, se…
ENSDARG00000016858 SMAD family member 7(smad7) Danio rerio GO:0006351~transcription, DNA-templated,GO:0006355~regulation of transcription, DNA-templated,GO:0007179~transforming growth factor beta receptor signaling pathway, GO:0005622~intracellular,GO:0005634~nucleus,GO:0005667~transcription factor complex,GO:0005737~cytoplasm, GO:0003677~DNA binding,GO:0003700~transcription factor activity, sequ…
ENSDARG00000062467 STRA6-like(stra6l) Danio rerio GO:0016020~membrane,GO:0016021~integral component of membrane, Complete proteome,Membrane,Reference proteome,Transmembrane,Transmembrane helix,
ENSDARG00000087956 Src homology 2 domain containing E(she) Danio rerio GO:0007165~signal transduction, GO:0005070~SH3/SH2 adaptor activity, IPR000980:SH2 domain, SM00252:SH2, Complete proteome,Reference proteome,
ENSDARG00000011537 UDP glucuronosyltransferase 2 family, polypeptide A5(ugt2a5) Danio rerio GO:0008152~metabolic process,GO:0009813~flavonoid biosynthetic process,GO:0052696~flavonoid glucuronidation, GO:0016020~membrane,GO:0016021~integral component of membrane,GO:0043231~intracellular membrane-bounded organelle, GO:0015020~glucuronosyltransferase activity,GO:0016740~transferase activity,GO:0016…
ENSDARG00000028804 ankyrin repeat domain 9(ankrd9) Danio rerio IPR002110:Ankyrin repeat,IPR020683:Ankyrin repeat-containing domain, Complete proteome,Reference proteome,
ENSDARG00000013976 annexin A13(anxa13) Danio rerio GO:0005509~calcium ion binding,GO:0005544~calcium-dependent phospholipid binding, IPR001464:Annexin,IPR018252:Annexin repeat, conserved site,IPR018502:Annexin repeat, SM00335:ANX, Annexin,Calcium,Calcium/phospholipid-binding,Complete proteome,Proteomics identification,Reference proteome,Repeat,
ENSDARG00000045568 branched chain amino-acid transaminase 1, cytosolic(bcat1) Danio rerio GO:0006532~aspartate biosynthetic process,GO:0008152~metabolic process,GO:0008652~cellular amino acid biosynthetic process,GO:0009081~branched-chain amino acid metabolic process,GO:0009082~branched-chain amino acid biosynthetic process,GO:0009098~leucine biosynthetic process,GO:0009099~valine biosynthetic pr…
ENSDARG00000077540 coagulation factor II (thrombin) receptor-like 1, tandem duplicate 2(f2rl1.2) Danio rerio GO:0006508~proteolysis,GO:0007186~G-protein coupled receptor signaling pathway,GO:0007596~blood coagulation,GO:0035025~positive regulation of Rho protein signal transduction,GO:0045909~positive regulation of vasodilation,GO:0051482~positive regulation of cytosolic calcium ion concentration…
ENSDARG00000012405 collagen, type I, alpha 1a(col1a1a) Danio rerio GO:0030278~regulation of ossification,GO:0031101~fin regeneration,GO:0033333~fin development,GO:0033334~fin morphogenesis,GO:0033339~pectoral fin development, GO:0005576~extracellular region,GO:0005578~proteinaceous extracellular matrix,GO:0005581~collagen trimer,GO:0005737~cytoplasm, GO:0005201~extracellular matrix structural con…
ENSDARG00000093068 complement component c3b, tandem duplicate 1(c3b.1) Danio rerio GO:0005576~extracellular region,GO:0005615~extracellular space, GO:0004866~endopeptidase inhibitor activity, IPR000020:Anaphylatoxin/fibulin,IPR001134:Netrin domain,IPR001599:Alpha-2-macroglobulin,IPR002890:Alpha-2-macroglobulin, N-terminal,IPR008930:Terpenoid cyclases/protein prenyltransferase alpha-alpha toroid,I…
ENSDARG00000002396 cryptochrome DASH(cry-dash) Danio rerio GO:0000719~photoreactive repair,GO:0006281~DNA repair,GO:0018298~protein-chromophore linkage,GO:0045892~negative regulation of transcription, DNA-templated, GO:0003684~damaged DNA binding,GO:0003904~deoxyribodipyrimidine photo-lyase activity,GO:0003913~DNA photolyase activity,GO:0050660~flavin adenine dinucleotide binding, IPR002081:Crypt…
ENSDARG00000098315 cytochrome P450, family 1, subfamily A(cyp1a) Danio rerio Secondary metabolites biosynthesis, transport, and catabolism, GO:0006725~cellular aromatic compound metabolic process,GO:0009410~response to xenobiotic stimulus,GO:0055114~oxidation-reduction process,GO:0071407~cellular response to organic cyclic compound,GO:0071466~cellular response to xenobiotic stimulus, GO:0005783~e…
ENSDARG00000101561 dihydrolipoamide branched chain transacylase E2(dbt) Danio rerio Energy production and conversion, GO:0008152~metabolic process,GO:0009081~branched-chain amino acid metabolic process, GO:0004147~dihydrolipoamide branched chain acyltransferase activity,GO:0004772~sterol O-acyltransferase activity,GO:0008080~N-acetyltransferase activity,GO:0008374~O-acyltransferase activity,GO:00…
ENSDARG00000006251 elongation factor, RNA polymerase II, 2(ell2) Danio rerio GO:0006368~transcription elongation from RNA polymerase II promoter, GO:0008023~transcription elongation factor complex, IPR010844:Occludin/RNA polymerase II elongation factor, ELL domain,IPR011991:Winged helix-turn-helix DNA-binding domain,IPR019464:RNA polymerase II elongation factor ELL, Coiled coil,Complete proteome,…
ENSDARG00000011876 endothelin receptor type Aa(ednraa) Danio rerio GO:0007165~signal transduction,GO:0007186~G-protein coupled receptor signaling pathway,GO:0008217~regulation of blood pressure,GO:0010155~regulation of proton transport,GO:0042310~vasoconstriction,GO:0048484~enteric nervous system development,GO:0051216~cartilage development, GO:0016020~membrane,GO:0016021~integral component of me…
ENSDARG00000094578 epithelial stromal interaction 1(epsti1) Danio rerio IPR009060:UBA-like,IPR026185:Epithelial-stromal interaction protein 1, Coiled coil,Complete proteome,Reference proteome,
ENSDARG00000058218 family with sequence similarity 151, member A(fam151a) Danio rerio GO:0016021~integral component of membrane, IPR019356:Protein of unknown function DUF2181, Complete proteome,Membrane,Reference proteome,Transmembrane,Transmembrane helix,
ENSDARG00000079486 family with sequence similarity 20, member A(fam20a) Danio rerio IPR009581:Domain of unknown function DUF1193,IPR024869:FAM20, Complete proteome,Reference proteome,
ENSDARG00000104637 family with sequence similarity 219, member B(fam219b) Danio rerio Complete proteome,Reference proteome,
ENSDARG00000071558 filamin binding LIM protein 1(fblim1) Danio rerio GO:0008270~zinc ion binding,GO:0046872~metal ion binding, IPR001781:Zinc finger, LIM-type, SM00132:LIM, Complete proteome,LIM domain,Metal-binding,Reference proteome,Zinc,
ENSDARG00000023058 forkhead box O3A(foxo3a) Danio rerio GO:0006351~transcription, DNA-templated,GO:0006355~regulation of transcription, DNA-templated,GO:0043523~regulation of neuron apoptotic process,GO:0051960~regulation of nervous system development, GO:0005634~nucleus, GO:0000981~RNA polymerase II transcription factor activity, sequence-specific DNA binding,GO:0003677~DNA binding,GO:0003700~tr…
ENSDARG00000104315 four and a half LIM domains 3b(fhl3b) Danio rerio GO:0008270~zinc ion binding,GO:0046872~metal ion binding, IPR001781:Zinc finger, LIM-type, SM00132:LIM, Complete proteome,LIM domain,Metal-binding,Reference proteome,Zinc,
ENSDARG00000070794 growth regulation by estrogen in breast cancer 1(greb1) Danio rerio Complete proteome,Proteomics identification,Reference proteome,
ENSDARG00000095807 haptoglobin(hp) Danio rerio GO:0006508~proteolysis, GO:0004252~serine-type endopeptidase activity, IPR001254:Peptidase S1,IPR001314:Peptidase S1A, chymotrypsin-type,IPR008735:Beta-microseminoprotein,IPR009003:Trypsin-like cysteine/serine peptidase domain, SM00020:Tryp_SPc, Complete proteome,Proteomics identification,Reference proteome,Signal,
ENSDARG00000018441 heart development protein with EGF-like domains 1(heg1) Danio rerio GO:0007043~cell-cell junction assembly,GO:0007275~multicellular organism development,GO:0007507~heart development, GO:0005576~extracellular region,GO:0005886~plasma membrane,GO:0016020~membrane,GO:0016021~integral component of membrane,GO:0030054~cell junction, GO:0005509~calcium ion binding, IPR000152:EGF-type…
ENSDARG00000073850 histone deacetylase 7b(hdac7b) Danio rerio GO:0016787~hydrolase activity, IPR000286:Histone deacetylase superfamily,IPR023801:Histone deacetylase domain, Complete proteome,Hydrolase,Reference proteome,
ENSDARG00000033307 insulin-like growth factor 2b(igf2b) Danio rerio GO:0001756~somitogenesis,GO:0030900~forebrain development,GO:0030903~notochord development,GO:0031101~fin regeneration,GO:0048793~pronephros development, GO:0005576~extracellular region,GO:0005615~extracellular space, GO:0005159~insulin-like growth factor receptor binding,GO:0005179~hormone activity,GO:0008083~growth factor activ…
ENSDARG00000098635 interferon regulatory factor 2 binding protein 2b(irf2bp2b) Danio rerio GO:0006351~transcription, DNA-templated,GO:0006355~regulation of transcription, DNA-templated, GO:0005634~nucleus, GO:0046872~metal ion binding, IPR022750:Interferon regulatory factor 2-binding protein 1 & 2, zinc finger, Complete proteome,Metal-binding,Nucleus,Proteomics identification,Reference proteome,R…
ENSDARG00000040528 lectin, galactoside-binding, soluble, 3 binding protein b(lgals3bpb) Danio rerio GO:0007155~cell adhesion, GO:0005576~extracellular region,GO:0005578~proteinaceous extracellular matrix,GO:0016020~membrane, GO:0005044~scavenger receptor activity, IPR000210:BTB/POZ-like,IPR001190:Speract/scavenger receptor,IPR011333:BTB/POZ fold,IPR011705:BTB/Kelch-associated,IPR017448:Speract/sc…
ENSDARG00000070961 leptin receptor(lepr) Danio rerio GO:0007399~nervous system development,GO:0043010~camera-type eye development,GO:0048839~inner ear development, GO:0016020~membrane,GO:0016021~integral component of membrane, IPR003961:Fibronectin, type III,IPR010457:Immunoglobulin C2-set-like, ligand-binding,IPR013783:Immunoglobulin-like fold, dre04060:Cytokine-cytokine receptor interaction,dre…
ENSDARG00000076773 leucine rich repeat containing 58a(lrrc58a) Danio rerio Function unknown, IPR001611:Leucine-rich repeat,IPR003591:Leucine-rich repeat, typical subtype, SM00369:LRR_TYP, Complete proteome,Reference proteome,
ENSDARG00000062552 lysophosphatidic acid receptor 6a(lpar6a) Danio rerio GO:0001525~angiogenesis,GO:0007165~signal transduction,GO:0007186~G-protein coupled receptor signaling pathway,GO:0035025~positive regulation of Rho protein signal transduction,GO:0051482~positive regulation of cytosolic calcium ion concentration involved in phospholipase C-activating G-protein coupled signaling pathway, GO:…
ENSDARG00000103308 macrophage stimulating 1(mst1) Danio rerio GO:0006508~proteolysis,GO:0006954~inflammatory response,GO:0030282~bone mineralization, GO:0004252~serine-type endopeptidase activity, IPR000001:Kringle,IPR001254:Peptidase S1,IPR001314:Peptidase S1A, chymotrypsin-type,IPR003609:Apple-like,IPR009003:Trypsin-like cysteine/serine peptidase domain,IPR013806:Kringle-like fold,IPR018056:Kri…
ENSDARG00000011809 microtubule associated monooxygenase, calponin and LIM domain containing 1(mical1) Danio rerio GO:0019417~sulfur oxidation,GO:0030042~actin filament depolymerization,GO:0055114~oxidation-reduction process, GO:0005737~cytoplasm,GO:0005856~cytoskeleton, GO:0003779~actin binding,GO:0008270~zinc ion binding,GO:0016491~oxidoreductase activity,GO:0016709~oxidoreductase activity, acti…
ENSDARG00000101127 microtubule-associated protein 1 light chain 3 beta(map1lc3b) Danio rerio GO:0000045~autophagosome assembly,GO:0000422~mitophagy,GO:0006914~autophagy,GO:0006995~cellular response to nitrogen starvation, GO:0000421~autophagosome membrane,GO:0005829~cytosol, GO:0008017~microtubule binding, IPR004241:Autophagy protein Atg8 ubiquitin-like, Autophagy,Complete proteome,Reference prot…
ENSDARG00000008030 myosin, light chain 9b, regulatory(myl9b) Danio rerio Signal transduction mechanisms / Cytoskeleton / Cell division and chromosome partitioning / General function prediction only, GO:0005509~calcium ion binding, IPR002048:EF-hand domain,IPR011992:EF-hand-like domain,IPR018247:EF-Hand 1, calcium-binding site, dre04270:Vascular smooth muscle contraction,dre04510:Focal adhesion,dr…
ENSDARG00000090690 neural EGFL like 2a(nell2a) Danio rerio GO:0005576~extracellular region, GO:0005509~calcium ion binding, IPR000152:EGF-type aspartate/asparagine hydroxylation site,IPR000742:Epidermal growth factor-like domain,IPR001007:von Willebrand factor, type C,IPR001791:Laminin G domain,IPR001881:EGF-like calcium-binding,IPR009030:Insulin-like growth factor binding protein, N-terminal,IPR…
ENSDARG00000024815 opioid growth factor receptor-like 2(ogfrl2) Danio rerio GO:0016020~membrane, GO:0004872~receptor activity, IPR006757:Opioid growth factor receptor (OGFr) conserved domain, Complete proteome,Receptor,Reference proteome,
ENSDARG00000040027 oxysterol binding protein-like 10(osbpl10) Danio rerio GO:0006810~transport,GO:0006869~lipid transport, IPR000648:Oxysterol-binding protein,IPR001849:Pleckstrin homology domain,IPR011993:Pleckstrin homology-like domain,IPR018494:Oxysterol-binding protein, conserved site, SM00233:PH, Complete proteome,Lipid transport,Reference proteome,Transport,
ENSDARG00000012499 period circadian clock 1b(per1b) Danio rerio GO:0009266~response to temperature stimulus,GO:0009416~response to light stimulus,GO:0042752~regulation of circadian rhythm,GO:0071542~dopaminergic neuron differentiation, IPR000014:PAS domain,IPR013655:PAS fold-3,IPR022728:Period circadian-like, C-terminal, dre05168:Herpes simplex infection, SM00091:PAS, Complete proteome,Reference …
ENSDARG00000018178 phosphoglucomutase 2(pgm2) Danio rerio GO:0005975~carbohydrate metabolic process,GO:0071704~organic substance metabolic process, GO:0005829~cytosol, GO:0000287~magnesium ion binding,GO:0016868~intramolecular transferase activity, phosphotransferases, IPR005841:Alpha-D-phosphohexomutase superfamily,IPR005843:Alpha-D-phosphohexomutase, C-terminal,IPR005844:Alpha-D-phosphohexomuta…
ENSDARG00000059933 phospholipid phosphatase 3(plpp3) Danio rerio GO:0006644~phospholipid metabolic process,GO:0007165~signal transduction,GO:0030111~regulation of Wnt signaling pathway,GO:0046839~phospholipid dephosphorylation, GO:0005887~integral component of plasma membrane,GO:0016020~membrane,GO:0016021~integral component of membrane, GO:0042577~lipid phosphatase activity, IPR000326:Phosphatid…
ENSDARG00000060196 phospholysine phosphohistidine inorganic pyrophosphate phosphatase(lhpp) Danio rerio GO:0006470~protein dephosphorylation,GO:0006796~phosphate-containing compound metabolic process,GO:0008152~metabolic process, GO:0005634~nucleus,GO:0005737~cytoplasm,GO:0005829~cytosol, GO:0000287~magnesium ion binding,GO:0004427~inorganic diphosphatase activity,GO:0008969~phosphohistidine phos…
ENSDARG00000068257 potassium voltage-gated channel, Isk-related family, member 4(kcne4) Danio rerio GO:0006811~ion transport, GO:0016020~membrane, GO:0005249~voltage-gated potassium channel activity, IPR000369:Potassium channel, voltage-dependent, beta subunit, KCNE, Complete proteome,Reference proteome,
ENSDARG00000078014 protein kinase C and casein kinase substrate in neurons 2(pacsin2) Danio rerio GO:0016310~phosphorylation,GO:0030036~actin cytoskeleton organization,GO:0030100~regulation of endocytosis,GO:0070836~caveola assembly,GO:0097320~membrane tubulation, GO:0005768~endosome, GO:0016301~kinase activity,GO:0016740~transferase activity, IPR001060:FCH domain,IPR001452:Src homology-3 domain,…
ENSDARG00000003008 protein kinase C, epsilon a(prkcea) Danio rerio GO:0006468~protein phosphorylation,GO:0016310~phosphorylation,GO:0018105~peptidyl-serine phosphorylation,GO:0035556~intracellular signal transduction, GO:0005622~intracellular, GO:0000166~nucleotide binding,GO:0004672~protein kinase activity,GO:0004674~protein serine/threonine kinase activity,GO:0004697~protein kinase C activity,G…
ENSDARG00000034173 protein kinase C, theta(prkcq) Danio rerio GO:0006468~protein phosphorylation,GO:0016310~phosphorylation,GO:0018105~peptidyl-serine phosphorylation,GO:0035556~intracellular signal transduction, GO:0005622~intracellular, GO:0000166~nucleotide binding,GO:0004672~protein kinase activity,GO:0004674~protein serine/threonine kinase activity,GO:0004697~protein kinase C activity,GO:000…
ENSDARG00000069135 protein phosphatase 1, regulatory subunit 15A(ppp1r15a) Danio rerio IPR019523:Protein phosphatase 1, regulatory subunit 15A/B, C-terminal, Coiled coil,Complete proteome,Reference proteome,
ENSDARG00000010655 protein phosphatase, Mg2+/Mn2+ dependent, 1K(ppm1k) Danio rerio GO:0001889~liver development,GO:0006470~protein dephosphorylation,GO:0007420~brain development,GO:0007507~heart development,GO:0031016~pancreas development,GO:0043066~negative regulation of apoptotic process,GO:0048565~digestive tract development, GO:0003824~catalytic activity,GO:0004721~phosphoprotein phosphatase …
ENSDARG00000099534 putative E3 ubiquitin-protein ligase UBR7(LOC100329344) Danio rerio IPR011011:Zinc finger, FYVE/PHD-type,IPR013083:Zinc finger, RING/FYVE/PHD-type, Complete proteome,Proteomics identification,Reference proteome,Signal,
ENSDARG00000031382 receptor accessory protein 2(reep2) Danio rerio GO:0005881~cytoplasmic microtubule,GO:0016020~membrane,GO:0016021~integral component of membrane, IPR004345:TB2/DP1/HVA22-related protein, Complete proteome,Membrane,Reference proteome,Transmembrane,Transmembrane helix, chain:Receptor expression-enhancing protein 2,transmembrane region,
ENSDARG00000090965 receptor-interacting serine-threonine kinase 3(ripk3) Danio rerio GO:0006468~protein phosphorylation,GO:0016310~phosphorylation, GO:0000166~nucleotide binding,GO:0004672~protein kinase activity,GO:0004674~protein serine/threonine kinase activity,GO:0005524~ATP binding,GO:0016301~kinase activity,GO:0016740~transferase activity, IPR000719:Protein kinase, catalytic domain,IPR00124…
ENSDARG00000009466 regulator of G protein signaling 9 binding protein(rgs9bp) Danio rerio GO:0016020~membrane,GO:0016021~integral component of membrane, IPR026512:RGS7BP/RGS9BP family, Complete proteome,Membrane,Reference proteome,Transmembrane,Transmembrane helix,
ENSDARG00000070047 regulator of G-protein signaling 4(rgs4) Danio rerio GO:0007409~axonogenesis,GO:0007626~locomotory behavior,GO:0031018~endocrine pancreas development, GO:0005737~cytoplasm,GO:0005886~plasma membrane, GO:0005096~GTPase activator activity, IPR016137:Regulator of G protein signalling superfamily,IPR024066:Regulator of G-protein signaling, domain 1, SM00315:RGS, Complete proteome,R…
ENSDARG00000021143 reticulon 1b(rtn1b) Danio rerio GO:0005783~endoplasmic reticulum,GO:0005789~endoplasmic reticulum membrane,GO:0012505~endomembrane system,GO:0016020~membrane,GO:0016021~integral component of membrane, IPR003388:Reticulon, Complete proteome,Endoplasmic reticulum,Membrane,Proteomics identification,Reference proteome,Transmembrane,Transmembrane helix,
ENSDARG00000077906 ring finger protein 165a(rnf165a) Danio rerio GO:0000209~protein polyubiquitination,GO:0008045~motor neuron axon guidance,GO:0030513~positive regulation of BMP signaling pathway,GO:0042787~protein ubiquitination involved in ubiquitin-dependent protein catabolic process,GO:0043161~proteasome-mediated ubiquitin-dependent protein catabolic process, GO:0005634~nucleus,GO:0005737~cy…
ENSDARG00000019235 sema domain, immunoglobulin domain (Ig), short basic domain, secreted, (semaphorin) 3Aa(sema3aa) Danio rerio GO:0001570~vasculogenesis,GO:0001755~neural crest cell migration,GO:0007275~multicellular organism development,GO:0007399~nervous system development,GO:0008045~motor neuron axon guidance,GO:0016477~cell migration,GO:0030154~cell differentiation,GO:0030335~positive regula…
ENSDARG00000025522 serum/glucocorticoid regulated kinase 1(sgk1) Danio rerio GO:0001558~regulation of cell growth,GO:0006468~protein phosphorylation,GO:0006883~cellular sodium ion homeostasis,GO:0006915~apoptotic process,GO:0006954~inflammatory response,GO:0010765~positive regulation of sodium ion transport,GO:0016310~phosphorylation,GO:0018105~peptidyl-serine phosphorylation,GO:0032411~positive …
ENSDARG00000061804 si:ch211-194e15.5(si:ch211-194e15.5) Danio rerio Coiled coil,Complete proteome,Reference proteome, chain:Uncharacterized protein KIAA1522 homolog,compositionally biased region:Poly-Pro,compositionally biased region:Pro-rich,compositionally biased region:Ser-rich,
ENSDARG00000089221 si:ch211-195o20.7(si:ch211-195o20.7) Danio rerio GO:0000226~microtubule cytoskeleton organization,GO:0030036~actin cytoskeleton organization, GO:0005815~microtubule organizing center,GO:0031941~filamentous actin, IPR001715:Calponin homology domain, SM00033:CH, Coiled coil,Complete proteome,Reference proteome,
ENSDARG00000097446 si:ch211-66i15.5(si:ch211-66i15.5) Danio rerio GO:0030246~carbohydrate binding, IPR000922:D-galactoside/L-rhamnose binding SUEL lectin domain, Complete proteome,Reference proteome,Signal,
ENSDARG00000070558 si:ch211-93g23.2(si:ch211-93g23.2) Danio rerio Secondary metabolites biosynthesis, transport, and catabolism / General function prediction only, GO:0008152~metabolic process, GO:0008168~methyltransferase activity, IPR013216:Methyltransferase type 11, Complete proteome,Reference proteome,
ENSDARG00000097937 si:dkey-172k15.5(si:dkey-172k15.5) Danio rerio Complete proteome,Reference proteome,
ENSDARG00000074561 si:dkey-175a17.3(si:dkey-175a17.3) Danio rerio GO:0006855~drug transmembrane transport,GO:0055085~transmembrane transport, GO:0016020~membrane,GO:0016021~integral component of membrane, GO:0015238~drug transmembrane transporter activity,GO:0015297~antiporter activity, IPR002528:Multi antimicrobial extrusion protein, Complete proteome,Membrane,Reference proteome,Transmembrane,Tr…
ENSDARG00000013252 si:dkey-202l16.5(si:dkey-202l16.5) Danio rerio GO:0003341~cilium movement, GO:0005737~cytoplasm,GO:0016020~membrane,GO:0016021~integral component of membrane, IPR012496:TMC, Complete proteome,Membrane,Reference proteome,Transmembrane,Transmembrane helix,
ENSDARG00000101933 si:dkey-205h23.2(si:dkey-205h23.2) Danio rerio GO:0000166~nucleotide binding,GO:0003676~nucleic acid binding, IPR000504:RNA recognition motif domain,IPR012677:Nucleotide-binding, alpha-beta plait, SM00360:RRM, Complete proteome,Reference proteome,
ENSDARG00000042521 si:dkey-251i10.1(si:dkey-251i10.1) Danio rerio GO:0006412~translation,GO:0006810~transport,GO:0055085~transmembrane transport, GO:0005743~mitochondrial inner membrane,GO:0016020~membrane,GO:0016021~integral component of membrane, GO:0003735~structural constituent of ribosome,GO:0005215~transporter activity, IPR002067:Mitochondrial carrier protein,IPR002113:Adenine nucleotide tr…
ENSDARG00000062058 solute carrier family 12 (potassium/chloride transporter), member 7b(slc12a7b) Danio rerio GO:0006810~transport,GO:0006811~ion transport,GO:0006884~cell volume homeostasis,GO:0007268~chemical synaptic transmission,GO:0055085~transmembrane transport,GO:1902476~chloride transmembrane transport, GO:0005887~integral component of plasma membrane,GO:0016020~membrane,GO:0016021~integr…
ENSDARG00000100431 sperm acrosome membrane-associated protein 4(LOC100334363) Danio rerio GO:0007286~spermatid development, GO:0016020~membrane, GO:0004675~transmembrane receptor protein serine/threonine kinase activity, IPR016054:Ly-6 antigen / uPA receptor -like, Complete proteome,Proteomics identification,Reference proteome,Signal,
ENSDARG00000104221 spermidine/spermine N1-acetyltransferase family member 2b(sat2b) Danio rerio GO:0032918~spermidine acetylation,GO:0032919~spermine acetylation,GO:0032920~putrescine acetylation,GO:0046204~nor-spermidine metabolic process,GO:0046208~spermine catabolic process, GO:0004145~diamine N-acetyltransferase activity,GO:0008080~N-acetyltransferase activity,GO:0016740~transferase activity,…
ENSDARG00000100374 thioredoxin reductase 1(txnrd1) Danio rerio GO:0045454~cell redox homeostasis,GO:0055114~oxidation-reduction process, GO:0005623~cell, GO:0004791~thioredoxin-disulfide reductase activity,GO:0009055~electron carrier activity,GO:0015035~protein disulfide oxidoreductase activity,GO:0016491~oxidoreductase activity,GO:0016668~oxidoreductase activity, acting on a sulfur group of dono…
ENSDARG00000034718 tissue factor pathway inhibitor a(tfpia) Danio rerio GO:0007596~blood coagulation,GO:0010466~negative regulation of peptidase activity, GO:0005576~extracellular region, GO:0004867~serine-type endopeptidase inhibitor activity,GO:0030414~peptidase inhibitor activity, IPR002223:Proteinase inhibitor I2, Kunitz metazoa,IPR020901:Proteinase inhibitor I2, Kunitz, conserved site, SM001…
ENSDARG00000100333 uncharacterized LOC101886687(LOC101886687) Danio rerio GO:0006397~mRNA processing, GO:0004540~ribonuclease activity,GO:0004672~protein kinase activity,GO:0005524~ATP binding, IPR000719:Protein kinase, catalytic domain,IPR002110:Ankyrin repeat,IPR010513:KEN domain,IPR011009:Protein kinase-like domain,IPR020683:Ankyrin repeat-containing domain, SM00248:ANK, ANK repeat,Complete pr…
ENSDARG00000007024 urate oxidase(uox) Danio rerio GO:0006144~purine nucleobase metabolic process,GO:0019428~allantoin biosynthetic process,GO:0019628~urate catabolic process,GO:0055114~oxidation-reduction process, GO:0005777~peroxisome, GO:0004846~urate oxidase activity,GO:0016491~oxidoreductase activity, IPR002042:Uricase, dre00230:Purine metabolism,dre00232:Caffeine metabolism,dre01100:Metaboli…
ENSDARG00000035837 zgc:153595(zgc:153595) Danio rerio GO:0016020~membrane,GO:0016021~integral component of membrane, Complete proteome,Reference proteome, chain:Uncharacterized protein C16orf52 homolog,
ENSDARG00000101593 zgc:163077(zgc:163077) Danio rerio GO:0003676~nucleic acid binding,GO:0046872~metal ion binding, IPR007087:Zinc finger, C2H2,IPR013087:Zinc finger C2H2-type/integrase DNA-binding domain,IPR015880:Zinc finger, C2H2-like, SM00355:ZnF_C2H2, Complete proteome,Reference proteome,
ENSDARG00000040123 zinc finger protein, FOG family member 2a(zfpm2a) Danio rerio GO:0007507~heart development,GO:0030154~cell differentiation, GO:0005634~nucleus, GO:0001078~transcriptional repressor activity, RNA polymerase II core promoter proximal region sequence-specific binding,GO:0001085~RNA polymerase II transcription factor binding,GO:0003676~nucleic acid binding,GO:0005515~protein bindin…
Common elements in SFM vs SM male-relate :
ID Gene Name Species COG_ONTOLOGY GOTERM_BP_DIRECT GOTERM_CC_DIRECT GOTERM_MF_DIRECT INTERPRO KEGG_PATHWAY PIR_SUPERFAMILY SMART UP_KEYWORDS
ENSDARG00000017490 carboxyl ester lipase, tandem duplicate 1(cel.1) Danio rerio Lipid metabolism, GO:0006629~lipid metabolic process,GO:0007158~neuron cell-cell adhesion,GO:0007416~synapse assembly,GO:0050804~modulation of synaptic transmission,GO:0097105~presynaptic membrane assembly, GO:0005887~integral component of plasma membrane,GO:0009986~cell surface,GO:0045202~synapse, GO:0004104~cholines…
ENSDARG00000021339 carboxypeptidase A5(cpa5) Danio rerio GO:0006508~proteolysis, GO:0005615~extracellular space, GO:0004180~carboxypeptidase activity,GO:0004181~metallocarboxypeptidase activity,GO:0008233~peptidase activity,GO:0008237~metallopeptidase activity,GO:0008270~zinc ion binding,GO:0016787~hydrolase activity,GO:0046872~metal ion binding, IPR000834:Peptidase M14, carboxypeptidase A,IPR003…
ENSDARG00000058285 carnitine palmitoyltransferase 1B (muscle)(cpt1b) Danio rerio GO:0009617~response to bacterium, GO:0016020~membrane,GO:0016021~integral component of membrane, GO:0016740~transferase activity,GO:0016746~transferase activity, transferring acyl groups, IPR000542:Acyltransferase ChoActase/COT/CPT, Complete proteome,Membrane,Reference proteome,Transferase,Transmembrane,Transmembrane…
ENSDARG00000023583 coenzyme Q9 homolog (S. cerevisiae)(coq9) Danio rerio GO:0006744~ubiquinone biosynthetic process, GO:0005743~mitochondrial inner membrane, GO:0008289~lipid binding, IPR012762:Ubiquinone biosynthesis protein COQ9,IPR013718:COQ9, Complete proteome,Proteomics identification,Reference proteome,
ENSDARG00000056001 furry homolog b (Drosophila)(fryb) Danio rerio GO:0000902~cell morphogenesis,GO:0031175~neuron projection development,GO:0090527~actin filament reorganization, GO:0005938~cell cortex,GO:0030427~site of polarized growth, IPR025481:Cell morphogenesis protein C-terminal,IPR025614:Cell morphogenesis protein N-terminal, Complete proteome,Reference proteome,
ENSDARG00000043371 malate dehydrogenase 2, NAD (mitochondrial)(mdh2) Danio rerio GO:0005975~carbohydrate metabolic process,GO:0006099~tricarboxylic acid cycle,GO:0006108~malate metabolic process,GO:0019752~carboxylic acid metabolic process,GO:0055114~oxidation-reduction process, GO:0003824~catalytic activity,GO:0016491~oxidoreductase activity,GO:0016615~malate dehydrogenase activity,GO:0016616~ox…
ENSDARG00000069977 melanocyte proliferating gene 1(myg1) Danio rerio IPR003226:Metal-dependent protein hydrolase, Complete proteome,Proteomics identification,Reference proteome,
ENSDARG00000055504 si:ch211-212k18.7(si:ch211-212k18.7) Danio rerio GO:0016020~membrane,GO:0016021~integral component of membrane, IPR002000:Lysosome-associated membrane glycoprotein, dre04142:Lysosome, Complete proteome,Membrane,Proteomics identification,Reference proteome,Signal,Transmembrane,Transmembrane helix,
ENSDARG00000041828 si:dkeyp-28d2.4(si:dkeyp-28d2.4) Danio rerio GO:0016020~membrane,GO:0016021~integral component of membrane, IPR003598:Immunoglobulin subtype 2,IPR003599:Immunoglobulin subtype,IPR007110:Immunoglobulin-like domain,IPR013162:CD80-like, immunoglobulin C2-set,IPR013783:Immunoglobulin-like fold, SM00408:IGc2,SM00409:IG, Complete proteome,Disulfide bond,Membrane,Reference proteome,Si…
ENSDARG00000021154 zgc:92040(zgc:92040) Danio rerio GO:0006562~proline catabolic process,GO:0010133~proline catabolic process to glutamate, GO:0005739~mitochondrion, GO:0004657~proline dehydrogenase activity,GO:0071949~FAD binding, IPR002872:Proline dehydrogenase,IPR015659:Proline oxidase, dre00330:Arginine and proline metabolism,dre01100:Metabolic pathways, Complete proteome,Reference proteome,
ID Gene Name Species COG_ONTOLOGY GOTERM_BP_DIRECT GOTERM_CC_DIRECT GOTERM_MF_DIRECT INTERPRO KEGG_PATHWAY PIR_SUPERFAMILY SMART UP_KEYWORDS UP_SEQ_FEATURE
ENSDARG00000053468 ADAM metallopeptidase domain 10a(adam10a) Danio rerio GO:0006508~proteolysis,GO:0006509~membrane protein ectodomain proteolysis,GO:0007219~Notch signaling pathway, GO:0016020~membrane,GO:0016021~integral component of membrane, GO:0004222~metalloendopeptidase activity,GO:0008237~metallopeptidase activity, IPR001590:Peptidase M12B, ADAM/reprolysin,IPR001762:Blood coagulation inhi…
ENSDARG00000052575 ADP-ribosylation factor-like 13A(arl13a) Danio rerio GO:0007264~small GTPase mediated signal transduction, GO:0005622~intracellular, GO:0000166~nucleotide binding,GO:0005525~GTP binding, IPR006689:Small GTPase superfamily, ARF/SAR type,IPR024156:Small GTPase superfamily, ARF type,IPR027417:P-loop containing nucleoside triphosphate hydrolase, Complete proteome,GTP-binding,Nucleo…
ENSDARG00000013050 ATP-binding cassette, sub-family C (CFTR/MRP), member 12(abcc12) Danio rerio Defense mechanisms, GO:0006810~transport,GO:0055085~transmembrane transport, GO:0016020~membrane,GO:0016021~integral component of membrane, GO:0000166~nucleotide binding,GO:0005524~ATP binding,GO:0016887~ATPase activity,GO:0042626~ATPase activity, coupled to transmembrane movement of substances, IPR003…
ENSDARG00000087303 CCAAT/enhancer binding protein (C/EBP), delta(cebpd) Danio rerio GO:0006351~transcription, DNA-templated,GO:0006355~regulation of transcription, DNA-templated, GO:0003700~transcription factor activity, sequence-specific DNA binding,GO:0043565~sequence-specific DNA binding, IPR004827:Basic-leucine zipper domain,IPR016468:CCAAT/enhancer-binding, PIRSF005879:CCAAT/enhancer-binding…
ENSDARG00000104848 CDK5 regulatory subunit associated protein 1-like 1(cdkal1) Danio rerio GO:0008033~tRNA processing,GO:0009451~RNA modification,GO:0043412~macromolecule modification, GO:0005783~endoplasmic reticulum,GO:0005789~endoplasmic reticulum membrane,GO:0016020~membrane,GO:0016021~integral component of membrane, GO:0003824~catalytic activity,GO:0016740~transferase activity,GO:0035598~N6-…
ENSDARG00000044751 D-dopachrome tautomerase(ddt) Danio rerio GO:0043066~negative regulation of apoptotic process,GO:0048839~inner ear development, IPR001398:Macrophage migration inhibitory factor,IPR014347:Tautomerase/MIF superfamily, Complete proteome,Proteomics identification,Reference proteome,
ENSDARG00000005163 EFR3 homolog A (S. cerevisiae)(efr3a) Danio rerio IPR011989:Armadillo-like helical,IPR016024:Armadillo-type fold, Complete proteome,Proteomics identification,Reference proteome,
ENSDARG00000017230 F-box and WD repeat domain containing 11b(fbxw11b) Danio rerio GO:0002040~sprouting angiogenesis,GO:0031146~SCF-dependent proteasomal ubiquitin-dependent protein catabolic process, GO:0046983~protein dimerization activity, IPR001680:WD40 repeat,IPR001810:F-box domain, cyclin-like,IPR015943:WD40/YVTN repeat-like-containing domain,IPR017986:WD40-repeat-containing domain,IPR019775…
ENSDARG00000101366 G protein-coupled receptor 1(gpr1) Danio rerio GO:0006935~chemotaxis,GO:0007186~G-protein coupled receptor signaling pathway,GO:0007187~G-protein coupled receptor signaling pathway, coupled to cyclic nucleotide second messenger,GO:0007218~neuropeptide signaling pathway,GO:0007268~chemical synaptic transmission, GO:0005887~integral component of plasma membrane,GO:0016020~membran…
ENSDARG00000037018 GRB2-associated binding protein 1(gab1) Danio rerio IPR001849:Pleckstrin homology domain,IPR011993:Pleckstrin homology-like domain, dre04012:ErbB signaling pathway, SM00233:PH, Complete proteome,Reference proteome,
ENSDARG00000054058 H1 histone family, member X(h1fx) Danio rerio GO:0006334~nucleosome assembly, GO:0000786~nucleosome,GO:0005634~nucleus,GO:0005694~chromosome, GO:0003677~DNA binding, IPR005818:Histone H1/H5,IPR005819:Histone H5,IPR011991:Winged helix-turn-helix DNA-binding domain, SM00526:H15, Chromosome,Complete proteome,DNA-binding,Nucleus,Proteomics identification,Reference proteome,
ENSDARG00000009134 H2.0-like homeo box 1 (Drosophila)(hlx1) Danio rerio GO:0002040~sprouting angiogenesis,GO:0006355~regulation of transcription, DNA-templated, GO:0005634~nucleus, GO:0003677~DNA binding,GO:0043565~sequence-specific DNA binding, IPR000047:Helix-turn-helix motif,IPR001356:Homeodomain,IPR009057:Homeodomain-like,IPR017970:Homeobox, conserved site,IPR020479:Homeodomain, metazoa, SM00…
ENSDARG00000028386 HIV-1 Tat interactive protein 2(htatip2) Danio rerio Cell envelope biogenesis, outer membrane / Carbohydrate transport and metabolism, IPR016040:NAD(P)-binding domain, Complete proteome,Proteomics identification,Reference proteome,
ENSDARG00000042667 Kruppel-like factor 2a(klf2a) Danio rerio GO:0001525~angiogenesis,GO:0003171~atrioventricular valve development,GO:0006809~nitric oxide biosynthetic process,GO:0042662~negative regulation of mesodermal cell fate specification,GO:0042665~regulation of ectodermal cell fate specification,GO:0061444~endocardial cushion cell development, GO:0003676~nucleic acid binding,GO:0044212~tr…
ENSDARG00000012953 MOB kinase activator 1Bb(mob1bb) Danio rerio IPR005301:Mob1/phocein, SM01388:SM01388, Complete proteome,Proteomics identification,Reference proteome,
ENSDARG00000098240 Meis homeobox 2a(meis2a) Danio rerio GO:0006355~regulation of transcription, DNA-templated,GO:0048703~embryonic viscerocranium morphogenesis, GO:0005634~nucleus, GO:0003677~DNA binding, IPR001356:Homeodomain,IPR008422:Homeobox KN domain,IPR009057:Homeodomain-like, SM00389:HOX, Complete proteome,DNA-binding,Homeobox,Nucleus,Proteomics identification,Reference proteome,
ENSDARG00000095288 RUN and SH3 domain containing 2(rusc2) Danio rerio IPR001452:Src homology-3 domain,IPR004012:RUN, SM00326:SH3,SM00593:RUN, Complete proteome,Reference proteome,
ENSDARG00000077424 Ras association (RalGDS/AF-6) domain family (N-terminal) member 10a(rassf10a) Danio rerio GO:0007165~signal transduction, IPR000159:Ras-association, SM00314:RA, Coiled coil,Complete proteome,Reference proteome,
ENSDARG00000061798 Rho GTPase activating protein 27, like(arhgap27l) Danio rerio RNA processing and modification, GO:0007165~signal transduction, IPR000198:Rho GTPase-activating protein domain,IPR001202:WW domain,IPR001452:Src homology-3 domain,IPR001849:Pleckstrin homology domain,IPR008936:Rho GTPase activation protein,IPR011993:Pleckstrin homology-like domain,IPR015767:Rho GTPase activating, SM…
ENSDARG00000075334 Rho GTPase activating protein 32a(arhgap32a) Danio rerio GO:0007165~signal transduction,GO:0007264~small GTPase mediated signal transduction, GO:0005938~cell cortex,GO:0015629~actin cytoskeleton, GO:0005096~GTPase activator activity,GO:0035091~phosphatidylinositol binding, IPR000198:Rho GTPase-activating protein domain,IPR001452:Src homology-3 domain,IPR001683:Phox homologous d…
ENSDARG00000004218 Rho family GTPase 1b(rnd1b) Danio rerio GO:0007264~small GTPase mediated signal transduction, GO:0005622~intracellular, GO:0005525~GTP binding, IPR001806:Small GTPase superfamily,IPR005225:Small GTP-binding protein domain,IPR027417:P-loop containing nucleoside triphosphate hydrolase, Complete proteome,Reference proteome,
ENSDARG00000070702 S100 calcium binding protein V2(s100v2) Danio rerio GO:0005507~copper ion binding,GO:0005509~calcium ion binding, IPR011992:EF-hand-like domain,IPR013787:S100/CaBP-9k-type, calcium binding, subdomain, SM01394:SM01394, Complete proteome,Proteomics identification,Reference proteome,
ENSDARG00000031763 SMAD family member 6b(smad6b) Danio rerio GO:0006351~transcription, DNA-templated,GO:0006355~regulation of transcription, DNA-templated,GO:0007179~transforming growth factor beta receptor signaling pathway, GO:0005622~intracellular,GO:0005634~nucleus,GO:0005667~transcription factor complex,GO:0005737~cytoplasm, GO:0003677~DNA binding,GO:0003700~transcription factor activity, se…
ENSDARG00000016858 SMAD family member 7(smad7) Danio rerio GO:0006351~transcription, DNA-templated,GO:0006355~regulation of transcription, DNA-templated,GO:0007179~transforming growth factor beta receptor signaling pathway, GO:0005622~intracellular,GO:0005634~nucleus,GO:0005667~transcription factor complex,GO:0005737~cytoplasm, GO:0003677~DNA binding,GO:0003700~transcription factor activity, sequ…
ENSDARG00000062467 STRA6-like(stra6l) Danio rerio GO:0016020~membrane,GO:0016021~integral component of membrane, Complete proteome,Membrane,Reference proteome,Transmembrane,Transmembrane helix,
ENSDARG00000019360 Sec23 homolog B, COPII coat complex component(sec23b) Danio rerio Intracellular trafficking and secretion, GO:0006810~transport,GO:0006886~intracellular protein transport,GO:0006888~ER to Golgi vesicle-mediated transport,GO:0015031~protein transport,GO:0048702~embryonic neurocranium morphogenesis,GO:0048821~erythrocyte development,GO:0051216~cartilage development, GO:0030127~CO…
ENSDARG00000087956 Src homology 2 domain containing E(she) Danio rerio GO:0007165~signal transduction, GO:0005070~SH3/SH2 adaptor activity, IPR000980:SH2 domain, SM00252:SH2, Complete proteome,Reference proteome,
ENSDARG00000011537 UDP glucuronosyltransferase 2 family, polypeptide A5(ugt2a5) Danio rerio GO:0008152~metabolic process,GO:0009813~flavonoid biosynthetic process,GO:0052696~flavonoid glucuronidation, GO:0016020~membrane,GO:0016021~integral component of membrane,GO:0043231~intracellular membrane-bounded organelle, GO:0015020~glucuronosyltransferase activity,GO:0016740~transferase activity,GO:0016…
ENSDARG00000077882 WNT1 inducible signaling pathway protein 2(wisp2) Danio rerio GO:0001558~regulation of cell growth,GO:0007155~cell adhesion,GO:0007165~signal transduction,GO:0007267~cell-cell signaling,GO:0060548~negative regulation of cell death, GO:0005576~extracellular region,GO:0005578~proteinaceous extracellular matrix,GO:0016021~integral component of membrane, GO:0004930~G-protein couple…
ENSDARG00000006215 aldo-keto reductase family 1, member B1 (aldose reductase)(akr1b1) Danio rerio GO:0055114~oxidation-reduction process, GO:0016491~oxidoreductase activity, IPR001395:Aldo/keto reductase,IPR018170:Aldo/keto reductase, conserved site,IPR020471:Aldo/keto reductase subgroup,IPR023210:NADP-dependent oxidoreductase domain, PIRSF000097:aldo-keto reductase, Complete proteome,Proteomics …
ENSDARG00000056561 ankyrin repeat and SOCS box containing 11(asb11) Danio rerio General function prediction only, GO:0007221~positive regulation of transcription of Notch receptor target,GO:0016567~protein ubiquitination,GO:0035556~intracellular signal transduction,GO:0045747~positive regulation of Notch signaling pathway, GO:0005622~intracellular, IPR001496:SOCS protein, C-terminal,IPR002110:Ank…
ENSDARG00000028804 ankyrin repeat domain 9(ankrd9) Danio rerio IPR002110:Ankyrin repeat,IPR020683:Ankyrin repeat-containing domain, Complete proteome,Reference proteome,
ENSDARG00000013976 annexin A13(anxa13) Danio rerio GO:0005509~calcium ion binding,GO:0005544~calcium-dependent phospholipid binding, IPR001464:Annexin,IPR018252:Annexin repeat, conserved site,IPR018502:Annexin repeat, SM00335:ANX, Annexin,Calcium,Calcium/phospholipid-binding,Complete proteome,Proteomics identification,Reference proteome,Repeat,
ENSDARG00000058088 apoptosis-inducing factor, mitochondrion-associated 1(aifm1) Danio rerio GO:0045454~cell redox homeostasis,GO:0055114~oxidation-reduction process, GO:0005623~cell,GO:0016020~membrane,GO:0016021~integral component of membrane, GO:0016491~oxidoreductase activity,GO:0046983~protein dimerization activity,GO:0050660~flavin adenine dinucleotide binding, IPR004099:Pyridine nucleotide-…
ENSDARG00000045568 branched chain amino-acid transaminase 1, cytosolic(bcat1) Danio rerio GO:0006532~aspartate biosynthetic process,GO:0008152~metabolic process,GO:0008652~cellular amino acid biosynthetic process,GO:0009081~branched-chain amino acid metabolic process,GO:0009082~branched-chain amino acid biosynthetic process,GO:0009098~leucine biosynthetic process,GO:0009099~valine biosynthetic pr…
ENSDARG00000023217 cAMP responsive element modulator a(crema) Danio rerio GO:0006355~regulation of transcription, DNA-templated, GO:0005634~nucleus, GO:0003677~DNA binding,GO:0003700~transcription factor activity, sequence-specific DNA binding,GO:0043565~sequence-specific DNA binding, IPR001630:cAMP response element binding (CREB) protein,IPR003102:Coactivator CBP, pKID,IPR004827:Basic-leucine zi…
ENSDARG00000102977 calcium activated nucleotidase 1b(cant1b) Danio rerio GO:0030166~proteoglycan biosynthetic process, GO:0004382~guanosine-diphosphatase activity,GO:0005509~calcium ion binding,GO:0016462~pyrophosphatase activity,GO:0045134~uridine-diphosphatase activity, IPR009283:Apyrase, dre00230:Purine metabolism,dre00240:Pyrimidine metabolism, Complete proteome,Reference proteome,
ENSDARG00000017490 carboxyl ester lipase, tandem duplicate 1(cel.1) Danio rerio Lipid metabolism, GO:0006629~lipid metabolic process,GO:0007158~neuron cell-cell adhesion,GO:0007416~synapse assembly,GO:0050804~modulation of synaptic transmission,GO:0097105~presynaptic membrane assembly, GO:0005887~integral component of plasma membrane,GO:0009986~cell surface,GO:0045202~synapse, GO:0004104~cholines…
ENSDARG00000021339 carboxypeptidase A5(cpa5) Danio rerio GO:0006508~proteolysis, GO:0005615~extracellular space, GO:0004180~carboxypeptidase activity,GO:0004181~metallocarboxypeptidase activity,GO:0008233~peptidase activity,GO:0008237~metallopeptidase activity,GO:0008270~zinc ion binding,GO:0016787~hydrolase activity,GO:0046872~metal ion binding, IPR000834:Peptidase M14, carboxypeptidase A,IPR003…
ENSDARG00000058285 carnitine palmitoyltransferase 1B (muscle)(cpt1b) Danio rerio GO:0009617~response to bacterium, GO:0016020~membrane,GO:0016021~integral component of membrane, GO:0016740~transferase activity,GO:0016746~transferase activity, transferring acyl groups, IPR000542:Acyltransferase ChoActase/COT/CPT, Complete proteome,Membrane,Reference proteome,Transferase,Transmembrane,Transmembrane…
ENSDARG00000102299 chemokine (C-X-C motif) ligand 8b, duplicate 1(cxcl8b.1) Danio rerio GO:0002523~leukocyte migration involved in inflammatory response,GO:0006955~immune response,GO:0009611~response to wounding,GO:0030593~neutrophil chemotaxis,GO:0042119~neutrophil activation, GO:0005576~extracellular region, GO:0005153~interleukin-8 receptor binding,GO:0008009~chemokine activity, IPR001089:CXC …
ENSDARG00000077540 coagulation factor II (thrombin) receptor-like 1, tandem duplicate 2(f2rl1.2) Danio rerio GO:0006508~proteolysis,GO:0007186~G-protein coupled receptor signaling pathway,GO:0007596~blood coagulation,GO:0035025~positive regulation of Rho protein signal transduction,GO:0045909~positive regulation of vasodilation,GO:0051482~positive regulation of cytosolic calcium ion concentration…
ENSDARG00000023583 coenzyme Q9 homolog (S. cerevisiae)(coq9) Danio rerio GO:0006744~ubiquinone biosynthetic process, GO:0005743~mitochondrial inner membrane, GO:0008289~lipid binding, IPR012762:Ubiquinone biosynthesis protein COQ9,IPR013718:COQ9, Complete proteome,Proteomics identification,Reference proteome,
ENSDARG00000045978 coiled-coil-helix-coiled-coil-helix domain containing 6b(chchd6b) Danio rerio GO:0005739~mitochondrion,GO:0005743~mitochondrial inner membrane,GO:0016020~membrane,GO:0061617~MICOS complex, IPR007964:Protein of unknown function DUF737, Coiled coil,Complete proteome,Lipoprotein,Membrane,Mitochondrion,Mitochondrion inner membrane,Myristate,Proteomics identification,Reference prote…
ENSDARG00000012405 collagen, type I, alpha 1a(col1a1a) Danio rerio GO:0030278~regulation of ossification,GO:0031101~fin regeneration,GO:0033333~fin development,GO:0033334~fin morphogenesis,GO:0033339~pectoral fin development, GO:0005576~extracellular region,GO:0005578~proteinaceous extracellular matrix,GO:0005581~collagen trimer,GO:0005737~cytoplasm, GO:0005201~extracellular matrix structural con…
ENSDARG00000035809 collagen, type I, alpha 1b(col1a1b) Danio rerio GO:0005576~extracellular region,GO:0005578~proteinaceous extracellular matrix,GO:0005581~collagen trimer, GO:0005201~extracellular matrix structural constituent, IPR000885:Fibrillar collagen, C-terminal,IPR001007:von Willebrand factor, type C,IPR008160:Collagen triple helix repeat, dre04510:Focal adhesion,dre04512:ECM-receptor int…
ENSDARG00000020007 collagen, type I, alpha 2(col1a2) Danio rerio GO:0009612~response to mechanical stimulus, GO:0005576~extracellular region,GO:0005578~proteinaceous extracellular matrix,GO:0005581~collagen trimer, GO:0005201~extracellular matrix structural constituent, IPR000885:Fibrillar collagen, C-terminal,IPR008160:Collagen triple helix repeat, dre04510:Focal adhesion,dre04512:ECM-receptor i…
ENSDARG00000039887 complement component 1, q subcomponent binding protein(c1qbp) Danio rerio GO:0005759~mitochondrial matrix, IPR003428:Mitochondrial glycoprotein, dre05168:Herpes simplex infection, Complete proteome,Proteomics identification,Reference proteome,
ENSDARG00000093068 complement component c3b, tandem duplicate 1(c3b.1) Danio rerio GO:0005576~extracellular region,GO:0005615~extracellular space, GO:0004866~endopeptidase inhibitor activity, IPR000020:Anaphylatoxin/fibulin,IPR001134:Netrin domain,IPR001599:Alpha-2-macroglobulin,IPR002890:Alpha-2-macroglobulin, N-terminal,IPR008930:Terpenoid cyclases/protein prenyltransferase alpha-alpha toroid,I…
ENSDARG00000002396 cryptochrome DASH(cry-dash) Danio rerio GO:0000719~photoreactive repair,GO:0006281~DNA repair,GO:0018298~protein-chromophore linkage,GO:0045892~negative regulation of transcription, DNA-templated, GO:0003684~damaged DNA binding,GO:0003904~deoxyribodipyrimidine photo-lyase activity,GO:0003913~DNA photolyase activity,GO:0050660~flavin adenine dinucleotide binding, IPR002081:Crypt…
ENSDARG00000074301 cystathionase (cystathionine gamma-lyase)(cth) Danio rerio GO:0019343~cysteine biosynthetic process via cystathionine,GO:0019346~transsulfuration,GO:0071266~'de novo' L-methionine biosynthetic process, GO:0005737~cytoplasm, GO:0003824~catalytic activity,GO:0003962~cystathionine gamma-synthase activity,GO:0004123~cystathionine gamma-lyase activity,GO:0016829~lyase activity,GO:00…
ENSDARG00000053500 cystathionine-beta-synthase a(cbsa) Danio rerio GO:0006535~cysteine biosynthetic process from serine,GO:0008652~cellular amino acid biosynthetic process,GO:0019343~cysteine biosynthetic process via cystathionine,GO:0019344~cysteine biosynthetic process, GO:0005737~cytoplasm, GO:0004122~cystathionine beta-synthase activity,GO:0004124~cysteine synthase activity,GO:0016829~lyase a…
ENSDARG00000098222 cysteine conjugate-beta lyase 2(ccbl2) Danio rerio GO:0006520~cellular amino acid metabolic process,GO:0009058~biosynthetic process,GO:0070189~kynurenine metabolic process, GO:0003824~catalytic activity,GO:0008483~transaminase activity,GO:0016212~kynurenine-oxoglutarate transaminase activity,GO:0016740~transferase activity,GO:0016829~lyase activity,GO:0030170~pyridoxal phosphat…
ENSDARG00000098315 cytochrome P450, family 1, subfamily A(cyp1a) Danio rerio Secondary metabolites biosynthesis, transport, and catabolism, GO:0006725~cellular aromatic compound metabolic process,GO:0009410~response to xenobiotic stimulus,GO:0055114~oxidation-reduction process,GO:0071407~cellular response to organic cyclic compound,GO:0071466~cellular response to xenobiotic stimulus, GO:0005783~e…
ENSDARG00000070261 cytokine receptor-like factor 3(crlf3) Danio rerio GO:0005737~cytoplasm, IPR003961:Fibronectin, type III,IPR013783:Immunoglobulin-like fold, Coiled coil,Complete proteome,Cytoplasm,Proteomics identification,Reference proteome, chain:Cytokine receptor-like factor 3,domain:Fibronectin type-III,sequence conflict,
ENSDARG00000069440 dachshund d(dachd) Danio rerio GO:0006355~regulation of transcription, DNA-templated,GO:0007275~multicellular organism development, GO:0005634~nucleus,GO:0005667~transcription factor complex, GO:0001075~transcription factor activity, RNA polymerase II core promoter sequence-specific binding involved in preinitiation complex assembly, IPR003380:Transforming protein Ski,IPR009061…
ENSDARG00000086842 death-associated protein-like 1-B(LOC101885164) Danio rerio IPR024130:DAP1/DAPL1, Complete proteome,Proteomics identification,Reference proteome,
ENSDARG00000042112 deiodinase, iodothyronine, type I(dio1) Danio rerio GO:0042446~hormone biosynthetic process,GO:0055114~oxidation-reduction process,GO:0061074~regulation of neural retina development, GO:0016020~membrane,GO:0016021~integral component of membrane, GO:0004800~thyroxine 5'-deiodinase activity,GO:0016491~oxidoreductase activity, IPR000643:Iodothyronine deiodinase,IPR008261:Iodothyro…
ENSDARG00000101561 dihydrolipoamide branched chain transacylase E2(dbt) Danio rerio Energy production and conversion, GO:0008152~metabolic process,GO:0009081~branched-chain amino acid metabolic process, GO:0004147~dihydrolipoamide branched chain acyltransferase activity,GO:0004772~sterol O-acyltransferase activity,GO:0008080~N-acetyltransferase activity,GO:0008374~O-acyltransferase activity,GO:00…
ENSDARG00000027750 dipeptidyl-peptidase 7(dpp7) Danio rerio GO:0006508~proteolysis, GO:0031982~vesicle, GO:0004185~serine-type carboxypeptidase activity,GO:0008236~serine-type peptidase activity,GO:0008239~dipeptidyl-peptidase activity, IPR008758:Peptidase S28, Complete proteome,Proteomics identification,Reference proteome,Signal,
ENSDARG00000055857 dopey family member 2(dopey2) Danio rerio GO:0006895~Golgi to endosome transport, GO:0005768~endosome,GO:0005802~trans-Golgi network, IPR007249:Dopey, N-terminal, Complete proteome,Reference proteome,
ENSDARG00000006251 elongation factor, RNA polymerase II, 2(ell2) Danio rerio GO:0006368~transcription elongation from RNA polymerase II promoter, GO:0008023~transcription elongation factor complex, IPR010844:Occludin/RNA polymerase II elongation factor, ELL domain,IPR011991:Winged helix-turn-helix DNA-binding domain,IPR019464:RNA polymerase II elongation factor ELL, Coiled coil,Complete proteome,…
ENSDARG00000011876 endothelin receptor type Aa(ednraa) Danio rerio GO:0007165~signal transduction,GO:0007186~G-protein coupled receptor signaling pathway,GO:0008217~regulation of blood pressure,GO:0010155~regulation of proton transport,GO:0042310~vasoconstriction,GO:0048484~enteric nervous system development,GO:0051216~cartilage development, GO:0016020~membrane,GO:0016021~integral component of me…
ENSDARG00000094578 epithelial stromal interaction 1(epsti1) Danio rerio IPR009060:UBA-like,IPR026185:Epithelial-stromal interaction protein 1, Coiled coil,Complete proteome,Reference proteome,
ENSDARG00000076779 family with sequence similarity 13, member B(fam13b) Danio rerio GO:0007165~signal transduction, IPR000198:Rho GTPase-activating protein domain,IPR008936:Rho GTPase activation protein, SM00324:RhoGAP, Coiled coil,Complete proteome,Reference proteome,
ENSDARG00000058218 family with sequence similarity 151, member A(fam151a) Danio rerio GO:0016021~integral component of membrane, IPR019356:Protein of unknown function DUF2181, Complete proteome,Membrane,Reference proteome,Transmembrane,Transmembrane helix,
ENSDARG00000079486 family with sequence similarity 20, member A(fam20a) Danio rerio IPR009581:Domain of unknown function DUF1193,IPR024869:FAM20, Complete proteome,Reference proteome,
ENSDARG00000104637 family with sequence similarity 219, member B(fam219b) Danio rerio Complete proteome,Reference proteome,
ENSDARG00000071558 filamin binding LIM protein 1(fblim1) Danio rerio GO:0008270~zinc ion binding,GO:0046872~metal ion binding, IPR001781:Zinc finger, LIM-type, SM00132:LIM, Complete proteome,LIM domain,Metal-binding,Reference proteome,Zinc,
ENSDARG00000023058 forkhead box O3A(foxo3a) Danio rerio GO:0006351~transcription, DNA-templated,GO:0006355~regulation of transcription, DNA-templated,GO:0043523~regulation of neuron apoptotic process,GO:0051960~regulation of nervous system development, GO:0005634~nucleus, GO:0000981~RNA polymerase II transcription factor activity, sequence-specific DNA binding,GO:0003677~DNA binding,GO:0003700~tr…
ENSDARG00000104315 four and a half LIM domains 3b(fhl3b) Danio rerio GO:0008270~zinc ion binding,GO:0046872~metal ion binding, IPR001781:Zinc finger, LIM-type, SM00132:LIM, Complete proteome,LIM domain,Metal-binding,Reference proteome,Zinc,
ENSDARG00000056001 furry homolog b (Drosophila)(fryb) Danio rerio GO:0000902~cell morphogenesis,GO:0031175~neuron projection development,GO:0090527~actin filament reorganization, GO:0005938~cell cortex,GO:0030427~site of polarized growth, IPR025481:Cell morphogenesis protein C-terminal,IPR025614:Cell morphogenesis protein N-terminal, Complete proteome,Reference proteome,
ENSDARG00000031616 glucose-6-phosphatase a, catalytic subunit, tandem duplicate 1(g6pca.1) Danio rerio GO:0006094~gluconeogenesis,GO:0051156~glucose 6-phosphate metabolic process, GO:0005789~endoplasmic reticulum membrane,GO:0016020~membrane,GO:0016021~integral component of membrane,GO:0030176~integral component of endoplasmic reticulum membrane, GO:0004346~glucose-6-phosphatase activity, IPR0003…
ENSDARG00000070794 growth regulation by estrogen in breast cancer 1(greb1) Danio rerio Complete proteome,Proteomics identification,Reference proteome,
ENSDARG00000095807 haptoglobin(hp) Danio rerio GO:0006508~proteolysis, GO:0004252~serine-type endopeptidase activity, IPR001254:Peptidase S1,IPR001314:Peptidase S1A, chymotrypsin-type,IPR008735:Beta-microseminoprotein,IPR009003:Trypsin-like cysteine/serine peptidase domain, SM00020:Tryp_SPc, Complete proteome,Proteomics identification,Reference proteome,Signal,
ENSDARG00000018441 heart development protein with EGF-like domains 1(heg1) Danio rerio GO:0007043~cell-cell junction assembly,GO:0007275~multicellular organism development,GO:0007507~heart development, GO:0005576~extracellular region,GO:0005886~plasma membrane,GO:0016020~membrane,GO:0016021~integral component of membrane,GO:0030054~cell junction, GO:0005509~calcium ion binding, IPR000152:EGF-type…
ENSDARG00000060397 hedgehog interacting protein(hhip) Danio rerio Carbohydrate transport and metabolism, GO:0005975~carbohydrate metabolic process,GO:0009968~negative regulation of signal transduction,GO:0033333~fin development,GO:0045879~negative regulation of smoothened signaling pathway,GO:0048635~negative regulation of muscle organ development, GO:0016021~integral component of membrane,GO:003…
ENSDARG00000073850 histone deacetylase 7b(hdac7b) Danio rerio GO:0016787~hydrolase activity, IPR000286:Histone deacetylase superfamily,IPR023801:Histone deacetylase domain, Complete proteome,Hydrolase,Reference proteome,
ENSDARG00000033307 insulin-like growth factor 2b(igf2b) Danio rerio GO:0001756~somitogenesis,GO:0030900~forebrain development,GO:0030903~notochord development,GO:0031101~fin regeneration,GO:0048793~pronephros development, GO:0005576~extracellular region,GO:0005615~extracellular space, GO:0005159~insulin-like growth factor receptor binding,GO:0005179~hormone activity,GO:0008083~growth factor activ…
ENSDARG00000095082 intelectin-like(LOC565124) Danio rerio IPR002181:Fibrinogen, alpha/beta/gamma chain, C-terminal globular domain,IPR014716:Fibrinogen, alpha/beta/gamma chain, C-terminal globular, subdomain 1, Complete proteome,Reference proteome,Signal,
ENSDARG00000098635 interferon regulatory factor 2 binding protein 2b(irf2bp2b) Danio rerio GO:0006351~transcription, DNA-templated,GO:0006355~regulation of transcription, DNA-templated, GO:0005634~nucleus, GO:0046872~metal ion binding, IPR022750:Interferon regulatory factor 2-binding protein 1 & 2, zinc finger, Complete proteome,Metal-binding,Nucleus,Proteomics identification,Reference proteome,R…
ENSDARG00000019644 lactate dehydrogenase Ba(ldhba) Danio rerio GO:0005975~carbohydrate metabolic process,GO:0019752~carboxylic acid metabolic process,GO:0055114~oxidation-reduction process, GO:0005737~cytoplasm, GO:0003824~catalytic activity,GO:0004459~L-lactate dehydrogenase activity,GO:0016491~oxidoreductase activity,GO:0016616~oxidoreductase activity, acting on the CH-OH group of donors, NAD o…
ENSDARG00000040528 lectin, galactoside-binding, soluble, 3 binding protein b(lgals3bpb) Danio rerio GO:0007155~cell adhesion, GO:0005576~extracellular region,GO:0005578~proteinaceous extracellular matrix,GO:0016020~membrane, GO:0005044~scavenger receptor activity, IPR000210:BTB/POZ-like,IPR001190:Speract/scavenger receptor,IPR011333:BTB/POZ fold,IPR011705:BTB/Kelch-associated,IPR017448:Speract/sc…
ENSDARG00000070961 leptin receptor(lepr) Danio rerio GO:0007399~nervous system development,GO:0043010~camera-type eye development,GO:0048839~inner ear development, GO:0016020~membrane,GO:0016021~integral component of membrane, IPR003961:Fibronectin, type III,IPR010457:Immunoglobulin C2-set-like, ligand-binding,IPR013783:Immunoglobulin-like fold, dre04060:Cytokine-cytokine receptor interaction,dre…
ENSDARG00000076773 leucine rich repeat containing 58a(lrrc58a) Danio rerio Function unknown, IPR001611:Leucine-rich repeat,IPR003591:Leucine-rich repeat, typical subtype, SM00369:LRR_TYP, Complete proteome,Reference proteome,
ENSDARG00000062552 lysophosphatidic acid receptor 6a(lpar6a) Danio rerio GO:0001525~angiogenesis,GO:0007165~signal transduction,GO:0007186~G-protein coupled receptor signaling pathway,GO:0035025~positive regulation of Rho protein signal transduction,GO:0051482~positive regulation of cytosolic calcium ion concentration involved in phospholipase C-activating G-protein coupled signaling pathway, GO:…
ENSDARG00000103308 macrophage stimulating 1(mst1) Danio rerio GO:0006508~proteolysis,GO:0006954~inflammatory response,GO:0030282~bone mineralization, GO:0004252~serine-type endopeptidase activity, IPR000001:Kringle,IPR001254:Peptidase S1,IPR001314:Peptidase S1A, chymotrypsin-type,IPR003609:Apple-like,IPR009003:Trypsin-like cysteine/serine peptidase domain,IPR013806:Kringle-like fold,IPR018056:Kri…
ENSDARG00000043371 malate dehydrogenase 2, NAD (mitochondrial)(mdh2) Danio rerio GO:0005975~carbohydrate metabolic process,GO:0006099~tricarboxylic acid cycle,GO:0006108~malate metabolic process,GO:0019752~carboxylic acid metabolic process,GO:0055114~oxidation-reduction process, GO:0003824~catalytic activity,GO:0016491~oxidoreductase activity,GO:0016615~malate dehydrogenase activity,GO:0016616~ox…
ENSDARG00000069977 melanocyte proliferating gene 1(myg1) Danio rerio IPR003226:Metal-dependent protein hydrolase, Complete proteome,Proteomics identification,Reference proteome,
ENSDARG00000011809 microtubule associated monooxygenase, calponin and LIM domain containing 1(mical1) Danio rerio GO:0019417~sulfur oxidation,GO:0030042~actin filament depolymerization,GO:0055114~oxidation-reduction process, GO:0005737~cytoplasm,GO:0005856~cytoskeleton, GO:0003779~actin binding,GO:0008270~zinc ion binding,GO:0016491~oxidoreductase activity,GO:0016709~oxidoreductase activity, acti…
ENSDARG00000101127 microtubule-associated protein 1 light chain 3 beta(map1lc3b) Danio rerio GO:0000045~autophagosome assembly,GO:0000422~mitophagy,GO:0006914~autophagy,GO:0006995~cellular response to nitrogen starvation, GO:0000421~autophagosome membrane,GO:0005829~cytosol, GO:0008017~microtubule binding, IPR004241:Autophagy protein Atg8 ubiquitin-like, Autophagy,Complete proteome,Reference prot…
ENSDARG00000017229 multiple EGF-like-domains 10(megf10) Danio rerio GO:0030239~myofibril assembly, GO:0016020~membrane,GO:0016021~integral component of membrane, IPR000742:Epidermal growth factor-like domain,IPR002049:EGF-like, laminin,IPR011489:EMI domain,IPR013032:EGF-like, conserved site, SM00180:EGF_Lam,SM00181:EGF, Complete proteome,Disulfide bond,Membrane,Reference proteome,Repeat,Signal,Tr…
ENSDARG00000056125 myc target 1a(myct1a) Danio rerio GO:0035162~embryonic hemopoiesis, GO:0005634~nucleus, Complete proteome,Nucleus,Reference proteome, chain:Myc target protein 1 homolog,short sequence motif:Bipartite nuclear localization signal,
ENSDARG00000055118 myosin regulatory light chain interacting protein b(mylipb) Danio rerio Posttranslational modification, protein turnover, chaperones, GO:0007275~multicellular organism development,GO:0007369~gastrulation,GO:0030178~negative regulation of Wnt signaling pathway,GO:0031032~actomyosin structure organization,GO:0042787~protein ubiquitination involved in ubiquitin-dependent protein c…
ENSDARG00000008030 myosin, light chain 9b, regulatory(myl9b) Danio rerio Signal transduction mechanisms / Cytoskeleton / Cell division and chromosome partitioning / General function prediction only, GO:0005509~calcium ion binding, IPR002048:EF-hand domain,IPR011992:EF-hand-like domain,IPR018247:EF-Hand 1, calcium-binding site, dre04270:Vascular smooth muscle contraction,dre04510:Focal adhesion,dr…
ENSDARG00000090690 neural EGFL like 2a(nell2a) Danio rerio GO:0005576~extracellular region, GO:0005509~calcium ion binding, IPR000152:EGF-type aspartate/asparagine hydroxylation site,IPR000742:Epidermal growth factor-like domain,IPR001007:von Willebrand factor, type C,IPR001791:Laminin G domain,IPR001881:EGF-like calcium-binding,IPR009030:Insulin-like growth factor binding protein, N-terminal,IPR…
ENSDARG00000063635 neurexin 1b(nrxn1b) Danio rerio GO:0007155~cell adhesion, GO:0016020~membrane,GO:0016021~integral component of membrane,GO:0042734~presynaptic membrane, GO:0046872~metal ion binding, IPR000742:Epidermal growth factor-like domain,IPR001791:Laminin G domain,IPR003585:Neurexin/syndecan/glycophorin C,IPR013320:Concanavalin A-like lectin/glucanase, subgroup, SM00181:EGF,SM00282:LamG…
ENSDARG00000038446 neuropilin 2b(nrp2b) Danio rerio GO:0001525~angiogenesis,GO:0001570~vasculogenesis,GO:0001755~neural crest cell migration,GO:0007411~axon guidance,GO:0007413~axonal fasciculation,GO:0030947~regulation of vascular endothelial growth factor receptor signaling pathway,GO:0038084~vascular endothelial growth factor signaling pathway, GO:0016020~membrane,GO:0016021~integral component…
ENSDARG00000033160 nuclear receptor subfamily 1, group d, member 1(nr1d1) Danio rerio GO:0006351~transcription, DNA-templated,GO:0006355~regulation of transcription, DNA-templated,GO:0043401~steroid hormone mediated signaling pathway, GO:0005634~nucleus, GO:0001078~transcriptional repressor activity, RNA polymerase II core promoter proximal region sequence-specific binding,GO:0003677~DNA binding,…
ENSDARG00000024815 opioid growth factor receptor-like 2(ogfrl2) Danio rerio GO:0016020~membrane, GO:0004872~receptor activity, IPR006757:Opioid growth factor receptor (OGFr) conserved domain, Complete proteome,Receptor,Reference proteome,
ENSDARG00000040027 oxysterol binding protein-like 10(osbpl10) Danio rerio GO:0006810~transport,GO:0006869~lipid transport, IPR000648:Oxysterol-binding protein,IPR001849:Pleckstrin homology domain,IPR011993:Pleckstrin homology-like domain,IPR018494:Oxysterol-binding protein, conserved site, SM00233:PH, Complete proteome,Lipid transport,Reference proteome,Transport,
ENSDARG00000012499 period circadian clock 1b(per1b) Danio rerio GO:0009266~response to temperature stimulus,GO:0009416~response to light stimulus,GO:0042752~regulation of circadian rhythm,GO:0071542~dopaminergic neuron differentiation, IPR000014:PAS domain,IPR013655:PAS fold-3,IPR022728:Period circadian-like, C-terminal, dre05168:Herpes simplex infection, SM00091:PAS, Complete proteome,Reference …
ENSDARG00000017757 phosphatidylinositol-4,5-bisphosphate 3-kinase, catalytic subunit gamma(pik3cg) Danio rerio GO:0016310~phosphorylation,GO:0030593~neutrophil chemotaxis,GO:0046854~phosphatidylinositol phosphorylation,GO:0048015~phosphatidylinositol-mediated signaling, GO:0005622~intracellular,GO:0005886~plasma membrane,GO:0005942~phosphatidylinositol 3-kinase complex, GO:0016301~kinase activity…
ENSDARG00000018178 phosphoglucomutase 2(pgm2) Danio rerio GO:0005975~carbohydrate metabolic process,GO:0071704~organic substance metabolic process, GO:0005829~cytosol, GO:0000287~magnesium ion binding,GO:0016868~intramolecular transferase activity, phosphotransferases, IPR005841:Alpha-D-phosphohexomutase superfamily,IPR005843:Alpha-D-phosphohexomutase, C-terminal,IPR005844:Alpha-D-phosphohexomuta…
ENSDARG00000059933 phospholipid phosphatase 3(plpp3) Danio rerio GO:0006644~phospholipid metabolic process,GO:0007165~signal transduction,GO:0030111~regulation of Wnt signaling pathway,GO:0046839~phospholipid dephosphorylation, GO:0005887~integral component of plasma membrane,GO:0016020~membrane,GO:0016021~integral component of membrane, GO:0042577~lipid phosphatase activity, IPR000326:Phosphatid…
ENSDARG00000060196 phospholysine phosphohistidine inorganic pyrophosphate phosphatase(lhpp) Danio rerio GO:0006470~protein dephosphorylation,GO:0006796~phosphate-containing compound metabolic process,GO:0008152~metabolic process, GO:0005634~nucleus,GO:0005737~cytoplasm,GO:0005829~cytosol, GO:0000287~magnesium ion binding,GO:0004427~inorganic diphosphatase activity,GO:0008969~phosphohistidine phos…
ENSDARG00000068257 potassium voltage-gated channel, Isk-related family, member 4(kcne4) Danio rerio GO:0006811~ion transport, GO:0016020~membrane, GO:0005249~voltage-gated potassium channel activity, IPR000369:Potassium channel, voltage-dependent, beta subunit, KCNE, Complete proteome,Reference proteome,
ENSDARG00000078014 protein kinase C and casein kinase substrate in neurons 2(pacsin2) Danio rerio GO:0016310~phosphorylation,GO:0030036~actin cytoskeleton organization,GO:0030100~regulation of endocytosis,GO:0070836~caveola assembly,GO:0097320~membrane tubulation, GO:0005768~endosome, GO:0016301~kinase activity,GO:0016740~transferase activity, IPR001060:FCH domain,IPR001452:Src homology-3 domain,…
ENSDARG00000003008 protein kinase C, epsilon a(prkcea) Danio rerio GO:0006468~protein phosphorylation,GO:0016310~phosphorylation,GO:0018105~peptidyl-serine phosphorylation,GO:0035556~intracellular signal transduction, GO:0005622~intracellular, GO:0000166~nucleotide binding,GO:0004672~protein kinase activity,GO:0004674~protein serine/threonine kinase activity,GO:0004697~protein kinase C activity,G…
ENSDARG00000034173 protein kinase C, theta(prkcq) Danio rerio GO:0006468~protein phosphorylation,GO:0016310~phosphorylation,GO:0018105~peptidyl-serine phosphorylation,GO:0035556~intracellular signal transduction, GO:0005622~intracellular, GO:0000166~nucleotide binding,GO:0004672~protein kinase activity,GO:0004674~protein serine/threonine kinase activity,GO:0004697~protein kinase C activity,GO:000…
ENSDARG00000069135 protein phosphatase 1, regulatory subunit 15A(ppp1r15a) Danio rerio IPR019523:Protein phosphatase 1, regulatory subunit 15A/B, C-terminal, Coiled coil,Complete proteome,Reference proteome,
ENSDARG00000099221 protein phosphatase 2, regulatory subunit B, beta b(ppp2r2bb) Danio rerio Signal transduction mechanisms, GO:0000278~mitotic cell cycle,GO:0032502~developmental process,GO:0070262~peptidyl-serine dephosphorylation, GO:0000159~protein phosphatase type 2A complex,GO:0005829~cytosol, GO:0004722~protein serine/threonine phosphatase activity,GO:0008601~protein phosphatase type 2A re…
ENSDARG00000010655 protein phosphatase, Mg2+/Mn2+ dependent, 1K(ppm1k) Danio rerio GO:0001889~liver development,GO:0006470~protein dephosphorylation,GO:0007420~brain development,GO:0007507~heart development,GO:0031016~pancreas development,GO:0043066~negative regulation of apoptotic process,GO:0048565~digestive tract development, GO:0003824~catalytic activity,GO:0004721~phosphoprotein phosphatase …
ENSDARG00000099534 putative E3 ubiquitin-protein ligase UBR7(LOC100329344) Danio rerio IPR011011:Zinc finger, FYVE/PHD-type,IPR013083:Zinc finger, RING/FYVE/PHD-type, Complete proteome,Proteomics identification,Reference proteome,Signal,
ENSDARG00000102254 pyrroline-5-carboxylate reductase 1(pycr1) Danio rerio GO:0055129~L-proline biosynthetic process, GO:0004735~pyrroline-5-carboxylate reductase activity, IPR000304:Pyrroline-5-carboxylate reductase,IPR008927:6-phosphogluconate dehydrogenase, C-terminal-like,IPR016040:NAD(P)-binding domain, dre00330:Arginine and proline metabolism,dre01100:Metabolic pathways,dre01130:Biosynthesis…
ENSDARG00000040190 quinoid dihydropteridine reductase a(qdpra) Danio rerio GO:0016491~oxidoreductase activity, IPR002347:Glucose/ribitol dehydrogenase,IPR016040:NAD(P)-binding domain,IPR020904:Short-chain dehydrogenase/reductase, conserved site, dre00790:Folate biosynthesis,dre01100:Metabolic pathways, Complete proteome,Proteomics identification,Reference proteome,
ENSDARG00000031382 receptor accessory protein 2(reep2) Danio rerio GO:0005881~cytoplasmic microtubule,GO:0016020~membrane,GO:0016021~integral component of membrane, IPR004345:TB2/DP1/HVA22-related protein, Complete proteome,Membrane,Reference proteome,Transmembrane,Transmembrane helix, chain:Receptor expression-enhancing protein 2,transmembrane region,
ENSDARG00000090965 receptor-interacting serine-threonine kinase 3(ripk3) Danio rerio GO:0006468~protein phosphorylation,GO:0016310~phosphorylation, GO:0000166~nucleotide binding,GO:0004672~protein kinase activity,GO:0004674~protein serine/threonine kinase activity,GO:0005524~ATP binding,GO:0016301~kinase activity,GO:0016740~transferase activity, IPR000719:Protein kinase, catalytic domain,IPR00124…
ENSDARG00000009466 regulator of G protein signaling 9 binding protein(rgs9bp) Danio rerio GO:0016020~membrane,GO:0016021~integral component of membrane, IPR026512:RGS7BP/RGS9BP family, Complete proteome,Membrane,Reference proteome,Transmembrane,Transmembrane helix,
ENSDARG00000070047 regulator of G-protein signaling 4(rgs4) Danio rerio GO:0007409~axonogenesis,GO:0007626~locomotory behavior,GO:0031018~endocrine pancreas development, GO:0005737~cytoplasm,GO:0005886~plasma membrane, GO:0005096~GTPase activator activity, IPR016137:Regulator of G protein signalling superfamily,IPR024066:Regulator of G-protein signaling, domain 1, SM00315:RGS, Complete proteome,R…
ENSDARG00000021143 reticulon 1b(rtn1b) Danio rerio GO:0005783~endoplasmic reticulum,GO:0005789~endoplasmic reticulum membrane,GO:0012505~endomembrane system,GO:0016020~membrane,GO:0016021~integral component of membrane, IPR003388:Reticulon, Complete proteome,Endoplasmic reticulum,Membrane,Proteomics identification,Reference proteome,Transmembrane,Transmembrane helix,
ENSDARG00000077906 ring finger protein 165a(rnf165a) Danio rerio GO:0000209~protein polyubiquitination,GO:0008045~motor neuron axon guidance,GO:0030513~positive regulation of BMP signaling pathway,GO:0042787~protein ubiquitination involved in ubiquitin-dependent protein catabolic process,GO:0043161~proteasome-mediated ubiquitin-dependent protein catabolic process, GO:0005634~nucleus,GO:0005737~cy…
ENSDARG00000019235 sema domain, immunoglobulin domain (Ig), short basic domain, secreted, (semaphorin) 3Aa(sema3aa) Danio rerio GO:0001570~vasculogenesis,GO:0001755~neural crest cell migration,GO:0007275~multicellular organism development,GO:0007399~nervous system development,GO:0008045~motor neuron axon guidance,GO:0016477~cell migration,GO:0030154~cell differentiation,GO:0030335~positive regula…
ENSDARG00000025522 serum/glucocorticoid regulated kinase 1(sgk1) Danio rerio GO:0001558~regulation of cell growth,GO:0006468~protein phosphorylation,GO:0006883~cellular sodium ion homeostasis,GO:0006915~apoptotic process,GO:0006954~inflammatory response,GO:0010765~positive regulation of sodium ion transport,GO:0016310~phosphorylation,GO:0018105~peptidyl-serine phosphorylation,GO:0032411~positive …
ENSDARG00000079462 si:ch211-131k2.3(si:ch211-131k2.3) Danio rerio IPR007052:CS-like domain,IPR008978:HSP20-like chaperone, Complete proteome,Reference proteome,
ENSDARG00000061804 si:ch211-194e15.5(si:ch211-194e15.5) Danio rerio Coiled coil,Complete proteome,Reference proteome, chain:Uncharacterized protein KIAA1522 homolog,compositionally biased region:Poly-Pro,compositionally biased region:Pro-rich,compositionally biased region:Ser-rich,
ENSDARG00000089221 si:ch211-195o20.7(si:ch211-195o20.7) Danio rerio GO:0000226~microtubule cytoskeleton organization,GO:0030036~actin cytoskeleton organization, GO:0005815~microtubule organizing center,GO:0031941~filamentous actin, IPR001715:Calponin homology domain, SM00033:CH, Coiled coil,Complete proteome,Reference proteome,
ENSDARG00000055504 si:ch211-212k18.7(si:ch211-212k18.7) Danio rerio GO:0016020~membrane,GO:0016021~integral component of membrane, IPR002000:Lysosome-associated membrane glycoprotein, dre04142:Lysosome, Complete proteome,Membrane,Proteomics identification,Reference proteome,Signal,Transmembrane,Transmembrane helix,
ENSDARG00000097446 si:ch211-66i15.5(si:ch211-66i15.5) Danio rerio GO:0030246~carbohydrate binding, IPR000922:D-galactoside/L-rhamnose binding SUEL lectin domain, Complete proteome,Reference proteome,Signal,
ENSDARG00000070558 si:ch211-93g23.2(si:ch211-93g23.2) Danio rerio Secondary metabolites biosynthesis, transport, and catabolism / General function prediction only, GO:0008152~metabolic process, GO:0008168~methyltransferase activity, IPR013216:Methyltransferase type 11, Complete proteome,Reference proteome,
ENSDARG00000009040 si:ch73-141c7.1(si:ch73-141c7.1) Danio rerio GO:0006744~ubiquinone biosynthetic process,GO:0045333~cellular respiration, GO:0005739~mitochondrion,GO:0005743~mitochondrial inner membrane,GO:0016020~membrane, GO:0048039~ubiquinone binding, IPR005031:Streptomyces cyclase/dehydrase,IPR023393:START-like domain, Complete proteome,Membrane,Mitochondrion,Mitochondrion inner membrane,Re…
ENSDARG00000097937 si:dkey-172k15.5(si:dkey-172k15.5) Danio rerio Complete proteome,Reference proteome,
ENSDARG00000074561 si:dkey-175a17.3(si:dkey-175a17.3) Danio rerio GO:0006855~drug transmembrane transport,GO:0055085~transmembrane transport, GO:0016020~membrane,GO:0016021~integral component of membrane, GO:0015238~drug transmembrane transporter activity,GO:0015297~antiporter activity, IPR002528:Multi antimicrobial extrusion protein, Complete proteome,Membrane,Reference proteome,Transmembrane,Tr…
ENSDARG00000013252 si:dkey-202l16.5(si:dkey-202l16.5) Danio rerio GO:0003341~cilium movement, GO:0005737~cytoplasm,GO:0016020~membrane,GO:0016021~integral component of membrane, IPR012496:TMC, Complete proteome,Membrane,Reference proteome,Transmembrane,Transmembrane helix,
ENSDARG00000101933 si:dkey-205h23.2(si:dkey-205h23.2) Danio rerio GO:0000166~nucleotide binding,GO:0003676~nucleic acid binding, IPR000504:RNA recognition motif domain,IPR012677:Nucleotide-binding, alpha-beta plait, SM00360:RRM, Complete proteome,Reference proteome,
ENSDARG00000042521 si:dkey-251i10.1(si:dkey-251i10.1) Danio rerio GO:0006412~translation,GO:0006810~transport,GO:0055085~transmembrane transport, GO:0005743~mitochondrial inner membrane,GO:0016020~membrane,GO:0016021~integral component of membrane, GO:0003735~structural constituent of ribosome,GO:0005215~transporter activity, IPR002067:Mitochondrial carrier protein,IPR002113:Adenine nucleotide tr…
ENSDARG00000074819 si:dkeyp-23e4.3(si:dkeyp-23e4.3) Danio rerio GO:0007165~signal transduction, GO:0008289~lipid binding, IPR000198:Rho GTPase-activating protein domain,IPR002913:START domain,IPR008936:Rho GTPase activation protein,IPR013761:Sterile alpha motif/pointed domain,IPR023393:START-like domain, SM00234:START,SM00324:RhoGAP, Complete proteome,Reference proteome,
ENSDARG00000041828 si:dkeyp-28d2.4(si:dkeyp-28d2.4) Danio rerio GO:0016020~membrane,GO:0016021~integral component of membrane, IPR003598:Immunoglobulin subtype 2,IPR003599:Immunoglobulin subtype,IPR007110:Immunoglobulin-like domain,IPR013162:CD80-like, immunoglobulin C2-set,IPR013783:Immunoglobulin-like fold, SM00408:IGc2,SM00409:IG, Complete proteome,Disulfide bond,Membrane,Reference proteome,Si…
ENSDARG00000062058 solute carrier family 12 (potassium/chloride transporter), member 7b(slc12a7b) Danio rerio GO:0006810~transport,GO:0006811~ion transport,GO:0006884~cell volume homeostasis,GO:0007268~chemical synaptic transmission,GO:0055085~transmembrane transport,GO:1902476~chloride transmembrane transport, GO:0005887~integral component of plasma membrane,GO:0016020~membrane,GO:0016021~integr…
ENSDARG00000039931 solute carrier family 25 (pyrimidine nucleotide carrier), member 33(slc25a33) Danio rerio GO:0006412~translation,GO:0006810~transport,GO:0055085~transmembrane transport, GO:0005739~mitochondrion,GO:0005743~mitochondrial inner membrane,GO:0016020~membrane,GO:0016021~integral component of membrane, GO:0003735~structural constituent of ribosome, IPR002067:Mitochondrial carrier pro…
ENSDARG00000078800 solute carrier family 26, member 10(slc26a10) Danio rerio GO:0006810~transport,GO:0008272~sulfate transport,GO:0015701~bicarbonate transport,GO:0042391~regulation of membrane potential,GO:0051453~regulation of intracellular pH,GO:0055085~transmembrane transport,GO:1902476~chloride transmembrane transport, GO:0005887~integral component of plasma membrane,GO:0016020~membrane,GO:0…
ENSDARG00000087120 solute carrier family 5 (sodium/monocarboxylate cotransporter), member 8(slc5a8) Danio rerio GO:0006810~transport,GO:0055085~transmembrane transport, GO:0016020~membrane,GO:0016021~integral component of membrane, GO:0005215~transporter activity, IPR001734:Sodium/solute symporter, Complete proteome,Membrane,Reference proteome,Transmembrane,Transmembrane helix,
ENSDARG00000000730 solute carrier family 6 (neurotransmitter transporter), member 13(slc6a13) Danio rerio General function prediction only, GO:0006810~transport,GO:0006836~neurotransmitter transport,GO:0007268~chemical synaptic transmission,GO:0015812~gamma-aminobutyric acid transport, GO:0005887~integral component of plasma membrane,GO:0016020~membrane,GO:0016021~integral component of membrane,G…
ENSDARG00000020645 solute carrier family 7 (cationic amino acid transporter, y+ system), member 3a(slc7a3a) Danio rerio GO:0003333~amino acid transmembrane transport,GO:0006865~amino acid transport,GO:1902475~L-alpha-amino acid transmembrane transport,GO:1903352~L-ornithine transmembrane transport, GO:0005887~integral component of plasma membrane,GO:0016020~membrane,GO:0016021~integral component …
ENSDARG00000100431 sperm acrosome membrane-associated protein 4(LOC100334363) Danio rerio GO:0007286~spermatid development, GO:0016020~membrane, GO:0004675~transmembrane receptor protein serine/threonine kinase activity, IPR016054:Ly-6 antigen / uPA receptor -like, Complete proteome,Proteomics identification,Reference proteome,Signal,
ENSDARG00000104221 spermidine/spermine N1-acetyltransferase family member 2b(sat2b) Danio rerio GO:0032918~spermidine acetylation,GO:0032919~spermine acetylation,GO:0032920~putrescine acetylation,GO:0046204~nor-spermidine metabolic process,GO:0046208~spermine catabolic process, GO:0004145~diamine N-acetyltransferase activity,GO:0008080~N-acetyltransferase activity,GO:0016740~transferase activity,…
ENSDARG00000100374 thioredoxin reductase 1(txnrd1) Danio rerio GO:0045454~cell redox homeostasis,GO:0055114~oxidation-reduction process, GO:0005623~cell, GO:0004791~thioredoxin-disulfide reductase activity,GO:0009055~electron carrier activity,GO:0015035~protein disulfide oxidoreductase activity,GO:0016491~oxidoreductase activity,GO:0016668~oxidoreductase activity, acting on a sulfur group of dono…
ENSDARG00000034718 tissue factor pathway inhibitor a(tfpia) Danio rerio GO:0007596~blood coagulation,GO:0010466~negative regulation of peptidase activity, GO:0005576~extracellular region, GO:0004867~serine-type endopeptidase inhibitor activity,GO:0030414~peptidase inhibitor activity, IPR002223:Proteinase inhibitor I2, Kunitz metazoa,IPR020901:Proteinase inhibitor I2, Kunitz, conserved site, SM001…
ENSDARG00000021372 transducer of ERBB2, 1b(tob1b) Danio rerio GO:0008285~negative regulation of cell proliferation,GO:0030509~BMP signaling pathway, GO:0005634~nucleus,GO:0005737~cytoplasm, GO:0003714~transcription corepressor activity, IPR002087:Anti-proliferative protein,IPR015676:Tob, dre03018:RNA degradation, SM00099:btg1, Complete proteome,Reference proteome,
ENSDARG00000069116 translocase of inner mitochondrial membrane 10 homolog (yeast)(timm10) Danio rerio GO:0006810~transport,GO:0015031~protein transport,GO:0045039~protein import into mitochondrial inner membrane, GO:0005739~mitochondrion,GO:0005743~mitochondrial inner membrane,GO:0016020~membrane, GO:0008565~protein transporter activity,GO:0046872~metal ion binding, IPR004217:Tim10/DDP family zin…
ENSDARG00000014506 transmembrane protein 126A(tmem126a) Danio rerio GO:0016020~membrane,GO:0016021~integral component of membrane, IPR009801:Protein of unknown function DUF1370, TMEM126, Complete proteome,Membrane,Proteomics identification,Reference proteome,Transmembrane,Transmembrane helix,
ENSDARG00000076142 tribbles pseudokinase 1(trib1) Danio rerio GO:0001889~liver development,GO:0006468~protein phosphorylation,GO:0032436~positive regulation of proteasomal ubiquitin-dependent protein catabolic process,GO:0043405~regulation of MAP kinase activity, GO:0005634~nucleus, GO:0004672~protein kinase activity,GO:0005524~ATP binding,GO:0031434~mitogen-activated protein kinase kinase bindin…
ENSDARG00000100333 uncharacterized LOC101886687(LOC101886687) Danio rerio GO:0006397~mRNA processing, GO:0004540~ribonuclease activity,GO:0004672~protein kinase activity,GO:0005524~ATP binding, IPR000719:Protein kinase, catalytic domain,IPR002110:Ankyrin repeat,IPR010513:KEN domain,IPR011009:Protein kinase-like domain,IPR020683:Ankyrin repeat-containing domain, SM00248:ANK, ANK repeat,Complete pr…
ENSDARG00000007024 urate oxidase(uox) Danio rerio GO:0006144~purine nucleobase metabolic process,GO:0019428~allantoin biosynthetic process,GO:0019628~urate catabolic process,GO:0055114~oxidation-reduction process, GO:0005777~peroxisome, GO:0004846~urate oxidase activity,GO:0016491~oxidoreductase activity, IPR002042:Uricase, dre00230:Purine metabolism,dre00232:Caffeine metabolism,dre01100:Metaboli…
ENSDARG00000007241 v-myc avian myelocytomatosis viral oncogene homolog b(mycb) Danio rerio GO:0006351~transcription, DNA-templated,GO:0006355~regulation of transcription, DNA-templated, GO:0005634~nucleus, GO:0003677~DNA binding,GO:0003700~transcription factor activity, sequence-specific DNA binding,GO:0046983~protein dimerization activity, IPR002418:Transcription regulator Myc,IPR003327:Leucine …
